# Supplementary material for: Deubiquitinating enzyme USP39 promotes the growth and metastasis of gastric cancer cells by modulating the degradation of RNA-binding protein RBM39
Source: J Biol Chem. 2024 Sep 10;300(10):107751. doi: 10.1016/j.jbc.2024.107751 (PMC11490714; doi:10.1016/j.jbc.2024.107751)
Supplement: Supporting Table S1 [file mmc2.xlsx]

## Sheet: Table S1
Table S1. MS identified and quantified proteins.
#	Significant	#NAME?	Difference	Symbol color	Symbol type	Symbol size	Show label	Accession	Description	Gene Symbol	Student's T-test Significant pcDNA3.1_RBM39	Student's T-test significant	-Log Student's T-test p-value pcDNA3.1_RBM39	Student's T-test q-value pcDNA3.1_RBM39	Student's T-test Difference pcDNA3.1_RBM39	Student's T-test Test statistic pcDNA3.1_RBM39	pcDNA3.1-Biological Replicate-1-1	pcDNA3.1-Biological Replicate-1-2	pcDNA3.1-Biological Replicate-2-1	pcDNA3.1-Biological Replicate-2-2	pcDNA3.1-Biological Replicate-3-1	pcDNA3.1-Biological Replicate-3-2	FLAG-RBM39-Biological Replicate-1-1	FLAG-RBM39-Biological Replicate-1-2	FLAG-RBM39-Biological Replicate-2-1	FLAG-RBM39-Biological Replicate-2-2	FLAG-RBM39-Biological Replicate-3-1	FLAG-RBM39-Biological Replicate-3-2
1	+	7.97073	4.72441	Color2 [DarkGray]	1	4		Q9H8Y5	Ankyrin repeat and zinc finger domain-containing protein 1 [OS=Homo sapiens]	ANKZF1	+	pcDNA3.1_RBM39	7.97073	0.004	-4.72441	-16.9581	19.2957	19.2603	18.3501	18.8035	17.9015	19.5192	23.7701	23.2648	24.0178	23.4562	23.508	23.4598
2	+	7.90105	6.95889	Color2 [DarkGray]	1	4		Q9ULX6	A-kinase anchor protein 8-like [OS=Homo sapiens]	AKAP8L	+	pcDNA3.1_RBM39	7.90105	0.002	-6.95889	-16.6796	19.6283	18.5898	17.4589	17.7061	19.5441	18.1798	25.6792	24.915	24.8983	25.6047	25.8667	25.8966
3	+	7.69147	6.54829	Color2 [DarkGray]	1	4		Q9BWE0	Replication initiator 1 [OS=Homo sapiens]	REPIN1	+	pcDNA3.1_RBM39	7.69147	0.00133333	-6.54829	-15.8673	16.4552	15.7254	16.7331	15.2258	17.3364	17.0153	23.8784	22.4411	23.3638	22.184	22.835	23.0786
4	+	7.62608	4.72681	Color2 [DarkGray]	1	4		O14654	insulin receptor substrate 4 [OS=Homo sapiens]	IRS4	+	pcDNA3.1_RBM39	7.62608	0.001	-4.72681	-15.6215	21.1459	20.3773	21.0178	21.4114	20.419	20.1572	26.2773	25.0394	25.9139	24.8163	25.5099	25.3327
5	+	7.60551	5.6568	Color2 [DarkGray]	1	4		Q92576-1	PHD finger protein 3 [OS=Homo sapiens]	PHF3	+	pcDNA3.1_RBM39	7.60551	0.0008	-5.6568	-15.5449	18.9318	17.9645	17.7566	18.0463	18.2573	18.7858	25.158	24.4904	23.6121	23.924	23.1596	23.339
6	+	7.33112	5.16489	Color2 [DarkGray]	1	4		Q13118	Krueppel-like factor 10 [OS=Homo sapiens]	KLF10	+	pcDNA3.1_RBM39	7.33112	0.000666667	-5.16489	-14.5559	13.398	12.3603	11.5434	13.3206	12.3833	12.2364	17.9125	16.8855	17.8148	17.5359	17.649	18.4337
7	+	7.265	4.62652	Color2 [DarkGray]	1	4		P78316	Nucleolar protein 14 [OS=Homo sapiens]	NOP14	+	pcDNA3.1_RBM39	7.265	0.000571429	-4.62652	-14.3264	19.9237	19.8836	18.4795	19.5062	19.3796	19.4726	24.42	23.7223	23.0743	24.2071	24.2079	24.7727
8	+	7.16085	3.96757	Color2 [DarkGray]	1	4		Q8NB50-1	Zinc finger protein 62 homolog [OS=Homo sapiens]	ZFP62	+	pcDNA3.1_RBM39	7.16085	0.0005	-3.96757	-13.9717	17.5537	17.1883	17.1945	17.656	17.195	18.3338	21.0906	22.0086	22.032	20.9338	20.9966	21.8651
9	+	7.1601	6.17481	Color2 [DarkGray]	1	4		Q9H8H2	Probable ATP-dependent RNA helicase DDX31 [OS=Homo sapiens]	DDX31	+	pcDNA3.1_RBM39	7.1601	0.000444444	-6.17481	-13.9691	19.2115	18.6099	17.5931	20.0283	19.3915	19.0178	25.7127	24.9613	25.0236	26.2346	24.3308	24.6379
10	+	7.1395	6.28703	Color2 [DarkGray]	1	4		O00178	GTP-binding protein 1 [OS=Homo sapiens]	GTPBP1	+	pcDNA3.1_RBM39	7.1395	0.0004	-6.28703	-13.8999	19.9459	18.5572	17.9006	17.7569	19.2766	18.4716	25.5635	24.7621	26.017	23.9914	24.5599	24.7372
11	+	7.08023	4.9942	Color2 [DarkGray]	1	4		Q14145	Kelch-like ECH-associated protein 1 [OS=Homo sapiens]	KEAP1	+	pcDNA3.1_RBM39	7.08023	0.000363636	-4.9942	-13.7025	17.7375	19.2576	18.0636	17.2294	18.1655	18.1248	22.6724	23.315	22.8606	22.2754	23.8501	23.5703
12	+	7.02548	5.23893	Color2 [DarkGray]	1	4		Q9BRH9	zinc finger protein 251 [OS=Homo sapiens]	ZNF251	+	pcDNA3.1_RBM39	7.02548	0.000333333	-5.23893	-13.5225	15.6965	14.5095	14.6391	15.6786	15.084	16.3893	20.1087	21.4685	20.6917	21.1071	20.0538	20.0009
13	+	6.92355	8.26555	Color2 [DarkGray]	1	4		Q8WUQ7	Cactin [OS=Homo sapiens]	CACTIN	+	pcDNA3.1_RBM39	6.92355	0.000307692	-8.26555	-13.1929	12.1953	11.3989	11.8046	11.7763	13.3491	11.6585	22.1068	18.4232	20.3254	20.3333	21.4267	19.1605
14	+	6.89923	5.18432	Color2 [DarkGray]	1	4		Q9UKF6	Cleavage and polyadenylation specificity factor subunit 3 [OS=Homo sapiens]	CPSF3	+	pcDNA3.1_RBM39	6.89923	0.000285714	-5.18432	-13.1154	20.5751	19.056	18.988	18.7498	19.4883	18.8605	24.3711	25.3326	23.9884	24.4466	23.5192	25.1658
15	+	6.88461	5.89601	Color2 [DarkGray]	1	4		Q08170	Serine/arginine-rich splicing factor 4 [OS=Homo sapiens]	SRSF4	+	pcDNA3.1_RBM39	6.88461	0.000266667	-5.89601	-13.069	21.8476	19.9628	20.6969	20.0399	20.4649	19.2472	26.5647	27.0344	26.4679	25.9145	26.5488	25.1051
16	+	6.86982	6.30574	Color2 [DarkGray]	1	4		Q9UEG4	zinc finger protein 629 [OS=Homo sapiens]	ZNF629	+	pcDNA3.1_RBM39	6.86982	0.00025	-6.30574	-13.0222	18.8449	19.6821	16.5747	17.2396	18.4099	18.4797	24.9287	24.3296	24.5697	23.9152	24.9111	24.4111
17	+	6.80111	6.38064	Color2 [DarkGray]	1	4		Q2NL82	Pre-rRNA-processing protein TSR1 homolog [OS=Homo sapiens]	TSR1	+	pcDNA3.1_RBM39	6.80111	0.000235294	-6.38064	-12.8066	20.2238	17.5839	20.0639	18.0905	19.8747	19.8041	26.2159	25.0476	26.0433	25.368	25.8523	25.3977
18	+	6.74153	5.94342	Color2 [DarkGray]	1	4		Q9H967	WD repeat-containing protein 76 [OS=Homo sapiens]	WDR76	+	pcDNA3.1_RBM39	6.74153	0.000222222	-5.94342	-12.6224	16.6041	15.8883	16.9843	16.2465	17.2202	15.8492	22.3294	23.0513	21.8851	21.9397	21.205	24.0427
19	+	6.67239	6.08765	Color2 [DarkGray]	1	4		Q4G0J3	La-related protein 7 [OS=Homo sapiens]	LARP7	+	pcDNA3.1_RBM39	6.67239	0.000210526	-6.08765	-12.4115	19.6948	17.4995	16.9351	18.216	17.9057	18.3344	23.7571	24.9957	24.1982	23.9739	23.1063	25.0802
20	+	6.66409	5.34324	Color2 [DarkGray]	1	4		Q13823	Nucleolar GTP-binding protein 2 [OS=Homo sapiens]	GNL2	+	pcDNA3.1_RBM39	6.66409	0.0002	-5.34324	-12.3864	20.8738	20.1654	19.3657	20.8528	20.1733	21.082	26.913	25.5204	26.2653	24.9628	26.1804	24.7306
21	+	6.59539	5.33409	Color2 [DarkGray]	1	4		P19338	Nucleolin [OS=Homo sapiens]	NCL	+	pcDNA3.1_RBM39	6.59539	0.000190476	-5.33409	-12.1804	25.3716	24.1551	23.428	22.7247	24.9186	24.1265	30.0156	29.3226	28.9722	28.8719	29.8583	29.6884
22	+	6.55781	5.45911	Color2 [DarkGray]	1	4		Q9NR30-1	Nucleolar RNA helicase 2 [OS=Homo sapiens]	DDX21	+	pcDNA3.1_RBM39	6.55781	0.000181818	-5.45911	-12.0689	23.2818	20.8829	22.177	22.59	22.6038	22.4583	28.7356	26.9622	28.3094	27.0473	28.3706	27.3234
23	+	6.55281	5.41969	Color2 [DarkGray]	1	4		Q8TCJ2	Dolichyl-diphosphooligosaccharide--protein glycosyltransferase subunit STT3B [OS=Homo sapiens]	STT3B	+	pcDNA3.1_RBM39	6.55281	0.000173913	-5.41969	-12.0542	18.2197	19.2472	18.1426	18.1597	17.9621	19.569	23.7806	24.912	23.2589	24.095	22.8117	24.9604
24	+	6.52903	7.90075	Color2 [DarkGray]	1	4		A6NFI3	Zinc finger protein 316 [OS=Homo sapiens]	ZNF316	+	pcDNA3.1_RBM39	6.52903	0.000166667	-7.90075	-11.9842	15.1378	13.4604	13.7513	12.3089	12.5657	12.0693	22.7559	20.8141	21.8241	19.6609	21.4795	20.1633
25	+	6.39304	4.49211	Color2 [DarkGray]	1	4		Q8NEY8	Periphilin-1 [OS=Homo sapiens]	PPHLN1	+	pcDNA3.1_RBM39	6.39304	0.00032	-4.49211	-11.5909	17.752	18.3591	17.1559	17.167	17.8436	17.5956	22.5561	22.5649	21.0858	23.3484	21.4934	21.7771
26	+	6.37981	5.05323	Color2 [DarkGray]	1	4		Q8IX01-1	SURP and G-patch domain-containing protein 2 [OS=Homo sapiens]	SUGP2	+	pcDNA3.1_RBM39	6.37981	0.000307692	-5.05323	-11.5532	19.7208	18.1827	19.478	18.8521	19.06	19.1823	25.1112	23.5741	23.9342	22.6834	24.4818	25.0107
27	+	6.31474	5.01197	Color2 [DarkGray]	1	4		O75534	cold shock domain-containing protein E1 [OS=Homo sapiens]	CSDE1	+	pcDNA3.1_RBM39	6.31474	0.000296296	-5.01197	-11.3696	20.6937	19.4507	18.3458	18.8982	20.8953	19.4766	25.427	24.5435	24.6885	24.4188	24.5164	24.2379
28	+	6.29226	5.72288	Color2 [DarkGray]	1	4		Q92615	la-related protein 4B [OS=Homo sapiens]	LARP4B	+	pcDNA3.1_RBM39	6.29226	0.000285714	-5.72288	-11.3068	18.7584	16.8873	18.41	17.554	18.7312	17.5144	24.854	23.296	24.0782	22.0424	24.2901	23.6319
29	+	6.25007	5.89212	Color2 [DarkGray]	1	4		Q01780	exosome component 10 [OS=Homo sapiens]	EXOSC10	+	pcDNA3.1_RBM39	6.25007	0.000275862	-5.89212	-11.1896	20.0677	17.0398	18.2675	17.5262	18.4966	18.7416	25.0686	22.9927	24.3265	23.7957	24.6806	24.628
30	+	6.22878	4.4935	Color2 [DarkGray]	1	4		Q8ND82	zinc finger protein 280c [OS=Homo sapiens]	ZNF280C	+	pcDNA3.1_RBM39	6.22878	0.000266667	-4.4935	-11.1309	16.4297	15.1912	16.1744	17.8437	16.2083	16.4966	21.3475	20.8373	20.5779	21.1841	21.2961	20.062
31	+	6.21049	4.61955	Color2 [DarkGray]	1	4		Q9BRD0	BUD13 homolog [OS=Homo sapiens]	BUD13	+	pcDNA3.1_RBM39	6.21049	0.000516129	-4.61955	-11.0807	13.2888	14.0646	13.7024	13.709	13.4321	12.7195	18.4524	16.6601	18.561	17.6053	19.3224	18.0324
32	+	6.20903	5.81542	Color2 [DarkGray]	1	4		O00203-1	AP-3 complex subunit beta-1 [OS=Homo sapiens]	AP3B1	+	pcDNA3.1_RBM39	6.20903	0.0005	-5.81542	-11.0767	19.3366	17.6233	16.7939	16.1236	18.3437	17.3582	24.0407	23.5435	23.9773	23.3008	23.2109	22.3987
33	+	6.20225	5.78116	Color2 [DarkGray]	1	4		Q00839	Heterogeneous nuclear ribonucleoprotein U [OS=Homo sapiens]	HNRNPU	+	pcDNA3.1_RBM39	6.20225	0.000484848	-5.78116	-11.0581	24.7243	22.5043	22.9965	23.0894	23.8006	23.2868	30.2369	28.1243	29.9181	28.0761	30.1238	28.6097
34	+	6.17774	4.86172	Color2 [DarkGray]	1	4		Q99575	Ribonucleases P/MRP protein subunit pop1 [OS=Homo sapiens]	POP1	+	pcDNA3.1_RBM39	6.17774	0.000470588	-4.86172	-10.9912	18.9043	18.7232	19.8643	18.9235	19.8986	20.7061	24.8024	23.2515	25.2911	23.8756	24.856	24.1136
35	+	6.06163	6.48826	Color2 [DarkGray]	1	4		Q96SB4-2	SRSF protein kinase 1 [OS=Homo sapiens]	SRPK1	+	pcDNA3.1_RBM39	6.06163	0.000457143	-6.48826	-10.6791	20.211	17.549	19.3822	16.4217	19.0021	19.1217	26.0869	24.7225	25.4679	24.65	24.8623	24.8279
36	+	6.03641	4.32956	Color2 [DarkGray]	1	4		Q9NW13-1	RNA-binding protein 28 [OS=Homo sapiens]	RBM28	+	pcDNA3.1_RBM39	6.03641	0.000555556	-4.32956	-10.6123	21.0528	19.1121	20.4684	20.6937	20.5874	19.7256	25.9142	24.5013	23.9423	24.1067	24.5051	24.6477
37	+	6.00517	5.57236	Color2 [DarkGray]	1	4		Q1ED39	Lysine-rich nucleolar protein 1 [OS=Homo sapiens]	KNOP1	+	pcDNA3.1_RBM39	6.00517	0.000540541	-5.57236	-10.53	17.5914	18.8416	17.4536	16.7918	17.7907	18.2655	24.1794	21.5062	23.2802	23.2483	24.6953	23.2593
38	+	5.96354	4.76035	Color2 [DarkGray]	1	4		Q8NDT2	Putative RNA-binding protein 15B [OS=Homo sapiens]	RBM15B	+	pcDNA3.1_RBM39	5.96354	0.000631579	-4.76035	-10.4213	18.866	19.9009	18.2504	16.9549	18.4699	19.672	23.8677	23.6773	23.3561	23.2903	23.5583	22.9266
39	+	5.95984	5.04169	Color2 [DarkGray]	1	4		O15381-1	Nuclear valosin-containing protein-like [OS=Homo sapiens]	NVL	+	pcDNA3.1_RBM39	5.95984	0.000615385	-5.04169	-10.4117	17.2136	15.0267	15.3217	14.7704	16.1174	15.7566	22.0838	20.3763	20.7565	19.69	20.5986	20.9513
40	+	5.95778	7.51067	Color2 [DarkGray]	1	4		Q96IR2	Zinc finger protein 845 [OS=Homo sapiens]	ZNF845	+	pcDNA3.1_RBM39	5.95778	0.0006	-7.51067	-10.4063	16.2978	15.5229	13.4117	12.5181	15.2351	16.3705	23.1443	22.8564	23.1488	21.2076	21.8011	22.262
41	+	5.93923	5.5861	Color2 [DarkGray]	1	4		Q969J2	Zinc finger protein with KRAB and SCAN domains 4 [OS=Homo sapiens]	ZKSCAN4	+	pcDNA3.1_RBM39	5.93923	0.000585366	-5.5861	-10.3582	15.0024	14.4876	14.5906	13.1795	15.336	12.1468	20.269	19.957	19.3131	20.0354	18.8809	19.804
42	+	5.88554	5.12462	Color2 [DarkGray]	1	4		Q02040-1	A-kinase anchor protein 17A [OS=Homo sapiens]	AKAP17A	+	pcDNA3.1_RBM39	5.88554	0.000571429	-5.12462	-10.2201	20.2376	18.33	18.4339	18.8579	18.2813	19.2576	24.9843	23.164	24.7484	22.6451	24.7799	23.8244
43	+	5.87635	3.31031	Color2 [DarkGray]	1	4		P36969	Phospholipid hydroperoxide glutathione peroxidase, mitochondrial [OS=Homo sapiens]	GPX4	+	pcDNA3.1_RBM39	5.87635	0.00055814	-3.31031	-10.1966	17.9634	16.939	17.2925	18.7462	16.8167	16.9291	20.6835	20.8086	20.5535	20.4792	20.9712	21.0527
44	+	5.8342	5.06211	Color2 [DarkGray]	1	4		Q8WTT2	Nucleolar complex protein 3 homolog [OS=Homo sapiens]	NOC3L	+	pcDNA3.1_RBM39	5.8342	0.000545455	-5.06211	-10.0894	20.5562	18.4999	18.644	20.0879	18.5859	20.3496	25.9437	23.9867	24.6093	24.1923	24.4634	23.9009
45	+	5.82758	5.16938	Color2 [DarkGray]	1	4		Q9UHI6	Probable ATP-dependent RNA helicase DDX20 [OS=Homo sapiens]	DDX20	+	pcDNA3.1_RBM39	5.82758	0.000533333	-5.16938	-10.0727	21.1477	19.06	19.3401	18.1155	19.4065	17.9	24.6937	23.7138	24.8913	23.7762	24.4983	24.4128
46	+	5.8246	5.4283	Color2 [DarkGray]	1	4		Q969R5-1	Lethal(3)malignant brain tumor-like protein 2 [OS=Homo sapiens]	L3MBTL2	+	pcDNA3.1_RBM39	5.8246	0.000521739	-5.4283	-10.0652	17.3155	15.6705	17.1013	14.5363	16.0004	14.7153	21.7858	21.4995	21.0057	20.7091	22.228	20.6811
47	+	5.81108	4.5488	Color2 [DarkGray]	1	4		Q9HCE1	Putative helicase MOV-10 [OS=Homo sapiens]	MOV10	+	pcDNA3.1_RBM39	5.81108	0.000510638	-4.5488	-10.0311	23.2257	21.3759	20.3728	20.6654	21.9776	21.5209	26.9136	25.9367	26.1697	25.9432	25.7637	25.7043
48	+	5.80098	4.5042	Color2 [DarkGray]	1	4		Q9P0U3-1	Sentrin-specific protease 1 [OS=Homo sapiens]	SENP1	+	pcDNA3.1_RBM39	5.80098	0.0005	-4.5042	-10.0057	20.007	18.1976	19.2596	17.647	19.029	19.5043	22.5178	24.2565	23.0404	23.17	23.5138	24.1712
49	+	5.79455	4.19184	Color2 [DarkGray]	1	4		Q15393-1	Splicing factor 3B subunit 3 [OS=Homo sapiens]	SF3B3	+	pcDNA3.1_RBM39	5.79455	0.000489796	-4.19184	-9.98952	23.2037	21.0363	21.6514	21.173	22.3346	21.7086	27.0107	25.7179	26.3937	25.2089	26.2482	25.6792
50	+	5.79034	5.65071	Color2 [DarkGray]	1	4		Q02386	Zinc finger protein 45 [OS=Homo sapiens]	ZNF45	+	pcDNA3.1_RBM39	5.79034	0.00048	-5.65071	-9.97896	15.7105	15.0075	14.899	15.1054	15.9727	15.8813	20.3969	23.1692	21.5433	21.0718	19.2277	21.0718
51	+	5.78205	4.98457	Color2 [DarkGray]	1	4		Q9H0M0-1	NEDD4-like E3 ubiquitin-protein ligase WWP1 [OS=Homo sapiens]	WWP1	+	pcDNA3.1_RBM39	5.78205	0.000470588	-4.98457	-9.95817	11.7254	12.9253	11.7659	13.0343	11.3503	12.3639	18.822	18.0624	16.6025	16.672	16.5557	16.358
52	+	5.77864	6.01545	Color2 [DarkGray]	1	4		Q8NDF8-5	Isoform 5 of Non-canonical poly(A) RNA polymerase PAPD5 [OS=Homo sapiens]	TENT4B	+	pcDNA3.1_RBM39	5.77864	0.000461538	-6.01545	-9.94965	16.0145	17.4115	17.8639	16.5496	18.1093	18.7005	22.2276	22.4236	23.9671	23.1068	25.1209	23.8962
53	+	5.7631	5.39967	Color2 [DarkGray]	1	4		O14641	Segment polarity protein dishevelled homolog DVL-2 [OS=Homo sapiens]	DVL2	+	pcDNA3.1_RBM39	5.7631	0.00045283	-5.39967	-9.91083	16.1411	14.604	15.2931	14.9029	15.4867	15.5833	21.7754	20.1003	21.4866	19.2163	22.1454	19.6853
54	+	5.73697	5.53973	Color2 [DarkGray]	1	4		P82933	28S ribosomal protein S9, mitochondrial [OS=Homo sapiens]	MRPS9	+	pcDNA3.1_RBM39	5.73697	0.000444444	-5.53973	-9.84585	20.0763	19.2965	18.9885	19.1665	19.5614	19.8817	26.6651	23.2987	25.5348	23.6896	25.9672	25.0539
55	+	5.73466	5.05034	Color2 [DarkGray]	1	4		P46087	Probable 28S rRNA (cytosine(4447)-C(5))-methyltransferase [OS=Homo sapiens]	NOP2	+	pcDNA3.1_RBM39	5.73466	0.000436364	-5.05034	-9.84014	21.9074	20.9518	21.0016	19.8013	21.2757	19.913	27.075	25.2804	26.2451	24.9251	26.7526	24.8745
56	+	5.7294	8.53594	Color2 [DarkGray]	1	4		O75151	lysine-specific demethylase phf2 [OS=Homo sapiens]	PHF2	+	pcDNA3.1_RBM39	5.7294	0.000428571	-8.53594	-9.8271	15.4726	13.2093	11.427	11.1661	11.1478	11.198	22.8019	20.8383	19.5229	19.6238	21.1541	20.8952
57	+	5.72733	6.65389	Color2 [DarkGray]	1	4		Q5TEC3	Zinc finger protein 697 [OS=Homo sapiens]	ZNF697	+	pcDNA3.1_RBM39	5.72733	0.000421053	-6.65389	-9.82199	13.4269	13.9068	12.6313	12.0501	12.5234	11.1742	19.4476	21.3037	18.8634	19.4204	17.1171	19.4839
58	+	5.67982	7.77291	Color2 [DarkGray]	1	4		Q8IYU8	calcium uptake protein 2, mitochondrial [OS=Homo sapiens]	MICU2	+	pcDNA3.1_RBM39	5.67982	0.000413793	-7.77291	-9.70496	13.6662	11.0942	13.9596	10.5761	12.2514	14.1396	20.922	21.0182	20.9681	18.3104	19.5492	21.5568
59	+	5.66345	5.59295	Color2 [DarkGray]	1	4		Q5SSJ5-1	Heterochromatin protein 1-binding protein 3 [OS=Homo sapiens]	HP1BP3	+	pcDNA3.1_RBM39	5.66345	0.00040678	-5.59295	-9.66494	20.7037	19.0796	20.8355	19.1011	20.8017	19.4912	25.647	26.9469	25.0979	24.615	24.356	26.9078
60	+	5.6566	5.07242	Color2 [DarkGray]	1	4		Q96RS0	Trimethylguanosine synthase [OS=Homo sapiens]	TGS1	+	pcDNA3.1_RBM39	5.6566	0.0004	-5.07242	-9.6482	18.0273	18.0989	16.2765	16.7496	17.5779	17.8289	22.5071	23.6755	22.0438	22.8219	20.6952	23.2501
61	+	5.64759	5.92994	Color2 [DarkGray]	1	4		Q9UHK0	Nuclear fragile X mental retardation-interacting protein 1 [OS=Homo sapiens]	NUFIP1	+	pcDNA3.1_RBM39	5.64759	0.000393443	-5.92994	-9.62625	19.2966	18.8918	18.103	16.9599	18.2243	20.0961	23.7504	26.2254	24.6566	24.5275	23.1506	24.8411
62	+	5.64188	5.71226	Color2 [DarkGray]	1	4		Q8WUA4-1	General transcription factor 3C polypeptide 2 [OS=Homo sapiens]	GTF3C2	+	pcDNA3.1_RBM39	5.64188	0.000387097	-5.71226	-9.61237	19.6949	16.6722	18.4398	18.5857	17.9563	18.2663	25.3593	23.0889	24.9534	22.9337	24.4706	23.0829
63	+	5.62945	5.78191	Color2 [DarkGray]	1	4		O14628-1	Zinc finger protein 195 [OS=Homo sapiens]	ZNF195	+	pcDNA3.1_RBM39	5.62945	0.000380952	-5.78191	-9.58219	14.5024	13.9385	13.5451	12.2965	12.1737	13.7126	19.7152	16.8744	19.0826	19.8403	19.5021	19.8455
64	+	5.62021	5.00714	Color2 [DarkGray]	1	4		P78362-1	SRSF protein kinase 2 [OS=Homo sapiens]	SRPK2	+	pcDNA3.1_RBM39	5.62021	0.000375	-5.00714	-9.5598	18.8953	16.4631	17.0472	18.4771	18.3963	17.2774	23.3011	21.9053	23.381	22.3353	23.8377	21.8389
65	+	5.61481	3.82698	Color2 [DarkGray]	1	4		Q9GZR1	sentrin-specific protease 6 [OS=Homo sapiens]	SENP6	+	pcDNA3.1_RBM39	5.61481	0.000369231	-3.82698	-9.54675	14.3561	13.3218	13.6272	13.7968	13.4588	13.3119	18.8314	17.9415	17.2161	16.1734	17.0325	17.6398
66	+	5.61083	4.14993	Color2 [DarkGray]	1	4		Q15003	Condensin complex subunit 2 [OS=Homo sapiens]	NCAPH	+	pcDNA3.1_RBM39	5.61083	0.000363636	-4.14993	-9.53712	18.4318	17.7749	17.0199	16.7163	18.0134	16.7055	22.3863	20.5224	22.1921	21.2055	22.2313	21.0238
67	+	5.60403	7.39026	Color2 [DarkGray]	1	4		Q86XN8-1	RNA-binding protein MEX3D [OS=Homo sapiens]	MEX3D	+	pcDNA3.1_RBM39	5.60403	0.000358209	-7.39026	-9.5207	15.6397	10.8283	12.4163	10.7471	12.8582	11.9501	20.2824	20.0424	20.2544	18.7183	20.1235	19.3603
68	+	5.5723	4.39672	Color2 [DarkGray]	1	4		Q6SPF0	Atherin [OS=Homo sapiens]	SAMD1	+	pcDNA3.1_RBM39	5.5723	0.000352941	-4.39672	-9.44442	19.1	18.0581	17.2831	18.8716	17.6591	18.4957	23.4221	23.4111	22.427	22.103	23.2805	21.2042
69	+	5.56322	6.60941	Color2 [DarkGray]	1	4		Q71RC2	La-related protein 4 [OS=Homo sapiens]	LARP4	+	pcDNA3.1_RBM39	5.56322	0.000347826	-6.60941	-9.42267	19.9268	18.2724	17.1455	16.4783	17.7634	16.3859	25.8448	23.6569	25.2199	23.7639	24.2652	22.8781
70	+	5.55366	5.21862	Color2 [DarkGray]	1	4		Q9NQ55-1	suppressor of SWI4 1 homolog [OS=Homo sapiens]	PPAN	+	pcDNA3.1_RBM39	5.55366	0.000342857	-5.21862	-9.39983	20.7496	21.823	19.9939	20.2532	20.0885	21.5294	25.9387	26.2438	26.2521	24.3507	25.2712	27.6926
71	+	5.55216	5.03369	Color2 [DarkGray]	1	4		Q9H0A0	RNA cytidine acetyltransferase [OS=Homo sapiens]	NAT10	+	pcDNA3.1_RBM39	5.55216	0.000338028	-5.03369	-9.39624	21.4125	20.4286	20.225	20.1906	20.523	19.2356	26.4385	24.3213	25.5086	23.707	26.0546	26.1874
72	+	5.54089	4.91777	Color2 [DarkGray]	1	4		Q9Y5V3	Melanoma-associated antigen D1 [OS=Homo sapiens]	MAGED1	+	pcDNA3.1_RBM39	5.54089	0.000333333	-4.91777	-9.36939	17.542	16.8434	16.3257	15.6941	15.8764	16.3177	22.8092	20.6176	21.6843	19.923	20.7934	22.2786
73	+	5.52845	4.42192	Color2 [DarkGray]	1	4		Q08211	Atp-dependent rna helicase a [OS=Homo sapiens]	DHX9	+	pcDNA3.1_RBM39	5.52845	0.000328767	-4.42192	-9.33982	23.8215	22.8493	23.0793	21.4283	22.9287	21.8014	28.0743	26.8223	27.4786	26.0664	27.5394	26.459
74	+	5.49149	3.88091	Color2 [DarkGray]	1	4		O75152	Zinc finger CCCH domain-containing protein 11A [OS=Homo sapiens]	ZC3H11A	+	pcDNA3.1_RBM39	5.49149	0.000324324	-3.88091	-9.25239	19.9786	19.2219	19.2168	18.289	19.2862	19.4215	23.6996	23.7658	22.2698	22.0967	24.1661	22.7014
75	+	5.48255	8.00311	Color2 [DarkGray]	1	4		Q14592	Zinc finger protein 460 [OS=Homo sapiens]	ZNF460	+	pcDNA3.1_RBM39	5.48255	0.00032	-8.00311	-9.23132	16.1114	15.0921	12.4037	12.9473	11.0436	13.5321	21.8062	22.6264	20.5364	22.3647	19.9284	21.8866
76	+	5.44763	5.613	Color2 [DarkGray]	1	4		O75530	Polycomb protein EED [OS=Homo sapiens]	EED	+	pcDNA3.1_RBM39	5.44763	0.000315789	-5.613	-9.14947	18.8319	17.7712	16.5721	16.4317	15.9084	17.308	22.8262	20.964	23.6493	23.8806	22.1863	22.9948
77	+	5.44675	4.92955	Color2 [DarkGray]	1	4		Q96KR1	Zinc finger RNA-binding protein [OS=Homo sapiens]	ZFR	+	pcDNA3.1_RBM39	5.44675	0.000311688	-4.92955	-9.14743	18.732	17.8497	18.2673	17.2858	17.2142	17.6949	24.2293	22.108	23.5636	21.1764	23.571	21.973
78	+	5.44446	5.14323	Color2 [DarkGray]	1	4		Q9BUJ2-1	Heterogeneous nuclear ribonucleoprotein U-like protein 1 [OS=Homo sapiens]	HNRNPUL1	+	pcDNA3.1_RBM39	5.44446	0.000307692	-5.14323	-9.14207	20.6439	18.546	18.2518	17.8968	19.5525	18.6891	24.8531	23.7518	23.9627	22.5007	24.1904	25.1809
79	+	5.42037	6.41909	Color2 [DarkGray]	1	4		O60307	Microtubule-associated serine/threonine-protein kinase 3 [OS=Homo sapiens]	MAST3	+	pcDNA3.1_RBM39	5.42037	0.000303797	-6.41909	-9.08599	17.1711	14.6268	15.3139	12.9064	16.4115	13.7698	22.1789	20.9562	21.727	20.397	21.84	21.6147
80	+	5.40193	4.56288	Color2 [DarkGray]	1	4		Q9UHX1-2	Isoform 2 of Poly(U)-binding-splicing factor PUF60 [OS=Homo sapiens]	PUF60	+	pcDNA3.1_RBM39	5.40193	0.0003	-4.56288	-9.04324	20.8793	22.5297	20.6584	22.0088	21.6165	21.676	26.2736	26.5693	26.2543	25.0893	24.8931	27.6666
81	+	5.39763	5.18492	Color2 [DarkGray]	1	4		Q08945	FACT complex subunit SSRP1 [OS=Homo sapiens]	SSRP1	+	pcDNA3.1_RBM39	5.39763	0.000296296	-5.18492	-9.03329	21.0176	19.1565	20.8123	19.4351	20.1939	19.5349	26.4581	24.1794	25.1953	23.5384	26.3997	25.4889
82	+	5.39726	5.04974	Color2 [DarkGray]	1	4		Q9UKN8	General transcription factor 3C polypeptide 4 [OS=Homo sapiens]	GTF3C4	+	pcDNA3.1_RBM39	5.39726	0.000292683	-5.04974	-9.03243	19.6596	17.4436	18.2352	20.2123	19.1727	18.004	24.7375	23.2656	24.2007	22.4561	24.5683	23.7976
83	+	5.39564	4.69869	Color2 [DarkGray]	1	4		Q9H501	ESF1 homolog [OS=Homo sapiens]	ESF1	+	pcDNA3.1_RBM39	5.39564	0.000289157	-4.69869	-9.02871	18.5897	19.2368	17.3497	17.32	18.7654	16.7989	23.5926	21.8594	23.2214	21.6977	23.4094	22.4721
84	+	5.39418	6.52814	Color2 [DarkGray]	1	4		Q99676	Zinc finger protein 184 [OS=Homo sapiens]	ZNF184	+	pcDNA3.1_RBM39	5.39418	0.000285714	-6.52814	-9.02533	16.5478	14.5405	14.0576	12.3365	15.5014	13.8872	22.2268	20.307	21.693	19.5794	21.7241	20.5096
85	+	5.38677	6.18424	Color2 [DarkGray]	1	4		O95677-1	Eyes absent homolog 4 [OS=Homo sapiens]	EYA4	+	pcDNA3.1_RBM39	5.38677	0.000282353	-6.18424	-9.00823	12.8358	13.9686	13.5849	12.1194	10.7578	11.0386	16.839	18.3484	19.1655	19.5413	18.036	19.4802
86	+	5.36655	3.72217	Color2 [DarkGray]	1	4		P33991	DNA replication licensing factor MCM4 [OS=Homo sapiens]	MCM4	+	pcDNA3.1_RBM39	5.36655	0.00027907	-3.72217	-8.96168	21.9933	20.927	20.4489	20.5714	20.4038	20.8942	25.5379	24.2751	25.0288	23.1382	24.9428	24.6488
87	+	5.3597	5.64247	Color2 [DarkGray]	1	4		Q9HCG8	Pre-mRNA-splicing factor CWC22 homolog [OS=Homo sapiens]	CWC22	+	pcDNA3.1_RBM39	5.3597	0.000275862	-5.64247	-8.94596	18.0491	15.7189	17.4043	14.974	15.8113	14.8869	22.2914	20.461	22.6249	21.6255	22.4516	21.2449
88	+	5.35795	6.07091	Color2 [DarkGray]	1	4		O76094	Signal recognition particle subunit SRP72 [OS=Homo sapiens]	SRP72	+	pcDNA3.1_RBM39	5.35795	0.000272727	-6.07091	-8.94193	19.8909	18.1955	19.7145	18.3463	19.6073	20.6686	25.9502	26.4627	25.1966	23.6296	24.3261	27.2835
89	+	5.34947	7.10571	Color2 [DarkGray]	1	4		Q562F6	Shugoshin 2 [OS=Homo sapiens]	SGO2	+	pcDNA3.1_RBM39	5.34947	0.000269663	-7.10571	-8.92252	10.9292	12.8542	12.0479	9.9915	12.1756	10.0398	17.8337	17.6229	21.0374	19.3499	18.1703	16.6581
90	+	5.34917	5.28376	Color2 [DarkGray]	1	4		P17097	Zinc finger protein 7 [OS=Homo sapiens]	ZNF7	+	pcDNA3.1_RBM39	5.34917	0.000266667	-5.28376	-8.92183	16.2137	17.1238	16.9562	17.0436	16.9566	16.9342	19.987	23.2654	23.8945	21.563	22.6867	21.534
91	+	5.33982	3.95426	Color2 [DarkGray]	1	4		Q8IWX8	Calcium homeostasis endoplasmic reticulum protein [OS=Homo sapiens]	CHERP	+	pcDNA3.1_RBM39	5.33982	0.000263736	-3.95426	-8.90044	21.3352	20.5317	19.8439	19.638	19.9443	19.2094	25.2406	23.6081	23.9964	23.388	24.724	23.2709
92	+	5.33678	5.60692	Color2 [DarkGray]	1	4		P08621-1	U1 small nuclear ribonucleoprotein 70 kDa [OS=Homo sapiens]	SNRNP70	+	pcDNA3.1_RBM39	5.33678	0.00026087	-5.60692	-8.8935	18.2365	19.1545	17.5978	17.1043	17.2363	18.2488	24.1183	24.3635	24.1267	21.0462	22.988	24.577
93	+	5.31742	7.89467	Color2 [DarkGray]	1	4		P49711-1	Transcriptional repressor CTCF [OS=Homo sapiens]	CTCF	+	pcDNA3.1_RBM39	5.31742	0.000258065	-7.89467	-8.84939	15.0036	12.3429	13.4649	12.3577	9.69356	10.9093	21.6997	18.5503	20.2585	19.4266	21.1417	20.0632
94	+	5.30695	4.46377	Color2 [DarkGray]	1	4		O75419	Cell division control protein 45 homolog [OS=Homo sapiens]	CDC45	+	pcDNA3.1_RBM39	5.30695	0.000255319	-4.46377	-8.82561	20.0389	21.3024	19.3082	19.5501	18.9501	19.2308	24.3364	25.131	23.1359	24.5253	23.0559	24.9786
95	+	5.3028	6.7171	Color2 [DarkGray]	1	4		Q8TF68-1	Zinc finger protein 384 [OS=Homo sapiens]	ZNF384	+	pcDNA3.1_RBM39	5.3028	0.000252632	-6.7171	-8.81619	13.711	17.1023	14.4175	14.0011	13.9612	17.2319	20.8511	21.8231	22.9383	22.3595	20.6358	22.1197
96	+	5.30163	5.83609	Color2 [DarkGray]	1	4		Q9P2J8-1	Zinc finger protein 624 [OS=Homo sapiens]	ZNF624	+	pcDNA3.1_RBM39	5.30163	0.00025	-5.83609	-8.81354	13.2792	11.5903	12.5704	12.5617	11.0518	10.0651	19.1486	16.997	17.7426	15.9521	18.418	17.8766
97	+	5.29841	5.96881	Color2 [DarkGray]	1	4		Q5CZA5	Zinc finger protein 805 [OS=Homo sapiens]	ZNF805	+	pcDNA3.1_RBM39	5.29841	0.000247423	-5.96881	-8.80624	12.9618	10.7996	12.3979	11.9526	11.616	11.8659	16.6895	19.7596	16.6046	19.0257	16.4112	18.9161
98	+	5.28179	6.29743	Color2 [DarkGray]	1	4		Q8N1B4	Vacuolar protein sorting-associated protein 52 homolog [OS=Homo sapiens]	VPS52	+	pcDNA3.1_RBM39	5.28179	0.000244898	-6.29743	-8.76867	13.6229	12.4092	11.9143	12.9909	11.2916	11.4138	19.0676	17.7369	19.7297	16.1637	20.3514	18.378
99	+	5.26561	5.61639	Color2 [DarkGray]	1	4		O43251-8	Isoform 8 of RNA binding protein fox-1 homolog 2 [OS=Homo sapiens]	RBFOX2	+	pcDNA3.1_RBM39	5.26561	0.000242424	-5.61639	-8.73219	20.0242	16.6606	18.1586	17.7749	17.4572	19.0814	24.9775	22.4753	24.6978	23.7982	24.1656	22.7408
100	+	5.26112	3.99549	Color2 [DarkGray]	1	4		Q7Z2T5-1	TRMT1-like protein [OS=Homo sapiens]	TRMT1L	+	pcDNA3.1_RBM39	5.26112	0.00024	-3.99549	-8.72209	19.0204	18.2652	19.0582	17.4383	18.7023	17.9809	23.2221	21.1697	23.1966	22.4641	23.0157	21.37
101	+	5.23508	4.43155	Color2 [DarkGray]	1	4		Q14137	Ribosome biogenesis protein BOP1 [OS=Homo sapiens]	BOP1	+	pcDNA3.1_RBM39	5.23508	0.000237624	-4.43155	-8.66372	20.0195	18.6388	18.2515	19.6268	20.2967	18.6707	23.8859	22.5049	24.6048	23.0759	23.159	24.8627
102	+	5.22747	5.09271	Color2 [DarkGray]	1	4		Q14807	Kinesin-like protein KIF22 [OS=Homo sapiens]	KIF22	+	pcDNA3.1_RBM39	5.22747	0.000235294	-5.09271	-8.64671	19.413	18.9832	17.7686	19.3993	18.8904	20.0835	23.0969	25.6869	23.5627	24.6002	22.7702	25.3773
103	+	5.2074	6.4913	Color2 [DarkGray]	1	4		Q6P3X8-1	PiggyBac transposable element-derived protein 2 [OS=Homo sapiens]	PGBD2	+	pcDNA3.1_RBM39	5.2074	0.00023301	-6.4913	-8.60199	13.5448	12.1714	12.0048	12.8803	10.9379	12.474	20.6466	19.8395	17.0506	19.7119	16.62	19.0923
104	+	5.20696	6.943	Color2 [DarkGray]	1	4		P53671	LIM domain kinase 2 [OS=Homo sapiens]	LIMK2	+	pcDNA3.1_RBM39	5.20696	0.000230769	-6.943	-8.60101	12.2943	16.1065	13.4874	13.5794	11.7338	11.356	20.2681	21.2938	20.439	19.4485	18.4952	20.2708
105	+	5.20366	3.87473	Color2 [DarkGray]	1	4		P57740	Nuclear pore complex protein Nup107 [OS=Homo sapiens]	NUP107	+	pcDNA3.1_RBM39	5.20366	0.000228571	-3.87473	-8.59367	18.6912	17.08	16.4928	16.5705	17.492	16.6071	21.9993	21.1326	20.8161	20.0647	21.635	20.5344
106	+	5.20109	5.44522	Color2 [DarkGray]	1	4		Q9BUQ8	Probable ATP-dependent RNA helicase DDX23 [OS=Homo sapiens]	DDX23	+	pcDNA3.1_RBM39	5.20109	0.000226415	-5.44522	-8.58795	19.8456	17.5422	16.737	16.8411	17.8138	18.2447	24.2605	22.978	23.8564	21.6517	24.3287	22.6204
107	+	5.19526	7.91077	Color2 [DarkGray]	1	4		Q9UHI8	a disintegrin and metalloproteinase with thrombospondin motifs 1 [OS=Homo sapiens]	ADAMTS1	+	pcDNA3.1_RBM39	5.19526	0.000224299	-7.91077	-8.57503	16.1968	14.8457	11.7215	12.2733	13.849	12.6921	22.9384	20.5749	22.5283	21.0861	22.7353	19.18
108	+	5.19399	6.27881	Color2 [DarkGray]	1	4		P43250-1	G protein-coupled receptor kinase 6 [OS=Homo sapiens]	GRK6	+	pcDNA3.1_RBM39	5.19399	0.000222222	-6.27881	-8.5722	14.9808	17.4835	12.3588	15.6744	14.3212	15.2677	20.8927	22.3583	21.0308	21.7441	20.9965	20.7367
109	+	5.18897	6.83015	Color2 [DarkGray]	1	4		Q9P2Q2	FERM domain-containing protein 4A [OS=Homo sapiens]	FRMD4A	+	pcDNA3.1_RBM39	5.18897	0.000220183	-6.83015	-8.56108	14.4425	14.0961	12.2863	10.9934	12.7771	10.4408	20.598	19.2741	20.4178	17.5377	18.9835	19.2062
110	+	5.18221	4.22684	Color2 [DarkGray]	1	4		Q14690	Protein RRP5 homolog [OS=Homo sapiens]	PDCD11	+	pcDNA3.1_RBM39	5.18221	0.000218182	-4.22684	-8.54611	20.9173	19.4237	21.4445	21.719	20.9667	20.5043	26.3275	23.8348	25.1945	24.3912	25.729	24.8595
111	+	5.17865	3.94068	Color2 [DarkGray]	1	4		Q96PV6-2	Isoform 2 of Leukocyte receptor cluster member 8 [OS=Homo sapiens]	LENG8	+	pcDNA3.1_RBM39	5.17865	0.000216216	-3.94068	-8.53825	17.2077	16.9568	18.44	17.4728	18.2168	18.8804	23.0607	21.3172	21.3901	20.7439	22.4167	21.8899
112	+	5.15799	5.54441	Color2 [DarkGray]	1	4		Q14692	ribosome biogenesis protein BMS1 homolog [OS=Homo sapiens]	BMS1	+	pcDNA3.1_RBM39	5.15799	0.000214286	-5.54441	-8.49267	21.3403	20.781	19.8297	19.2325	20.6086	19.6148	26.7243	24.1845	27.8225	24.5168	26.1361	25.289
113	+	5.15659	3.65756	Color2 [DarkGray]	1	4		O96028-1	Histone-lysine N-methyltransferase NSD2 [OS=Homo sapiens]	NSD2	+	pcDNA3.1_RBM39	5.15659	0.000212389	-3.65756	-8.48958	18.6092	17.6461	19.2849	18.1316	19.7248	19.3383	23.4862	21.5689	22.3359	21.9442	22.952	22.3932
114	+	5.14811	4.82942	Color2 [DarkGray]	1	4		P55199	RNA polymerase II elongation factor ELL [OS=Homo sapiens]	ELL	+	pcDNA3.1_RBM39	5.14811	0.000210526	-4.82942	-8.47093	17.1999	14.7715	16.2655	15.1198	15.658	17.2661	20.1903	20.941	21.5417	19.4292	21.9345	21.2205
115	+	5.14321	3.8946	Color2 [DarkGray]	1	4		Q9P2I0	Cleavage and polyadenylation specificity factor subunit 2 [OS=Homo sapiens]	CPSF2	+	pcDNA3.1_RBM39	5.14321	0.000208696	-3.8946	-8.46016	20.3673	18.548	19.4925	18.9536	19.9669	19.4436	24.3379	21.6892	23.6428	23.1016	23.8884	23.4796
116	+	5.14131	5.63147	Color2 [DarkGray]	1	4		Q9NPC7-1	Myoneurin [OS=Homo sapiens]	MYNN	+	pcDNA3.1_RBM39	5.14131	0.000206897	-5.63147	-8.456	15.9662	16.4984	17.1305	16.4027	17.011	15.0555	20.1787	23.7034	20.6974	21.2897	22.8754	23.1087
117	+	5.11466	4.54465	Color2 [DarkGray]	1	4		Q9Y5Q9	General transcription factor 3C polypeptide 3 [OS=Homo sapiens]	GTF3C3	+	pcDNA3.1_RBM39	5.11466	0.000205128	-4.54465	-8.39768	20.5362	19.7686	18.7768	19.4241	20.2734	18.5705	25.0911	22.5408	24.382	23.0234	24.6089	24.9713
118	+	5.10859	4.30759	Color2 [DarkGray]	1	4		Q9Y2W1	Thyroid hormone receptor-associated protein 3 [OS=Homo sapiens]	THRAP3	+	pcDNA3.1_RBM39	5.10859	0.00020339	-4.30759	-8.38443	21.2467	19.5253	19.8409	19.2327	21.0081	19.1584	25.4275	24.0398	24.279	22.8595	24.9211	24.3307
119	+	5.0858	4.7997	Color2 [DarkGray]	1	4		Q7Z2W4	zinc finger CCCH-type antiviral protein 1 [OS=Homo sapiens]	ZC3HAV1	+	pcDNA3.1_RBM39	5.0858	0.000201681	-4.7997	-8.33487	22.4922	20.8999	20.4764	19.2269	21.0578	20.2207	26.5503	26.0513	25.5888	24.0419	26.011	24.9288
120	+	5.0726	6.113	Color2 [DarkGray]	1	4		Q8WUB8	PHD finger protein 10 [OS=Homo sapiens]	PHF10	+	pcDNA3.1_RBM39	5.0726	0.0002	-6.113	-8.30626	15.3093	16.5215	12.3437	16.45	14.7688	17.0416	21.1003	22.1124	21.2398	20.9154	22.2091	21.536
121	+	5.07032	5.77808	Color2 [DarkGray]	1	4		Q6Y2X3	dnaJ homolog subfamily C member 14 [OS=Homo sapiens]	DNAJC14	+	pcDNA3.1_RBM39	5.07032	0.000198347	-5.77808	-8.30133	12.2895	12.5161	11.9639	10.1025	11.823	13.7808	17.7121	17.4612	19.341	18.1393	18.696	15.7945
122	+	5.0551	6.26712	Color2 [DarkGray]	1	4		Q08AN1	Zinc finger protein 616 [OS=Homo sapiens]	ZNF616	+	pcDNA3.1_RBM39	5.0551	0.000196721	-6.26712	-8.26847	12.6673	11.8249	12.6196	13.101	13.0476	13.8112	22.2566	19.0786	18.0016	17.7608	17.8101	19.7665
123	+	5.04233	5.2054	Color2 [DarkGray]	1	4		A2AJT9-1	BCLAF1 and THRAP3 family member 3 [OS=Homo sapiens]	BCLAF3	+	pcDNA3.1_RBM39	5.04233	0.000195122	-5.2054	-8.24096	12.4692	12.2922	13.0372	12.2607	13.9953	11.4154	19.7371	16.4901	16.9767	16.7213	18.7074	18.0698
124	+	5.04015	5.34674	Color2 [DarkGray]	1	4		Q9H6F5	Coiled-coil domain-containing protein 86 [OS=Homo sapiens]	CCDC86	+	pcDNA3.1_RBM39	5.04015	0.000193548	-5.34674	-8.23627	16.0787	15.5333	16.5556	15.5551	16.9177	16.3906	22.2874	19.2742	22.6304	20.0062	22.7591	22.1541
125	+	5.03891	5.05675	Color2 [DarkGray]	1	4		Q9P0L2-1	Serine/threonine-protein kinase MARK1 [OS=Homo sapiens]	MARK1	+	pcDNA3.1_RBM39	5.03891	0.000192	-5.05675	-8.2336	13.1436	12.2768	11.7834	13.2168	11.6595	13.9488	18.9715	18.1373	17.2196	15.6888	18.752	17.6002
126	+	5.02363	6.52373	Color2 [DarkGray]	1	4		Q03936	Zinc finger protein 92 [OS=Homo sapiens]	ZNF92	+	pcDNA3.1_RBM39	5.02363	0.000190476	-6.52373	-8.2008	13.9477	12.915	14.9822	9.51442	13.6451	13.1745	19.2299	18.6716	19.4896	19.6771	20.1061	20.1471
127	+	5.01484	6.05017	Color2 [DarkGray]	1	4		Q9P2F9	Zinc finger protein 319 [OS=Homo sapiens]	ZNF319	+	pcDNA3.1_RBM39	5.01484	0.000188976	-6.05017	-8.18199	15.8599	12.0314	12.6415	12.47	13.5534	13.0606	17.3739	20.3882	18.9175	19.6731	18.958	20.6071
128	+	5.01316	4.93179	Color2 [DarkGray]	1	4		Q8NC60	Nitric oxide-associated protein 1 [OS=Homo sapiens]	NOA1	+	pcDNA3.1_RBM39	5.01316	0.0001875	-4.93179	-8.17839	16.936	15.897	19.3711	16.8372	16.2695	17.3844	22.5081	23.266	21.662	22.225	20.8217	21.803
129	+	5.01205	4.91671	Color2 [DarkGray]	1	4		Q5VYS8-1	terminal uridylyltransferase 7 [OS=Homo sapiens]	TUT7	+	pcDNA3.1_RBM39	5.01205	0.000186047	-4.91671	-8.17601	17.4006	16.149	17.6502	17.4749	17.8981	17.2862	23.8909	20.5143	23.154	20.9748	23.0472	21.7781
130	+	5.00384	6.34226	Color2 [DarkGray]	1	4		Q9NZM5	ribosome biogenesis protein NOP53 [OS=Homo sapiens]	NOP53	+	pcDNA3.1_RBM39	5.00384	0.000184615	-6.34226	-8.15847	15.5782	17.1284	15.952	14.0842	15.8841	15.1785	22.6029	21.7541	23.2994	18.8274	22.697	22.6782
131	+	5.0009	5.80375	Color2 [DarkGray]	1	4		O15226	NF-kappa-B-repressing factor [OS=Homo sapiens]	NKRF	+	pcDNA3.1_RBM39	5.0009	0.000183206	-5.80375	-8.15221	21.2811	18.3656	19.6393	19.365	20.8543	18.9532	27.2939	24.8837	26.177	23.595	26.4413	24.8902
132	+	4.99768	6.14649	Color2 [DarkGray]	1	4		Q8N3J9	Zinc finger protein 664 [OS=Homo sapiens]	ZNF664	+	pcDNA3.1_RBM39	4.99768	0.000181818	-6.14649	-8.14534	14.1929	11.7717	14.4429	11.9516	14.2044	12.2751	21.1956	18.0967	19.2554	18.1756	20.6649	18.3295
133	+	4.99158	3.84911	Color2 [DarkGray]	1	4		Q9Y3Z3	deoxynucleoside triphosphate triphosphohydrolase SAMHD1 [OS=Homo sapiens]	SAMHD1	+	pcDNA3.1_RBM39	4.99158	0.000180451	-3.84911	-8.13234	18.7191	20.4929	19.78	19.7638	19.4957	19.9603	22.4303	24.5935	22.5826	22.9774	24.5697	24.153
134	+	4.98261	4.48039	Color2 [DarkGray]	1	4		O60841	Eukaryotic translation initiation factor 5B [OS=Homo sapiens]	EIF5B	+	pcDNA3.1_RBM39	4.98261	0.000179104	-4.48039	-8.11326	20.7059	19.8354	20.994	19.7393	21.1845	20.2735	26.6762	24.2083	25.0158	23.3224	25.914	24.4781
135	+	4.97937	3.40296	Color2 [DarkGray]	1	4		Q9UNY4-1	transcription termination factor 2 [OS=Homo sapiens]	TTF2	+	pcDNA3.1_RBM39	4.97937	0.000177778	-3.40296	-8.10636	17.3266	17.622	16.1928	17.2488	17.5748	17.8313	21.0836	19.9188	22.212	20.0214	20.5293	20.4491
136	+	4.97821	3.85214	Color2 [DarkGray]	1	4		Q7L590-1	Protein MCM10 homolog [OS=Homo sapiens]	MCM10	+	pcDNA3.1_RBM39	4.97821	0.000205882	-3.85214	-8.10392	17.5782	18.1596	16.9873	15.777	17.4595	16.5493	22.0462	19.6235	21.2712	20.8021	21.2117	20.669
137	+	4.97635	5.64272	Color2 [DarkGray]	1	4		Q9BYW2	Histone-lysine N-methyltransferase SETD2 [OS=Homo sapiens]	SETD2	+	pcDNA3.1_RBM39	4.97635	0.00020438	-5.64272	-8.09996	18.0004	15.0825	16.5027	15.1395	16.0772	15.4922	22.885	20.5027	23.19	20.7073	22.5025	20.3634
138	+	4.96294	5.64369	Color2 [DarkGray]	1	4		Q6PIW4	Fidgetin-like protein 1 [OS=Homo sapiens]	FIGNL1	+	pcDNA3.1_RBM39	4.96294	0.000202899	-5.64369	-8.07154	11.9719	13.3967	13.8983	10.8422	11.4123	11.7919	16.5842	17.3632	19.7332	19.0406	17.0131	17.4411
139	+	4.95002	4.99586	Color2 [DarkGray]	1	4		O60563	Cyclin-T1 [OS=Homo sapiens]	CCNT1	+	pcDNA3.1_RBM39	4.95002	0.000201439	-4.99586	-8.04421	17.6705	16.9248	17.907	16.2777	16.5968	14.5333	23.3325	21.1314	21.8006	20.9499	21.8054	20.8653
140	+	4.94718	5.09957	Color2 [DarkGray]	1	4		P46013	Proliferation marker protein Ki-67 [OS=Homo sapiens]	MKI67	+	pcDNA3.1_RBM39	4.94718	0.0002	-5.09957	-8.03822	19.9005	18.5869	19.2869	18.752	19.0244	19.0576	25.0323	21.9891	23.9794	23.1309	24.9629	26.1112
141	+	4.94665	5.02712	Color2 [DarkGray]	1	4		Q99590-1	protein SCAF11 [OS=Homo sapiens]	SCAF11	+	pcDNA3.1_RBM39	4.94665	0.000198582	-5.02712	-8.0371	17.7906	15.4888	17.0687	16.8571	17.0397	17.0393	23.6992	20.3437	22.457	21.2676	22.9597	20.7197
142	+	4.93801	7.52315	Color2 [DarkGray]	1	4		Q14980-2	Isoform 2 of Nuclear mitotic apparatus protein 1 [OS=Homo sapiens]	NUMA1	+	pcDNA3.1_RBM39	4.93801	0.000197183	-7.52315	-8.01888	21.816	20.5788	19.7429	19.5479	19.9866	19.9115	26.3087	28.8394	28.4638	30.4965	28.2359	24.3784
143	+	4.93542	5.19499	Color2 [DarkGray]	1	4		Q15910	Histone-lysine N-methyltransferase EZH2 [OS=Homo sapiens]	EZH2	+	pcDNA3.1_RBM39	4.93542	0.000195804	-5.19499	-8.01342	18.385	15.9777	14.7536	14.5024	17.2469	15.5262	21.207	20.8202	21.1291	20.7385	21.497	22.17
144	+	4.93433	5.13864	Color2 [DarkGray]	1	4		P51608	Methyl-CpG-binding protein 2 [OS=Homo sapiens]	MECP2	+	pcDNA3.1_RBM39	4.93433	0.000194444	-5.13864	-8.01112	16.1803	14.0141	16.3846	15.2373	14.2353	14.7238	19.8816	20.6996	21.4323	17.9991	20.9462	20.6485
145	+	4.92973	6.43684	Color2 [DarkGray]	1	4		Q8TAD8	Smad nuclear-interacting protein 1 [OS=Homo sapiens]	SNIP1	+	pcDNA3.1_RBM39	4.92973	0.000193103	-6.43684	-8.00145	17.8323	15.7611	13.7414	15.7564	16.029	16.4031	22.5063	20.9677	24.5046	22.802	22.9147	20.449
146	+	4.92503	3.2088	Color2 [DarkGray]	1	4		Q14680	Maternal embryonic leucine zipper kinase [OS=Homo sapiens]	MELK	+	pcDNA3.1_RBM39	4.92503	0.000191781	-3.2088	-7.99157	19.054	19.0917	19.17	19.3029	19.7405	19.2866	21.6983	24.1662	22.2788	22.5301	21.4968	22.7285
147	+	4.90664	4.69132	Color2 [DarkGray]	1	4		Q9NQS7	Inner centromere protein [OS=Homo sapiens]	INCENP	+	pcDNA3.1_RBM39	4.90664	0.000190476	-4.69132	-7.953	16.0376	14.9777	15.5312	16.2265	15.6319	15.8078	21.5973	20.318	20.6109	18.4967	22.1231	19.2146
148	+	4.90472	6.26024	Color2 [DarkGray]	1	4		Q9NNW5	WD repeat-containing protein 6 [OS=Homo sapiens]	WDR6	+	pcDNA3.1_RBM39	4.90472	0.000189189	-6.26024	-7.94897	19.5926	17.1233	18.4838	16.5446	16.6225	15.2808	24.79	21.8017	24.6117	22.7861	24.1124	23.1073
149	+	4.89356	4.06646	Color2 [DarkGray]	1	4		Q9H6R4-1	Nucleolar protein 6 [OS=Homo sapiens]	NOL6	+	pcDNA3.1_RBM39	4.89356	0.000187919	-4.06646	-7.92563	20.0617	19.5655	17.7315	18.239	18.3546	19.2537	24.1149	21.9642	23.5753	21.9527	23.2895	22.7081
150	+	4.88478	5.19373	Color2 [DarkGray]	1	4		A8MQ14	Zinc finger protein 850 [OS=Homo sapiens]	ZNF850	+	pcDNA3.1_RBM39	4.88478	0.000186667	-5.19373	-7.90733	12.9674	12.2336	12.066	10.5476	12.858	11.3359	19.3416	17.6197	16.9239	15.3403	16.6117	17.3337
151	+	4.87758	4.94543	Color2 [DarkGray]	1	4		A8MTY0	Zinc finger protein 724 [OS=Homo sapiens]	ZNF724	+	pcDNA3.1_RBM39	4.87758	0.00018543	-4.94543	-7.89233	17.2371	15.6995	14.8346	14.6866	16.0675	16.9803	21.7755	19.1886	21.4279	19.9253	20.8508	22.0101
152	+	4.87679	3.66914	Color2 [DarkGray]	1	4		Q14671-1	Pumilio homolog 1 [OS=Homo sapiens]	PUM1	+	pcDNA3.1_RBM39	4.87679	0.000184211	-3.66914	-7.89068	16.4356	14.5407	15.9188	15.8282	14.7289	16.6928	19.7684	18.2958	19.8306	18.6849	19.4277	20.1524
153	+	4.87153	5.22031	Color2 [DarkGray]	1	4		Q9HDC5	junctophilin-1 [OS=Homo sapiens]	JPH1	+	pcDNA3.1_RBM39	4.87153	0.000183007	-5.22031	-7.87974	18.1565	15.7867	16.5706	15.5609	16.6778	15.8976	23.2317	20.0864	22.0574	20.0664	22.6371	21.8931
154	+	4.86266	4.3167	Color2 [DarkGray]	1	4		Q86TP1-1	Exopolyphosphatase PRUNE1 [OS=Homo sapiens]	PRUNE1	+	pcDNA3.1_RBM39	4.86266	0.000181818	-4.3167	-7.86131	17.2066	15.0917	17.9008	15.5714	18.1333	16.9901	21.8839	20.2327	21.0115	21.1343	21.311	21.2207
155	+	4.86264	4.39134	Color2 [DarkGray]	1	4		Q92974	Rho guanine nucleotide exchange factor 2 [OS=Homo sapiens]	ARHGEF2	+	pcDNA3.1_RBM39	4.86264	0.000180645	-4.39134	-7.86128	20.742	18.578	18.6243	20.6169	19.865	20.1647	25.22	22.3143	24.6306	24.2339	24.1712	24.3691
156	+	4.85679	3.82199	Color2 [DarkGray]	1	4		P33993-1	DNA replication licensing factor MCM7 [OS=Homo sapiens]	MCM7	+	pcDNA3.1_RBM39	4.85679	0.000179487	-3.82199	-7.84914	22.1928	19.916	20.7966	20.092	21.4703	20.5664	25.8317	24.5025	24.2778	23.6328	25.4591	24.2623
157	+	4.84751	5.78147	Color2 [DarkGray]	1	4		O95625	Zinc finger and BTB domain-containing protein 11 [OS=Homo sapiens]	ZBTB11	+	pcDNA3.1_RBM39	4.84751	0.000178344	-5.78147	-7.8299	18.4366	15.5242	16.672	16.6435	17.0605	17.1599	24.2374	21.0493	23.0303	20.5442	23.3486	23.9756
158	+	4.84574	5.87843	Color2 [DarkGray]	1	4		O14647	Chromodomain-helicase-DNA-binding protein 2 [OS=Homo sapiens]	CHD2	+	pcDNA3.1_RBM39	4.84574	0.000177215	-5.87843	-7.82624	14.8728	14.2924	15.1783	13.2234	14.8556	13.4869	21.1227	17.4402	21.925	20.4391	19.0805	21.1724
159	+	4.83986	4.0555	Color2 [DarkGray]	1	4		Q9NVN8	Guanine nucleotide-binding protein-like 3-like protein [OS=Homo sapiens]	GNL3L	+	pcDNA3.1_RBM39	4.83986	0.000176101	-4.0555	-7.8141	20.7559	19.2701	19.6519	19.0958	19.5911	19.8707	23.7042	25.1052	23.2597	23.1839	22.2511	25.0643
160	+	4.83799	5.53947	Color2 [DarkGray]	1	4		Q69YH5-1	cell division cycle-associated protein 2 [OS=Homo sapiens]	CDCA2	+	pcDNA3.1_RBM39	4.83799	0.000175	-5.53947	-7.81024	16.2503	14.8886	14.5103	15.6596	13.9243	14.0483	22.0158	21.387	20.0917	18.1619	21.4739	19.388
161	+	4.83506	4.8558	Color2 [DarkGray]	1	4		Q9H7E2-3	Isoform 3 of Tudor domain-containing protein 3 [OS=Homo sapiens]	TDRD3	+	pcDNA3.1_RBM39	4.83506	0.000173913	-4.8558	-7.80418	16.6108	12.9588	14.228	14.5982	14.4754	15.4292	20.5769	18.6762	19.0794	19.117	19.1265	20.8592
162	+	4.83108	4.98923	Color2 [DarkGray]	1	4		Q8N720-3	Isoform 3 of Zinc finger protein 655 [OS=Homo sapiens]	ZNF655	+	pcDNA3.1_RBM39	4.83108	0.00017284	-4.98923	-7.79597	15.0123	17.4824	15.4593	16.4607	16.2273	17.1966	19.7234	22.8277	20.6552	22.2109	20.2854	22.0714
163	+	4.80011	4.57663	Color2 [DarkGray]	1	4		Q14684	Ribosomal RNA processing protein 1 homolog B [OS=Homo sapiens]	RRP1B	+	pcDNA3.1_RBM39	4.80011	0.000171779	-4.57663	-7.73228	21.7347	19.4823	20.4807	22.6242	20.9458	22.1604	27.097	25.2657	25.9097	24.6521	26.4218	25.5416
164	+	4.79786	5.12333	Color2 [DarkGray]	1	4		O43143	Pre-mRNA-splicing factor ATP-dependent RNA helicase DHX15 [OS=Homo sapiens]	DHX15	+	pcDNA3.1_RBM39	4.79786	0.000170732	-5.12333	-7.72767	24.0582	21.6188	22.0452	20.6953	21.6624	21.6475	28.7548	25.5551	27.6836	26.0268	27.5623	26.8849
165	+	4.7977	5.756	Color2 [DarkGray]	1	4		Q9BVS4	Serine/threonine-protein kinase rio2 [OS=Homo sapiens]	RIOK2	+	pcDNA3.1_RBM39	4.7977	0.000169697	-5.756	-7.72734	18.6864	17.0599	19.1424	18.3921	17.5419	18.1233	23.376	23.5194	23.3483	21.5981	26.2447	25.3956
166	+	4.79115	3.01711	Color2 [DarkGray]	1	4		P02786	Transferrin receptor protein 1 [OS=Homo sapiens]	TFRC	+	pcDNA3.1_RBM39	4.79115	0.000168675	-3.01711	-7.71393	18.9606	18.7315	18.5425	17.0241	17.8888	18.5131	20.8476	21.7779	21.0824	20.4975	21.2862	22.2718
167	+	4.78894	6.5667	Color2 [DarkGray]	1	4		Q12894	Interferon-related developmental regulator 2 [OS=Homo sapiens]	IFRD2	+	pcDNA3.1_RBM39	4.78894	0.000167665	-6.5667	-7.70941	11.5359	13.22	15.1102	14.1117	14.9463	15.6179	22.6379	18.8273	21.4877	19.7524	21.5109	19.7261
168	+	4.78797	4.95902	Color2 [DarkGray]	1	4		Q659C4-1	La-related protein 1B [OS=Homo sapiens]	LARP1B	+	pcDNA3.1_RBM39	4.78797	0.000166667	-4.95902	-7.70743	16.713	14.7483	16.5318	13.6925	16.6479	15.9171	20.9998	22.0954	20.0596	20.6651	19.1869	20.998
169	+	4.78679	3.62157	Color2 [DarkGray]	1	4		Q9NYH9	U3 small nucleolar RNA-associated protein 6 homolog [OS=Homo sapiens]	UTP6	+	pcDNA3.1_RBM39	4.78679	0.00016568	-3.62157	-7.705	18.4259	20.7332	17.9535	19.5535	18.1287	18.6292	22.851	23.121	22.3884	22.5236	22.4999	21.7697
170	+	4.78535	5.07653	Color2 [DarkGray]	1	4		Q9Y483	Metal-response element-binding transcription factor 2 [OS=Homo sapiens]	MTF2	+	pcDNA3.1_RBM39	4.78535	0.000164706	-5.07653	-7.70206	16.3033	16.4897	17.3974	18.6816	16.5475	18.2339	20.628	23.6786	21.6255	21.4767	23.3991	23.3047
171	+	4.77933	6.27094	Color2 [DarkGray]	1	4		Q6PEV8	Protein FAM199X [OS=Homo sapiens]	FAM199X	+	pcDNA3.1_RBM39	4.77933	0.000163743	-6.27094	-7.68977	11.321	12.5987	12.0312	12.1343	13.0737	11.2939	17.0327	16.1853	20.9341	17.6323	20.2895	18.0044
172	+	4.77171	5.59102	Color2 [DarkGray]	1	4		Q6P1L5-1	Protein FAM117B [OS=Homo sapiens]	FAM117B	+	pcDNA3.1_RBM39	4.77171	0.000162791	-5.59102	-7.67421	13.1014	14.1731	14.4222	14.2532	12.8442	12.2786	18.7094	19.6571	18.3106	20.5821	16.6381	20.7215
173	+	4.7692	4.89017	Color2 [DarkGray]	1	4		P35251-1	Replication factor C subunit 1 [OS=Homo sapiens]	RFC1	+	pcDNA3.1_RBM39	4.7692	0.00016185	-4.89017	-7.66909	18.5556	16.8992	16.1052	16.8914	17.4408	16.5936	23.8045	21.3952	22.3451	20.3306	23.0031	20.9484
174	+	4.76232	4.91285	Color2 [DarkGray]	1	4		A0FGR8-2	Isoform 2 of Extended synaptotagmin-2 [OS=Homo sapiens]	ESYT2	+	pcDNA3.1_RBM39	4.76232	0.00016092	-4.91285	-7.65509	19.8482	18.1147	19.93	19.4293	20.3759	18.0948	25.2156	22.7612	25.0785	25.0639	24.6309	22.5199
175	+	4.75427	5.35075	Color2 [DarkGray]	1	4		Q02447-1	transcription factor Sp3 [OS=Homo sapiens]	SP3	+	pcDNA3.1_RBM39	4.75427	0.00016	-5.35075	-7.63871	12.4473	12.6841	11.7737	11.6552	9.89012	12.6861	17.6352	19.2819	15.2921	17.0378	16.36	17.6341
176	+	4.75374	3.9001	Color2 [DarkGray]	1	4		Q14562	ATP-dependent RNA helicase dhx8 [OS=Homo sapiens]	DHX8	+	pcDNA3.1_RBM39	4.75374	0.000159091	-3.9001	-7.63763	20.5485	19.6601	18.706	17.9469	20.2037	18.4326	24.2377	23.411	23.1359	22.1679	23.2158	22.7301
177	+	4.75029	4.97756	Color2 [DarkGray]	1	4		Q9H0D6-1	5'-3' exoribonuclease 2 [OS=Homo sapiens]	XRN2	+	pcDNA3.1_RBM39	4.75029	0.000158192	-4.97756	-7.63062	21.5006	20.0365	18.8086	20.9605	18.7257	20.3307	26.6228	24.7058	25.4539	24.1724	25.7751	23.498
178	+	4.74809	5.24065	Color2 [DarkGray]	1	4		Q6UN15-1	Pre-mRNA 3'-end-processing factor FIP1 [OS=Homo sapiens]	FIP1L1	+	pcDNA3.1_RBM39	4.74809	0.000157303	-5.24065	-7.62616	20.441	20.9169	20.0671	20.6171	21.9499	21.2003	24.9009	27.3728	24.9638	27.1369	24.3182	27.9436
179	+	4.74623	5.36869	Color2 [DarkGray]	1	4		Q8WWK9-1	Cytoskeleton-associated protein 2 [OS=Homo sapiens]	CKAP2	+	pcDNA3.1_RBM39	4.74623	0.000156425	-5.36869	-7.62239	12.2559	14.0672	13.4466	16.9062	13.4807	15.421	20.5366	19.7393	19.3126	19.387	19.6485	19.1656
180	+	4.7408	5.8471	Color2 [DarkGray]	1	4		Q5T160	probable arginine--tRNA ligase, mitochondrial [OS=Homo sapiens]	RARS2	+	pcDNA3.1_RBM39	4.7408	0.000155556	-5.8471	-7.61139	15.1184	11.5687	11.3529	12.7457	12.7213	10.7301	19.5995	16.7796	17.4323	18.5215	19.0771	17.9096
181	+	4.73067	5.42448	Color2 [DarkGray]	1	4		Q9BXP5	serrate RNA effector molecule homolog [OS=Homo sapiens]	SRRT	+	pcDNA3.1_RBM39	4.73067	0.000154696	-5.42448	-7.59087	19.3041	15.7962	17.345	15.7536	17.5016	14.7067	22.6078	21.1733	21.8649	22.6485	21.9808	22.6789
182	+	4.73002	5.90415	Color2 [DarkGray]	1	4		Q9NYY8	FAST kinase domain-containing protein 2, mitochondrial [OS=Homo sapiens]	FASTKD2	+	pcDNA3.1_RBM39	4.73002	0.000153846	-5.90415	-7.58956	15.3223	15.6993	12.8444	14.1873	12.5179	15.3724	21.5111	18.5419	20.7482	18.7753	20.2121	21.58
183	+	4.72921	4.84725	Color2 [DarkGray]	1	4		Q96ME7	Zinc finger protein 512 [OS=Homo sapiens]	ZNF512	+	pcDNA3.1_RBM39	4.72921	0.000153005	-4.84725	-7.58791	19.5992	19.8141	21.5243	20.8368	19.2925	19.8899	23.9294	26.6132	23.9792	25.9325	23.5852	26.0008
184	+	4.71508	6.22268	Color2 [DarkGray]	1	4		P27448-5	MAP/microtubule affinity-regulating kinase 3 [OS=Homo sapiens]		+	pcDNA3.1_RBM39	4.71508	0.000152174	-6.22268	-7.55939	15.7026	14.0845	11.6646	12.4517	12.8839	13.7916	22.0533	19.9612	19.5781	17.853	19.8595	18.6099
185	+	4.71322	6.04276	Color2 [DarkGray]	1	4		Q9Y2X9	Zinc finger protein 281 [OS=Homo sapiens]	ZNF281	+	pcDNA3.1_RBM39	4.71322	0.000151351	-6.04276	-7.55564	15.9308	13.7529	18.144	13.5902	16.3061	15.1132	22.5729	20.9664	22.2104	20.022	21.2475	22.0745
186	+	4.70397	3.32821	Color2 [DarkGray]	1	4		Q96EK5	KIF1-binding protein [OS=Homo sapiens]	KIFBP	+	pcDNA3.1_RBM39	4.70397	0.000150538	-3.32821	-7.53702	20.6915	19.6622	17.9984	18.4562	18.6409	19.2565	23.2463	22.702	22.1557	21.8768	22.2929	22.4013
187	+	4.70132	5.64367	Color2 [DarkGray]	1	4		Q8WVS4	WD repeat-containing protein 60 [OS=Homo sapiens]	DYNC2I1	+	pcDNA3.1_RBM39	4.70132	0.000149733	-5.64367	-7.53169	16.9658	18.2045	14.471	15.3551	15.8803	15.939	23.8564	21.0772	22.3896	20.3329	22.2091	20.8126
188	+	4.69818	6.70621	Color2 [DarkGray]	1	4		Q9H1I8-1	Activating signal cointegrator 1 complex subunit 2 [OS=Homo sapiens]	ASCC2	+	pcDNA3.1_RBM39	4.69818	0.000148936	-6.70621	-7.52536	17.4163	17.1841	16.3708	13.092	13.6108	13.6162	21.869	20.7233	21.7424	23.149	21.27	22.7738
189	+	4.69814	5.29172	Color2 [DarkGray]	1	4		Q5BKZ1	DBIRD complex subunit ZNF326 [OS=Homo sapiens]	ZNF326	+	pcDNA3.1_RBM39	4.69814	0.000148148	-5.29172	-7.52529	20.8873	19.0062	18.8036	17.9183	18.4956	20.7303	24.6618	25.334	24.0355	24.2665	22.8575	26.4362
190	+	4.69339	7.75157	Color2 [DarkGray]	1	4		O95631	Netrin-1 [OS=Homo sapiens]	NTN1	+	pcDNA3.1_RBM39	4.69339	0.000147368	-7.75157	-7.51574	12.3955	14.5183	12.3477	12.4152	12.0731	11.868	22.3805	22.3056	20.1653	20.4728	15.9839	20.8192
191	+	4.68625	5.03362	Color2 [DarkGray]	1	4		Q15397	Pumilio homolog 3 [OS=Homo sapiens]	PUM3	+	pcDNA3.1_RBM39	4.68625	0.000146597	-5.03362	-7.50141	19.3385	19.2913	18.2666	16.9944	19.2203	18.7274	21.645	25.5565	23.1156	24.0769	23.0405	24.6058
192	+	4.6798	4.90456	Color2 [DarkGray]	1	4		P17039-1	Zinc finger protein 30 [OS=Homo sapiens]	ZNF30	+	pcDNA3.1_RBM39	4.6798	0.000166667	-4.90456	-7.48849	14.4847	13.4091	11.026	12.0326	11.364	14.1925	17.2241	18.5454	17.8171	17.9266	16.7294	17.6936
193	+	4.67798	5.63314	Color2 [DarkGray]	1	4		Q9UPP1	Histone lysine demethylase PHF8 [OS=Homo sapiens]	PHF8	+	pcDNA3.1_RBM39	4.67798	0.000165803	-5.63314	-7.48485	18.5046	17.2551	15.077	16.346	17.6212	16.8344	23.4949	21.4943	24.8688	21.0027	22.6301	21.9463
194	+	4.67711	4.25092	Color2 [DarkGray]	1	4		Q96KQ7	Histone-lysine N-methyltransferase EHMT2 [OS=Homo sapiens]	EHMT2	+	pcDNA3.1_RBM39	4.67711	0.000164948	-4.25092	-7.48312	18.245	16.5374	16.3968	16.2205	17.2159	16.6133	22.9587	20.3191	21.52	20.6681	21.6319	19.6367
195	+	4.67598	4.31273	Color2 [DarkGray]	1	4		O60506	Heterogeneous nuclear ribonucleoprotein Q [OS=Homo sapiens]	SYNCRIP	+	pcDNA3.1_RBM39	4.67598	0.000164103	-4.31273	-7.48085	21.9214	22.9191	22.1767	22.5121	22.5934	22.8436	25.4844	27.7861	26.074	27.6241	25.3119	28.5622
196	+	4.67153	4.34289	Color2 [DarkGray]	1	4		Q9H8M2-1	Isoform 5 of Bromodomain-containing protein 9 [OS=Homo sapiens]	BRD9	+	pcDNA3.1_RBM39	4.67153	0.000163265	-4.34289	-7.47193	12.3078	13.1452	13.5515	11.0587	12.5968	12.2979	15.7106	18.6459	16.2046	16.1275	16.5344	17.7923
197	+	4.66131	4.92088	Color2 [DarkGray]	1	4		Q9P2D1-1	Chromodomain-helicase-DNA-binding protein 7 [OS=Homo sapiens]	CHD7	+	pcDNA3.1_RBM39	4.66131	0.000162437	-4.92088	-7.45153	19.1709	17.5265	17.3328	17.2339	18.3875	17.2847	24.5384	20.2796	22.9664	22.4903	23.5007	22.6863
198	+	4.65938	5.53979	Color2 [DarkGray]	1	4		Q08J23	tRNA (Cytosine(34)-C(5))-methyltransferase [OS=Homo sapiens]	NSUN2	+	pcDNA3.1_RBM39	4.65938	0.000161616	-5.53979	-7.44767	19.5565	19.3561	18.8411	17.6322	18.9278	17.6664	27.1343	23.7491	22.9885	24.9387	23.6235	22.7848
199	+	4.65695	3.92226	Color2 [DarkGray]	1	4		Q86YP4	Transcriptional repressor p66-alpha [OS=Homo sapiens]	GATAD2A	+	pcDNA3.1_RBM39	4.65695	0.000160804	-3.92226	-7.44283	18.9499	20.2964	18.7761	19.7852	18.627	19.6944	22.5669	24.7319	21.7477	23.8508	22.7483	24.0168
200	+	4.65065	4.08493	Color2 [DarkGray]	1	4		Q9UHB9	Signal recognition particle subunit SRP68 [OS=Homo sapiens]	SRP68	+	pcDNA3.1_RBM39	4.65065	0.00016	-4.08493	-7.43028	18.8871	20.9742	19.2593	19.6137	20.0744	19.9137	22.0752	25.1994	23.7365	24.304	23.1741	24.7429
201	+	4.64644	5.57879	Color2 [DarkGray]	1	4		Q8N684-1	Cleavage and polyadenylation specificity factor subunit 7 [OS=Homo sapiens]	CPSF7	+	pcDNA3.1_RBM39	4.64644	0.000159204	-5.57879	-7.4219	17.9854	15.5685	17.5404	17.4571	16.8115	17.959	23.8213	20.0236	23.3194	24.0357	23.8502	21.7445
202	+	4.64613	7.10433	Color2 [DarkGray]	1	4		Q8IYB3	Serine/arginine repetitive matrix protein 1 [OS=Homo sapiens]	SRRM1	+	pcDNA3.1_RBM39	4.64613	0.000158416	-7.10433	-7.42127	18.3126	15.2711	15.3225	13.2637	15.0228	13.988	24.8239	23.0796	20.7617	20.8584	22.8701	21.4128
203	+	4.634	6.20172	Color2 [DarkGray]	1	4		Q96GA3	protein LTV1 homolog [OS=Homo sapiens]	LTV1	+	pcDNA3.1_RBM39	4.634	0.000157635	-6.20172	-7.39717	20.3486	21.4777	18.6963	20.2107	20.6069	19.898	25.9343	28.5714	24.4685	27.7494	24.1517	27.5733
204	+	4.63129	4.54291	Color2 [DarkGray]	1	4		P51116	Fragile X mental retardation syndrome-related protein 2 [OS=Homo sapiens]	FXR2	+	pcDNA3.1_RBM39	4.63129	0.000176471	-4.54291	-7.3918	20.3565	19.0274	19.7636	17.3677	20.5606	18.7319	24.3726	25.038	23.5391	22.3597	24.25	23.5057
205	+	4.62292	5.52841	Color2 [DarkGray]	1	4		O14640-1	Segment polarity protein dishevelled homolog DVL-1 [OS=Homo sapiens]	DVL1	+	pcDNA3.1_RBM39	4.62292	0.00017561	-5.52841	-7.37521	12.3128	12.8294	11.604	15.6147	14.0359	14.4299	19.827	18.3123	19.3709	17.2144	20.1322	19.1401
206	+	4.62033	5.46124	Color2 [DarkGray]	1	4		Q9UNF1	Melanoma-associated antigen D2 [OS=Homo sapiens]	MAGED2	+	pcDNA3.1_RBM39	4.62033	0.000174757	-5.46124	-7.37008	19.2317	20.4907	18.4711	18.126	18.1706	20.0476	24.0717	26.5876	23.5123	24.7339	22.5146	25.8849
207	+	4.60773	6.43618	Color2 [DarkGray]	1	4		P19525	interferon-induced, double-stranded RNA-activated protein kinase [OS=Homo sapiens]	EIF2AK2	+	pcDNA3.1_RBM39	4.60773	0.000173913	-6.43618	-7.34515	17.3578	20.0952	15.9894	17.3167	17.1927	17.6855	21.4901	25.7257	23.8077	25.1788	22.7595	25.2925
208	+	4.60676	6.63071	Color2 [DarkGray]	1	4		Q15014	Mortality factor 4-like protein 2 [OS=Homo sapiens]	MORF4L2	+	pcDNA3.1_RBM39	4.60676	0.000173077	-6.63071	-7.34325	16.509	12.2737	11.0948	13.9145	13.1793	11.8868	20.8893	18.4078	19.4312	18.6479	20.5046	20.7616
209	+	4.60652	4.44597	Color2 [DarkGray]	1	4		Q13435	Splicing factor 3b subunit 2 [OS=Homo sapiens]	SF3B2	+	pcDNA3.1_RBM39	4.60652	0.000172249	-4.44597	-7.34277	23.6166	21.2551	21.8969	20.615	21.6765	20.5652	27.5001	25.1268	26.3979	25.2859	26.7066	25.2839
210	+	4.60119	4.02757	Color2 [DarkGray]	1	4		O43491-1	band 4.1-like protein 2 [OS=Homo sapiens]	EPB41L2	+	pcDNA3.1_RBM39	4.60119	0.000190476	-4.02757	-7.33225	18.0535	17.2043	17.777	16.3206	18.0138	17.4995	22.6483	19.8997	21.8893	22.5012	21.9101	20.1855
211	+	4.59732	4.31567	Color2 [DarkGray]	1	4		Q9Y462	Zinc finger protein 711 [OS=Homo sapiens]	ZNF711	+	pcDNA3.1_RBM39	4.59732	0.000189573	-4.31567	-7.32461	13.1769	13.989	13.1717	14.7771	12.6754	12.4002	18.5837	17.8145	15.898	16.7478	18.8819	18.1583
212	+	4.59627	5.38031	Color2 [DarkGray]	1	4		Q96RL1	BRCA1-A complex subunit RAP80 [OS=Homo sapiens]	UIMC1	+	pcDNA3.1_RBM39	4.59627	0.000188679	-5.38031	-7.32255	16.5993	14.1999	14.7637	13.3013	12.3996	14.6094	21.2236	18.6961	20.5286	18.4042	20.0264	19.2763
213	+	4.58782	4.1938	Color2 [DarkGray]	1	4		Q5C9Z4	nucleolar MIF4G domain-containing protein 1 [OS=Homo sapiens]	NOM1	+	pcDNA3.1_RBM39	4.58782	0.000187793	-4.1938	-7.30591	19.9275	22.3322	19.3103	20.8933	19.9173	19.4744	25.4888	24.3238	25.0176	23.5752	25.0969	23.5154
214	+	4.57217	5.87026	Color2 [DarkGray]	1	4		Q9HBE1-1	POZ-, AT hook-, and zinc finger-containing protein 1 [OS=Homo sapiens]	PATZ1	+	pcDNA3.1_RBM39	4.57217	0.000186916	-5.87026	-7.27517	15.2173	13.1349	15.8316	16.6523	15.0067	15.5122	20.8143	18.4478	22.0321	20.275	22.3988	22.6087
215	+	4.57129	2.91547	Color2 [DarkGray]	1	4		Q9NXC5-1	GATOR complex protein MIOS [OS=Homo sapiens]	MIOS	+	pcDNA3.1_RBM39	4.57129	0.000186047	-2.91547	-7.27345	18.7373	17.6906	18.0184	17.535	17.5187	17.2449	20.6092	20.0765	20.9702	19.5651	21.084	21.9328
216	+	4.55734	5.34545	Color2 [DarkGray]	1	4		Q9H089	Large subunit GTPase 1 homolog [OS=Homo sapiens]	LSG1	+	pcDNA3.1_RBM39	4.55734	0.000203704	-5.34545	-7.24612	18.7417	15.5572	18.2481	16.7768	18.5442	16.484	24.1006	21.5523	23.089	21.1127	24.0752	22.4951
217	+	4.54113	4.68308	Color2 [DarkGray]	1	4		Q68DK7	male-specific lethal 1 homolog [OS=Homo sapiens]	MSL1	+	pcDNA3.1_RBM39	4.54113	0.000202765	-4.68308	-7.21447	14.4047	13.6635	14.237	14.7242	15.1609	15.1334	20.0689	16.735	18.7721	21.1608	19.5666	19.1186
218	+	4.53389	5.06738	Color2 [DarkGray]	1	4		Q9Y4P3	Transducin beta-like protein 2 [OS=Homo sapiens]	TBL2	+	pcDNA3.1_RBM39	4.53389	0.000201835	-5.06738	-7.20036	18.7714	17.5954	16.9193	15.9076	18.0981	17.1038	24.2538	20.6834	23.3989	21.1685	23.3231	21.9723
219	+	4.52651	3.91083	Color2 [DarkGray]	1	4		P26358-2	Isoform 2 of DNA (cytosine-5)-methyltransferase 1 [OS=Homo sapiens]	DNMT1	+	pcDNA3.1_RBM39	4.52651	0.000200913	-3.91083	-7.186	20.5207	20.4464	19.3135	18.8844	19.577	19.4685	25.3092	22.2641	24.0184	22.2909	23.8664	23.9265
220	+	4.51374	5.75692	Color2 [DarkGray]	1	4		Q8N3Z6	Zinc finger CCHC domain-containing protein 7 [OS=Homo sapiens]	ZCCHC7	+	pcDNA3.1_RBM39	4.51374	0.0002	-5.75692	-7.1612	15.9522	13.5734	13.4638	12.0105	12.2373	13.7624	20.5671	20.1848	19.9821	17.5849	19.7843	17.438
221	+	4.5073	5.52935	Color2 [DarkGray]	1	4		Q9NVC6	mediator of RNA polymerase II transcription subunit 17 [OS=Homo sapiens]	MED17	+	pcDNA3.1_RBM39	4.5073	0.000199095	-5.52935	-7.14871	14.4706	12.9602	12.4813	11.6285	13.4289	13.3803	17.3324	16.1792	20.0219	18.922	18.5391	20.5314
222	+	4.50559	4.93576	Color2 [DarkGray]	1	4		P57772	selenocysteine-specific elongation factor [OS=Homo sapiens]	EEFSEC	+	pcDNA3.1_RBM39	4.50559	0.000198198	-4.93576	-7.14541	19.7771	19.2507	17.4142	17.9916	17.9414	18.8856	21.5474	24.5944	24.5197	24.0904	21.7477	24.3754
223	+	4.50392	3.91762	Color2 [DarkGray]	1	4		Q14527	Helicase-like transcription factor [OS=Homo sapiens]	HLTF	+	pcDNA3.1_RBM39	4.50392	0.000197309	-3.91762	-7.14217	19.0218	18.4004	19.1394	19.2922	18.5007	21.6743	24.0043	22.4291	23.8459	23.0074	23.4049	22.8431
224	+	4.49448	5.92601	Color2 [DarkGray]	1	4		Q53EP0	Fibronectin type III domain-containing protein 3B [OS=Homo sapiens]	FNDC3B	+	pcDNA3.1_RBM39	4.49448	0.000196429	-5.92601	-7.12391	12.6533	13.364	11.8348	11.9722	12.5965	12.0674	19.2781	18.5673	19.104	18.837	19.8141	14.4439
225	+	4.49157	4.03563	Color2 [DarkGray]	1	4		Q7KZF4	staphylococcal nuclease domain-containing protein 1 [OS=Homo sapiens]	SND1	+	pcDNA3.1_RBM39	4.49157	0.000195556	-4.03563	-7.11829	21.8249	18.9495	19.5429	19.7705	19.6644	19.8252	25.7043	22.8428	24.3312	23.8792	23.5738	23.4599
226	+	4.49031	5.21398	Color2 [DarkGray]	1	4		Q9HCI7	E3 ubiquitin-protein ligase MSL2 [OS=Homo sapiens]	MSL2	+	pcDNA3.1_RBM39	4.49031	0.00019469	-5.21398	-7.11586	15.3202	14.6112	12.7881	14.4356	14.8485	15.5831	18.7972	19.8697	18.8423	20.5299	18.4118	22.4197
227	+	4.48218	7.3535	Color2 [DarkGray]	1	4		Q9BXS5-1	AP-1 complex subunit mu-1 [OS=Homo sapiens]	AP1M1	+	pcDNA3.1_RBM39	4.48218	0.000193833	-7.3535	-7.10016	15.8968	12.3485	16.0499	12.626	13.6783	11.1359	23.0385	19.7462	22.266	18.769	21.0793	20.9576
228	+	4.47569	5.1304	Color2 [DarkGray]	1	4		Q9H116	GDNF-inducible zinc finger protein 1 [OS=Homo sapiens]	GZF1	+	pcDNA3.1_RBM39	4.47569	0.000192982	-5.1304	-7.08766	14.476	14.5706	10.868	14.765	13.6658	15.5005	19.3967	17.8829	19.5766	18.7025	19.735	19.3347
229	+	4.47311	5.21598	Color2 [DarkGray]	1	4		O14646	Chromodomain-helicase-DNA-binding protein 1 [OS=Homo sapiens]	CHD1	+	pcDNA3.1_RBM39	4.47311	0.00019214	-5.21598	-7.08269	17.6429	17.4219	15.5979	15.2897	16.1813	15.9641	24.2369	20.6133	21.6563	20.3003	22.2374	20.3493
230	+	4.4644	4.29468	Color2 [DarkGray]	1	4		Q7L014	probable ATP-dependent RNA helicase DDX46 [OS=Homo sapiens]	DDX46	+	pcDNA3.1_RBM39	4.4644	0.000191304	-4.29468	-7.06593	21.6906	20.177	19.1288	19.8701	20.8673	20.4049	26.0377	23.4594	25.4318	23.2569	25.6604	24.0605
231	+	4.45653	3.64887	Color2 [DarkGray]	1	4		Q8IWR0	Zinc finger CCCH domain-containing protein 7A [OS=Homo sapiens]	ZC3H7A	+	pcDNA3.1_RBM39	4.45653	0.000190476	-3.64887	-7.05084	19.3238	21.3188	20.1083	21.9789	21.1872	19.2902	24.1423	24.4409	23.2803	23.8434	25.0007	24.3927
232	+	4.45592	7.2532	Color2 [DarkGray]	1	4		Q8N9T8	Protein KRI1 homolog [OS=Homo sapiens]	KRI1	+	pcDNA3.1_RBM39	4.45592	0.000189655	-7.2532	-7.04967	17.6424	15.3643	14.2017	11.2089	15.2841	15.1128	23.8221	20.9711	22.0979	21.0346	23.6851	20.7226
233	+	4.44512	4.91354	Color2 [DarkGray]	1	4		Q7L2J0-1	7SK snRNA methylphosphate capping enzyme [OS=Homo sapiens]	MEPCE	+	pcDNA3.1_RBM39	4.44512	0.000188841	-4.91354	-7.02895	17.9263	15.8017	19.7795	16.3759	19.3372	16.9181	23.2201	21.8937	23.2744	22.662	22.0654	22.5044
234	+	4.44094	4.21894	Color2 [DarkGray]	1	4		O95248-4	Isoform 4 of Myotubularin-related protein 5 [OS=Homo sapiens]	SBF1	+	pcDNA3.1_RBM39	4.44094	0.000188034	-4.21894	-7.02096	18.9957	16.7461	15.9712	16.5482	16.4728	16.3528	22.752	19.9907	20.7836	21.2537	20.2101	21.4104
235	+	4.43075	7.16286	Color2 [DarkGray]	1	4		Q5VUA4	Zinc finger protein 318 [OS=Homo sapiens]	ZNF318	+	pcDNA3.1_RBM39	4.43075	0.000187234	-7.16286	-7.00149	14.027	16.2407	14.5144	11.6646	10.5571	11.9815	20.4656	20.9429	20.0452	22.0948	20.3924	18.0217
236	+	4.42418	5.10603	Color2 [DarkGray]	1	4		Q96I24-1	Far upstream element-binding protein 3 [OS=Homo sapiens]	FUBP3	+	pcDNA3.1_RBM39	4.42418	0.000186441	-5.10603	-6.98895	18.3441	18.7502	16.8843	18.9906	17.27	19.7058	23.3538	21.2797	23.1543	25.4061	22.8151	24.5723
237	+	4.42318	4.94551	Color2 [DarkGray]	1	4		Q96P47	Arf-GAP with GTPase, ANK repeat and PH domain-containing protein 3 [OS=Homo sapiens]	AGAP3	+	pcDNA3.1_RBM39	4.42318	0.000185654	-4.94551	-6.98704	19.3792	17.2694	17.467	16.8185	18.2911	16.4889	23.6576	20.9883	23.6154	20.6665	23.4994	22.9599
238	+	4.42002	4.96431	Color2 [DarkGray]	1	4		Q9UPY3	endoribonuclease Dicer [OS=Homo sapiens]	DICER1	+	pcDNA3.1_RBM39	4.42002	0.000184874	-4.96431	-6.98102	18.1977	16.3538	15.8365	18.3125	15.9228	18.8009	24.0702	21.5668	22.6968	21.0353	22.4295	21.4114
239	+	4.41928	3.56781	Color2 [DarkGray]	1	4		Q9HCD5	Nuclear receptor coactivator 5 [OS=Homo sapiens]	NCOA5	+	pcDNA3.1_RBM39	4.41928	0.0001841	-3.56781	-6.97961	18.4824	18.1492	18.3101	16.4112	17.7754	17.1496	21.2668	21.0327	21.8681	19.5413	21.6332	22.3427
240	+	4.41244	5.93878	Color2 [DarkGray]	1	4		Q9Y5A9-1	YTH domain-containing family protein 2 [OS=Homo sapiens]	YTHDF2	+	pcDNA3.1_RBM39	4.41244	0.000183333	-5.93878	-6.96658	18.7461	19.2379	20.694	18.4644	20.2939	19.9616	23.9073	27.2626	23.992	26.8326	23.4987	27.5373
241	+	4.41195	3.35204	Color2 [DarkGray]	1	4		Q86UW9	Probable E3 ubiquitin-protein ligase DTX2 [OS=Homo sapiens]	DTX2	+	pcDNA3.1_RBM39	4.41195	0.000182573	-3.35204	-6.96564	13.3869	11.8607	13.0351	14.249	12.2161	14.3423	16.3615	16.822	15.4973	17.1446	16.9255	16.4514
242	+	4.41132	5.085	Color2 [DarkGray]	1	4		Q8IXZ2-1	Zinc finger CCCH domain-containing protein 3 [OS=Homo sapiens]	ZC3H3	+	pcDNA3.1_RBM39	4.41132	0.000181818	-5.085	-6.96445	11.3747	13.1737	11.7997	12.6798	11.0511	13.0696	20.1865	16.1953	17.3617	16.9783	17.1235	15.8133
243	+	4.40709	4.87144	Color2 [DarkGray]	1	4		O00257-1	E3 SUMO-protein ligase CBX4 [OS=Homo sapiens]	CBX4	+	pcDNA3.1_RBM39	4.40709	0.00018107	-4.87144	-6.9564	17.8429	18.2744	17.0012	19.4035	19.2561	19.6622	22.8893	24.8335	23.0035	23.1316	21.5693	25.2418
244	+	4.40539	6.14441	Color2 [DarkGray]	1	4		O60725	protein-s-isoprenylcysteine O-methyltransferase [OS=Homo sapiens]	ICMT	+	pcDNA3.1_RBM39	4.40539	0.000180328	-6.14441	-6.95318	14.658	12.5159	12.1056	11.7846	13.2968	13.1925	21.1371	18.357	19.4517	15.7274	19.2884	20.4581
245	+	4.3987	5.87219	Color2 [DarkGray]	1	4		O95391	Pre-mRNA-splicing factor SLU7 [OS=Homo sapiens]	SLU7	+	pcDNA3.1_RBM39	4.3987	0.000179592	-5.87219	-6.94048	16.9276	14.7959	18.6097	14.9347	15.6626	17.5393	22.3835	22.7616	21.4407	22.0144	20.4791	24.6235
246	+	4.3964	6.31654	Color2 [DarkGray]	1	4		O43826-1	Glucose-6-phosphate exchanger SLC37A4 [OS=Homo sapiens]	SLC37A4	+	pcDNA3.1_RBM39	4.3964	0.000178862	-6.31654	-6.93612	14.9041	12.6357	12.8285	10.9932	13.0373	11.086	20.2487	17.7894	21.1794	17.9136	19.5471	16.7059
247	+	4.39392	4.68387	Color2 [DarkGray]	1	4		Q13492-1	Phosphatidylinositol-binding clathrin assembly protein [OS=Homo sapiens]	PICALM	+	pcDNA3.1_RBM39	4.39392	0.000178138	-4.68387	-6.93141	13.4643	15.4851	13.2238	14.6851	13.4628	14.7056	19.1059	19.9469	16.4034	18.7153	18.6251	20.3334
248	+	4.38842	4.6553	Color2 [DarkGray]	1	4		Q86XI2-1	condensin-2 complex subunit G2 [OS=Homo sapiens]	NCAPG2	+	pcDNA3.1_RBM39	4.38842	0.000177419	-4.6553	-6.92097	17.2646	15.5523	16.6972	15.1943	16.8307	15.0653	22.5995	21.6175	21.5604	19.1842	19.8002	19.7745
249	+	4.38541	7.66738	Color2 [DarkGray]	1	4		Q9Y2R5	28S ribosomal protein S17, mitochondrial [OS=Homo sapiens]	MRPS17	+	pcDNA3.1_RBM39	4.38541	0.000176707	-7.66738	-6.91528	14.0548	14.1004	11.0263	11.6752	11.7106	12.9458	23.0223	18.1908	21.8424	16.7988	21.6135	20.0496
250	+	4.38333	5.79045	Color2 [DarkGray]	1	4		O95373	Importin-7 [OS=Homo sapiens]	IPO7	+	pcDNA3.1_RBM39	4.38333	0.000176	-5.79045	-6.91135	12.9075	15.0685	13.5843	12.6114	14.1208	13.5414	19.3435	17.9629	19.0342	17.5221	19.9793	22.7347
251	+	4.38153	4.72173	Color2 [DarkGray]	1	4		Q6PJI9-1	GATOR complex protein WDR59 [OS=Homo sapiens]	WDR59	+	pcDNA3.1_RBM39	4.38153	0.000175299	-4.72173	-6.90795	13.897	11.6237	11.8958	11.2361	12.7894	11.1388	16.74	14.9694	18.9676	16.8166	17.0993	16.3185
252	+	4.3697	4.32214	Color2 [DarkGray]	1	4		Q2TAK8-1	PWWP domain-containing protein MUM1 [OS=Homo sapiens]	PWWP3A	+	pcDNA3.1_RBM39	4.3697	0.000190476	-4.32214	-6.88559	14.8845	14.1598	13.2716	11.3746	12.2234	12.5727	17.8694	17.9887	17.3939	17.64	17.7706	15.7568
253	+	4.36801	6.10718	Color2 [DarkGray]	1	4		Q7Z2Z1	Treslin [OS=Homo sapiens]	TICRR	+	pcDNA3.1_RBM39	4.36801	0.000189723	-6.10718	-6.88239	14.592	13.6686	12.9853	12.6701	11.7834	12.8461	21.4622	17.7612	20.6096	16.9336	20.7546	17.6673
254	+	4.35885	3.59219	Color2 [DarkGray]	1	4		Q9H2U1	ATP-dependent RNA helicase DHX36 [OS=Homo sapiens]	DHX36	+	pcDNA3.1_RBM39	4.35885	0.000188976	-3.59219	-6.86512	21.4829	20.0787	22.5029	22.6143	21.9447	23.0527	25.899	24.4114	25.7887	24.9057	26.1799	26.0447
255	+	4.3486	5.03071	Color2 [DarkGray]	1	4		P18615	Negative elongation factor E [OS=Homo sapiens]	NELFE	+	pcDNA3.1_RBM39	4.3486	0.000188235	-5.03071	-6.84584	14.448	13.3276	14.4029	13.1468	14.3249	16.0178	20.781	18.8819	19.6813	16.6494	20.4828	19.376
256	+	4.34802	5.21427	Color2 [DarkGray]	1	4		Q86YR5-1	G-protein-signaling modulator 1 [OS=Homo sapiens]	GPSM1	+	pcDNA3.1_RBM39	4.34802	0.0001875	-5.21427	-6.84474	17.618	14.981	14.8327	14.8217	13.7098	12.3859	21.1681	19.2156	19.9322	19.7057	19.4014	20.2118
257	+	4.33879	4.23078	Color2 [DarkGray]	1	4		O60216	Double-strand-break repair protein rad21 homolog [OS=Homo sapiens]	RAD21	+	pcDNA3.1_RBM39	4.33879	0.00018677	-4.23078	-6.82741	17.1716	17.113	15.6771	14.4402	18.2038	17.6448	21.615	20.3443	20.9277	20.9267	20.2009	21.6206
258	+	4.33741	5.31089	Color2 [DarkGray]	1	4		P49756-1	RNA-binding protein 25 [OS=Homo sapiens]	RBM25	+	pcDNA3.1_RBM39	4.33741	0.000186047	-5.31089	-6.82483	22.8222	18.6815	18.341	18.6727	18.6474	19.1174	26.228	24.3087	24.5766	23.9863	25.0581	23.9899
259	+	4.33626	4.5577	Color2 [DarkGray]	1	4		Q8TA86	retinitis pigmentosa 9 protein [OS=Homo sapiens]	RP9	+	pcDNA3.1_RBM39	4.33626	0.000185328	-4.5577	-6.82266	11.1613	11.3398	11.893	12.1067	11.3087	12.5339	18.7478	14.5663	17.1465	15.3095	16.6653	15.2542
260	+	4.33368	6.07633	Color2 [DarkGray]	1	4		Q92560	ubiquitin carboxyl-terminal hydrolase BAP1 [OS=Homo sapiens]	BAP1	+	pcDNA3.1_RBM39	4.33368	0.000184615	-6.07633	-6.81782	15.5517	14.0326	11.7608	11.0106	13.4902	11.3339	20.2092	17.6242	19.3467	17.1375	19.8353	19.4848
261	+	4.32183	5.55535	Color2 [DarkGray]	1	4		Q9UI36-1	Dachshund homolog 1 [OS=Homo sapiens]	DACH1	+	pcDNA3.1_RBM39	4.32183	0.000183908	-5.55535	-6.79564	15.7061	13.0533	10.1873	12.3695	12.8371	12.2012	19.0539	17.5429	18.2927	16.8387	19.02	18.9384
262	+	4.32129	5.92206	Color2 [DarkGray]	1	4		Q49A26-1	Putative oxidoreductase GLYR1 [OS=Homo sapiens]	GLYR1	+	pcDNA3.1_RBM39	4.32129	0.000183206	-5.92206	-6.79463	16.471	19.1528	17.1478	16.9873	14.4793	19.2545	23.1598	23.1377	23.4568	22.4385	21.6773	25.1551
263	+	4.3156	5.81306	Color2 [DarkGray]	1	4		P25490	Transcriptional repressor protein YY1 [OS=Homo sapiens]	YY1	+	pcDNA3.1_RBM39	4.3156	0.00018251	-5.81306	-6.78399	17.9056	19.7392	15.1199	18.0445	18.2745	18.6022	24.3195	24.1917	23.821	21.7529	22.6142	25.865
264	+	4.31547	6.12952	Color2 [DarkGray]	1	4		Q99661-1	Kinesin-like protein KIF2C [OS=Homo sapiens]	KIF2C	+	pcDNA3.1_RBM39	4.31547	0.000181818	-6.12952	-6.78375	18.3339	17.6043	13.3677	15.4195	15.4117	17.0823	22.6826	22.4769	22.8497	20.3767	24.0806	21.5299
265	+	4.31424	4.96113	Color2 [DarkGray]	1	4		Q9GZR7	ATP-dependent RNA helicase DDX24 [OS=Homo sapiens]	DDX24	+	pcDNA3.1_RBM39	4.31424	0.000181132	-4.96113	-6.78144	20.9687	18.1289	20.4269	20.3143	20.5116	19.2773	26.6275	23.2485	25.7878	23.4011	26.0835	24.246
266	+	4.31108	4.28428	Color2 [DarkGray]	1	4		Q9BTC0	Death-inducer obliterator 1 [OS=Homo sapiens]	DIDO1	+	pcDNA3.1_RBM39	4.31108	0.000180451	-4.28428	-6.77554	17.1012	16.4362	16.2595	15.7486	16.0617	14.5564	21.7507	18.4041	19.9118	21.1865	21.2417	19.3746
267	+	4.30728	3.91741	Color2 [DarkGray]	1	4		Q2QGD7	Zinc finger protein ZXDC [OS=Homo sapiens]	ZXDC	+	pcDNA3.1_RBM39	4.30728	0.000179775	-3.91741	-6.76845	15.3309	15.9334	16.4127	17.0278	15.8589	17.6498	21.8859	20.7894	19.6681	20.1807	20.6669	18.527
268	+	4.30699	6.72365	Color2 [DarkGray]	1	4		Q96MX3	zinc finger protein 48 [OS=Homo sapiens]	ZNF48	+	pcDNA3.1_RBM39	4.30699	0.000179104	-6.72365	-6.7679	15.3842	16.1277	13.6662	14.8104	11.9836	16.5613	18.876	23.8228	20.8457	21.8477	20.6801	22.803
269	+	4.30649	5.46837	Color2 [DarkGray]	1	4		Q8IX12	Cell division cycle and apoptosis regulator protein 1 [OS=Homo sapiens]	CCAR1	+	pcDNA3.1_RBM39	4.30649	0.000178439	-5.46837	-6.76698	17.9749	14.5424	17.5708	17.1729	14.4768	16.5053	23.6004	21.0256	22.4775	20.22	22.6368	21.093
270	+	4.30402	5.36105	Color2 [DarkGray]	1	4		P28370-1	Probable global transcription activator SNF2L1 [OS=Homo sapiens]	SMARCA1	+	pcDNA3.1_RBM39	4.30402	0.000177778	-5.36105	-6.76236	17.0899	15.6356	12.7113	14.8732	16.6909	15.6455	20.0353	22.057	21.1869	19.1673	20.3327	22.0336
271	+	4.30393	6.01058	Color2 [DarkGray]	1	4		O76021	Ribosomal L1 domain-containing protein 1 [OS=Homo sapiens]	RSL1D1	+	pcDNA3.1_RBM39	4.30393	0.000177122	-6.01058	-6.7622	20.4596	22.7093	19.2766	21.0948	18.995	21.3733	26.3834	27.267	26.5954	26.4686	24.0221	29.2356
272	+	4.30153	6.20987	Color2 [DarkGray]	1	4		Q5VTL8	Pre-mRNA-splicing factor 38B [OS=Homo sapiens]	PRPF38B	+	pcDNA3.1_RBM39	4.30153	0.000176471	-6.20987	-6.75773	19.9823	16.8735	17.272	19.4445	20.1373	19.2136	23.7713	27.5659	22.9192	25.9493	23.9403	26.0364
273	+	4.29833	7.31724	Color2 [DarkGray]	1	4		Q1KMD3	heterogeneous nuclear ribonucleoprotein U-like protein 2 [OS=Homo sapiens]	HNRNPUL2	+	pcDNA3.1_RBM39	4.29833	0.000175824	-7.31724	-6.75176	18.7812	15.9553	15.5733	16.9462	13.4943	12.6507	24.6666	21.5129	23.1137	22.4165	24.3315	21.2633
274	+	4.29106	4.46646	Color2 [DarkGray]	1	4		Q13610	Periodic tryptophan protein 1 homolog [OS=Homo sapiens]	PWP1	+	pcDNA3.1_RBM39	4.29106	0.000175182	-4.46646	-6.73823	20.8157	20.9624	20.028	18.9667	20.0324	20.433	23.0818	26.3441	24.0243	25.1865	23.1873	26.213
275	+	4.28138	3.68269	Color2 [DarkGray]	1	4		P53985	Monocarboxylate transporter 1 [OS=Homo sapiens]	SLC16A1	+	pcDNA3.1_RBM39	4.28138	0.000174545	-3.68269	-6.72024	20.7281	19.417	19.7849	18.6791	20.2475	20.7781	24.3954	22.6765	23.7535	24.8777	23.9829	22.045
276	+	4.2801	4.32561	Color2 [DarkGray]	1	4		Q9NVP1	ATP-dependent RNA helicase DDX18 [OS=Homo sapiens]	DDX18	+	pcDNA3.1_RBM39	4.2801	0.000173913	-4.32561	-6.71788	21.1225	19.4009	21.488	20.6541	22.3711	22.6566	26.1827	24.047	25.935	24.5888	26.3021	26.5913
277	+	4.27996	6.96506	Color2 [DarkGray]	1	4		Q96BK5	PIN2/TERF1-interacting telomerase inhibitor 1 [OS=Homo sapiens]	PINX1	+	pcDNA3.1_RBM39	4.27996	0.000173285	-6.96506	-6.7176	13.842	11.8111	13.3324	12.3065	12.3523	10.8194	20.4119	16.4939	19.9807	22.2597	20.4292	16.6786
278	+	4.27495	3.34758	Color2 [DarkGray]	1	4		O60749	Sorting nexin-2 [OS=Homo sapiens]	SNX2	+	pcDNA3.1_RBM39	4.27495	0.000172662	-3.34758	-6.70831	18.1789	20.4807	19.3685	19.1029	19.3741	19.9153	22.055	24.1687	21.7861	23.2568	22.0112	23.2281
279	+	4.27395	6.85557	Color2 [DarkGray]	1	4		Q9BS31	zinc finger protein 649 [OS=Homo sapiens]	ZNF649	+	pcDNA3.1_RBM39	4.27395	0.000172043	-6.85557	-6.70646	13.9766	11.6177	12.3378	10.9311	13.0933	12.6015	19.7544	16.9222	19.7153	16.899	19.39	23.0106
280	+	4.27374	6.04438	Color2 [DarkGray]	1	4		Q92538	Golgi-specific brefeldin A-resistance guanine nucleotide exchange factor 1 [OS=Homo sapiens]	GBF1	+	pcDNA3.1_RBM39	4.27374	0.000171429	-6.04438	-6.70607	18.3222	15.2907	16.0145	15.6542	16.3755	15.6648	23.7661	19.7469	24.7165	23.2212	20.9848	21.1527
281	+	4.27293	5.29029	Color2 [DarkGray]	1	4		P09874	Poly [ADP-ribose] polymerase 1 [OS=Homo sapiens]	PARP1	+	pcDNA3.1_RBM39	4.27293	0.000170819	-5.29029	-6.70456	21.0276	18.7525	18.2457	16.463	19.4841	17.2673	25.6291	22.729	23.9922	23.1327	24.2783	23.2207
282	+	4.26905	4.90617	Color2 [DarkGray]	1	4		Q9BV44	THUMP domain-containing protein 3 [OS=Homo sapiens]	THUMPD3	+	pcDNA3.1_RBM39	4.26905	0.000170213	-4.90617	-6.69739	16.9636	19.4489	15.7718	17.6625	16.0875	17.3741	19.6708	22.7039	22.6604	22.2602	22.522	22.9281
283	+	4.26814	4.38792	Color2 [DarkGray]	1	4		Q9UBB9-1	Tuftelin-interacting protein 11 [OS=Homo sapiens]	TFIP11	+	pcDNA3.1_RBM39	4.26814	0.000169611	-4.38792	-6.6957	18.2557	15.8383	18.4817	18.1851	18.582	17.8058	23.1517	20.2734	23.1843	21.2488	23.2583	22.3598
284	+	4.26031	4.15714	Color2 [DarkGray]	1	4		Q9UGP8	Translocation protein SEC63 homolog [OS=Homo sapiens]	SEC63	+	pcDNA3.1_RBM39	4.26031	0.000169014	-4.15714	-6.68121	20.2218	17.3818	19.4478	17.8191	18.5819	17.19	24.0424	21.5275	22.9448	22.3863	22.9776	21.7067
285	+	4.25942	4.95216	Color2 [DarkGray]	1	4		Q8WXA3	RUN and FYVE domain-containing protein 2 [OS=Homo sapiens]	RUFY2	+	pcDNA3.1_RBM39	4.25942	0.000168421	-4.95216	-6.67956	12.7262	11.9402	12.1132	13.1236	13.9149	13.1377	16.2925	18.0336	16.8602	18.5053	16.3482	20.629
286	+	4.24366	4.87742	Color2 [DarkGray]	1	4		Q9NZB2-1	Constitutive coactivator of PPAR-gamma-like protein 1 [OS=Homo sapiens]	FAM120A	+	pcDNA3.1_RBM39	4.24366	0.000167832	-4.87742	-6.65045	19.0256	15.8763	17.8013	18.3698	18.8549	16.9789	23.9455	23.753	23.3805	20.3753	22.5361	22.1808
287	+	4.24181	5.98537	Color2 [DarkGray]	1	4		Q9H4L7	SWI/SNF-related matrix-associated actin-dependent regulator of chromatin subfamily A containing DEAD/H box 1 [OS=Homo sapiens]	SMARCAD1	+	pcDNA3.1_RBM39	4.24181	0.000167247	-5.98537	-6.64705	15.8225	14.6546	12.2503	11.2737	12.7901	13.9951	20.29	17.9364	21.567	19.8599	19.2196	17.8257
288	+	4.23468	3.06896	Color2 [DarkGray]	1	4		P57071	PR domain zinc finger protein 15 [OS=Homo sapiens]	PRDM15	+	pcDNA3.1_RBM39	4.23468	0.000166667	-3.06896	-6.6339	17.6876	17.2902	18.7278	16.9956	18.2255	17.9622	21.9989	20.6678	21.9138	19.6958	20.9584	20.0678
289	+	4.2278	6.60251	Color2 [DarkGray]	1	4		P53582	Methionine aminopeptidase 1 [OS=Homo sapiens]	METAP1	+	pcDNA3.1_RBM39	4.2278	0.00016609	-6.60251	-6.62126	16.7685	12.2769	14.2233	12.2569	12.5296	12.117	21.2525	17.0504	19.701	20.0717	21.5706	20.1412
290	+	4.22379	5.15344	Color2 [DarkGray]	1	4		Q9H8V3	Protein ECT2 [OS=Homo sapiens]	ECT2	+	pcDNA3.1_RBM39	4.22379	0.00017931	-5.15344	-6.61389	18.726	19.1404	16.9292	15.1369	16.2617	16.9048	22.5259	21.4213	22.6604	20.7175	22.5788	24.1159
291	+	4.22369	4.37843	Color2 [DarkGray]	1	4		Q9NPI6	mRNA-decapping enzyme 1A [OS=Homo sapiens]	DCP1A	+	pcDNA3.1_RBM39	4.22369	0.000178694	-4.37843	-6.6137	18.5747	20.6872	19.2513	16.9616	19.3653	18.8879	22.2778	24.1385	21.6859	24.1745	23.7417	23.9801
292	+	4.22127	6.35171	Color2 [DarkGray]	1	4		Q9Y4B5	Microtubule cross-linking factor 1 [OS=Homo sapiens]	MTCL1	+	pcDNA3.1_RBM39	4.22127	0.000178082	-6.35171	-6.60926	13.1377	14.7831	12.1992	10.852	12.1625	11.2841	19.4391	20.6443	15.4245	17.9133	18.9917	20.1157
293	+	4.21764	4.14123	Color2 [DarkGray]	1	4		O60333-3	Isoform 3 of Kinesin-like protein KIF1B [OS=Homo sapiens]	KIF1B	+	pcDNA3.1_RBM39	4.21764	0.000191126	-4.14123	-6.60259	16.8514	15.9871	16.3634	18.2332	16.9622	16.0801	22.0098	18.8869	21.4808	19.6644	21.8864	21.3964
294	+	4.21648	2.7239	Color2 [DarkGray]	1	4		P13639	Elongation factor 2 [OS=Homo sapiens]	EEF2	+	pcDNA3.1_RBM39	4.21648	0.000190476	-2.7239	-6.60046	24.1252	22.7981	22.7221	22.266	22.4955	22.0652	26.3089	24.6486	25.5586	24.8815	26.2568	25.1613
295	+	4.21491	5.90795	Color2 [DarkGray]	1	4		O43167-1	Zinc finger and BTB domain-containing protein 24 [OS=Homo sapiens]	ZBTB24	+	pcDNA3.1_RBM39	4.21491	0.000189831	-5.90795	-6.59759	17.7892	16.5241	13.2581	14.3148	14.5157	13.1911	22.8281	20.9895	20.9986	20.2508	20.751	19.2227
296	+	4.21271	7.63117	Color2 [DarkGray]	1	4		O94892	Zinc finger protein 432 [OS=Homo sapiens]	ZNF432	+	pcDNA3.1_RBM39	4.21271	0.000189189	-7.63117	-6.59356	16.8214	16.1036	13.1675	12.7204	10.5584	12.8013	19.1924	22.8946	20.9218	22.4596	19.7845	22.7069
297	+	4.21096	6.07063	Color2 [DarkGray]	1	4		Q8IZT6-1	Abnormal spindle-like microcephaly-associated protein [OS=Homo sapiens]	ASPM	+	pcDNA3.1_RBM39	4.21096	0.000188552	-6.07063	-6.59035	12.2451	12.572	16.3019	11.692	15.0407	13.4808	20.8754	19.638	19.6447	16.9729	20.2925	20.3328
298	+	4.20985	5.37509	Color2 [DarkGray]	1	4		O95819-3	Isoform 3 of Mitogen-activated protein kinase kinase kinase kinase 4 [OS=Homo sapiens]	MAP4K4	+	pcDNA3.1_RBM39	4.20985	0.000187919	-5.37509	-6.58831	12.0315	12.4744	11.3768	10.6549	11.7079	11.6697	18.0436	15.3511	18.6301	16.5265	19.1858	14.4286
299	+	4.18445	5.08622	Color2 [DarkGray]	1	4		Q9NWQ4	G patch domain-containing protein 2-like [OS=Homo sapiens]	GPATCH2L	+	pcDNA3.1_RBM39	4.18445	0.000187291	-5.08622	-6.54188	17.4895	15.4871	17.1111	15.1583	14.2884	18.5366	20.4914	21.9833	20.3151	20.882	22.7865	22.13
300	+	4.18368	5.45342	Color2 [DarkGray]	1	4		Q12816-1	Trophinin [OS=Homo sapiens]	TRO	+	pcDNA3.1_RBM39	4.18368	0.000186667	-5.45342	-6.54047	17.4194	16.5745	14.4033	13.853	14.6742	14.3335	22.8215	19.7184	21.591	19.3602	21.2695	19.218
301	+	4.18167	6.08772	Color2 [DarkGray]	1	4		Q96RE7	Nucleus accumbens-associated protein 1 [OS=Homo sapiens]	NACC1	+	pcDNA3.1_RBM39	4.18167	0.000186047	-6.08772	-6.53681	12.3989	13.9094	15.3188	10.8685	15.1884	14.0909	20.3848	21.9071	18.2824	19.8131	17.765	20.1487
302	+	4.1793	5.48408	Color2 [DarkGray]	1	4		Q6NSI4-1	Uncharacterized protein CXorf57 [OS=Homo sapiens]	RADX	+	pcDNA3.1_RBM39	4.1793	0.00018543	-5.48408	-6.53248	16.1355	13.5555	12.8279	10.6682	13.6812	12.6322	19.4571	17.8331	19.8738	18.7382	19.3031	17.1994
303	+	4.1783	4.18486	Color2 [DarkGray]	1	4		Q9Y5B9	FACT complex subunit SPT16 [OS=Homo sapiens]	SUPT16H	+	pcDNA3.1_RBM39	4.1783	0.000184818	-4.18486	-6.53066	20.806	19.5564	19.6943	19.114	19.8941	20.1864	26.0982	23.3069	24.323	22.444	25.3664	22.8219
304	+	4.1766	4.50116	Color2 [DarkGray]	1	4		Q9H0G5	Nuclear speckle splicing regulatory protein 1 [OS=Homo sapiens]	NSRP1	+	pcDNA3.1_RBM39	4.1766	0.000184211	-4.50116	-6.52758	17.4957	17.224	17.8374	19.2504	16.4633	19.6759	21.409	24.0487	21.0609	22.1535	22.9863	23.2955
305	+	4.17537	5.18594	Color2 [DarkGray]	1	4		O15371	Eukaryotic translation initiation factor 3 subunit D [OS=Homo sapiens]	EIF3D	+	pcDNA3.1_RBM39	4.17537	0.000183607	-5.18594	-6.52534	21.6828	23.5807	20.423	22.4151	22.7798	22.3571	26.1903	28.5089	26.6327	28.5313	25.1717	29.3192
306	+	4.17391	5.90436	Color2 [DarkGray]	1	4		Q8NBM4-1	Ubiquitin-associated domain-containing protein 2 [OS=Homo sapiens]	UBAC2	+	pcDNA3.1_RBM39	4.17391	0.000183007	-5.90436	-6.52268	15.3236	11.6407	13.4105	13.039	13.5457	15.726	20.8848	17.3382	21.771	19.16	20.3264	18.6313
307	+	4.17051	5.15668	Color2 [DarkGray]	1	4		Q9Y4F1	FERM, RhoGEF and pleckstrin domain-containing protein 1 [OS=Homo sapiens]	FARP1	+	pcDNA3.1_RBM39	4.17051	0.00018241	-5.15668	-6.51648	18.1665	14.9028	18.7433	18.148	18.0359	17.23	22.274	20.6556	24.2439	23.3609	21.7985	23.8337
308	+	4.17042	5.88016	Color2 [DarkGray]	1	4		Q9HAU0-1	Pleckstrin homology domain-containing family A member 5 [OS=Homo sapiens]	PLEKHA5	+	pcDNA3.1_RBM39	4.17042	0.000181818	-5.88016	-6.51632	15.66	15.9663	17.1949	12.5028	15.1795	11.9675	21.5237	19.7249	21.5904	19.9488	20.2383	20.7259
309	+	4.16993	4.43826	Color2 [DarkGray]	1	4		Q14739	Lamin-B receptor [OS=Homo sapiens]	LBR	+	pcDNA3.1_RBM39	4.16993	0.00018123	-4.43826	-6.51543	21.0866	19.7717	20.5307	19.5727	20.5394	19.1	26.2783	23.1812	25.4243	22.9934	25.9224	23.4309
310	+	4.16511	5.85071	Color2 [DarkGray]	1	4		Q9P258	Protein RCC2 [OS=Homo sapiens]	RCC2	+	pcDNA3.1_RBM39	4.16511	0.000180645	-5.85071	-6.50666	22.1748	19.8488	20.414	16.5919	20.5691	19.6681	27.1374	24.0191	26.6163	24.8869	26.5399	25.1713
311	+	4.16096	6.07608	Color2 [DarkGray]	1	4		O60502	protein O-GlcNAcase [OS=Homo sapiens]	OGA	+	pcDNA3.1_RBM39	4.16096	0.000180064	-6.07608	-6.49912	14.3055	10.8913	11.6617	11.8844	11.2036	10.6676	20.0712	16.5667	18.5605	16.0898	19.7981	15.9842
312	+	4.15944	5.91201	Color2 [DarkGray]	1	4		Q8WV37-1	Zinc finger protein 480 [OS=Homo sapiens]	ZNF480	+	pcDNA3.1_RBM39	4.15944	0.000179487	-5.91201	-6.49636	13.6948	10.9913	11.6313	11.5861	15.4278	11.9267	19.9263	18.6255	20.1013	18.4276	16.3548	17.2945
313	+	4.15605	4.04125	Color2 [DarkGray]	1	4		P53618	Coatomer subunit beta [OS=Homo sapiens]	COPB1	+	pcDNA3.1_RBM39	4.15605	0.000178914	-4.04125	-6.49021	21.7919	19.5617	20.7863	18.5517	20.2871	18.9104	25.4125	23.4042	24.5182	23.2667	24.4688	23.0663
314	+	4.15602	4.66431	Color2 [DarkGray]	1	4		Q92878	DNA repair protein Rad50 [OS=Homo sapiens]	RAD50	+	pcDNA3.1_RBM39	4.15602	0.000178344	-4.66431	-6.49017	18.8862	16.2362	16.6703	17.0716	16.6418	17.8421	23.7398	19.9757	22.046	22.3641	22.8704	20.338
315	+	4.15315	6.30718	Color2 [DarkGray]	1	4		Q8NI60-1	Atypical kinase COQ8A, mitochondrial [OS=Homo sapiens]	COQ8A	+	pcDNA3.1_RBM39	4.15315	0.000177778	-6.30718	-6.48495	16.1222	15.97	12.9155	14.1569	12.6207	11.5955	20.8115	17.2229	21.3036	20.3073	20.713	20.8656
316	+	4.1344	4.87168	Color2 [DarkGray]	1	4		Q7Z417	Nuclear fragile X mental retardation-interacting protein 2 [OS=Homo sapiens]	NUFIP2	+	pcDNA3.1_RBM39	4.1344	0.000189873	-4.87168	-6.45101	19.1194	17.0911	18.8037	17.0827	18.6023	17.543	24.1997	21.2737	23.1458	21.3269	25.2834	22.2428
317	+	4.12056	6.58153	Color2 [DarkGray]	1	4		Q92552	28S ribosomal protein S27, mitochondrial [OS=Homo sapiens]	MRPS27	+	pcDNA3.1_RBM39	4.12056	0.000189274	-6.58153	-6.42603	19.7861	18.2409	18.7221	18.0876	20.6698	19.8004	28.3915	23.5704	27.9271	25.4008	26.71	22.7962
318	+	4.11521	4.57206	Color2 [DarkGray]	1	4		Q92900	Regulator of nonsense transcripts 1 [OS=Homo sapiens]	UPF1	+	pcDNA3.1_RBM39	4.11521	0.000201258	-4.57206	-6.4164	21.8224	19.227	19.9109	18.3102	20.1967	18.827	25.8797	23.1081	24.8627	24.2986	24.9647	22.6127
319	+	4.10271	5.08786	Color2 [DarkGray]	1	4		O95985	DNA topoisomerase 3-beta-1 [OS=Homo sapiens]	TOP3B	+	pcDNA3.1_RBM39	4.10271	0.000200627	-5.08786	-6.3939	17.0838	15.1621	13.2748	13.8957	17.1067	15.6502	22.0034	18.6198	19.8815	20.8224	20.5844	20.789
320	+	4.09196	7.27744	Color2 [DarkGray]	1	4		Q6ZN55-1	zinc finger protein 574 [OS=Homo sapiens]	ZNF574	+	pcDNA3.1_RBM39	4.09196	0.0002	-7.27744	-6.37461	16.3952	15.2172	15.8795	11.4789	16.448	11.433	22.9638	21.9733	22.042	20.1731	23.5071	19.8572
321	+	4.09143	4.15911	Color2 [DarkGray]	1	4		Q7Z7K2	Zinc finger protein 467 [OS=Homo sapiens]	ZNF467	+	pcDNA3.1_RBM39	4.09143	0.000199377	-4.15911	-6.37366	11.3604	9.76363	11.406	11.8906	11.9646	11.3012	14.9413	17.3571	13.688	14.2823	15.9004	16.4721
322	+	4.09006	7.08101	Color2 [DarkGray]	1	4		Q9UHR5-1	SAP30-binding protein [OS=Homo sapiens]	SAP30BP	+	pcDNA3.1_RBM39	4.09006	0.000198758	-7.08101	-6.3712	15.0873	11.1642	12.4152	11.1232	13.2733	12.6648	21.7322	16.0798	20.6607	18.1505	22.0563	19.5345
323	+	4.08924	3.05881	Color2 [DarkGray]	1	4		Q9Y6J9	TAF6-like RNA polymerase II p300/CBP-associated factor-associated factor 65 kDa subunit 6L [OS=Homo sapiens]	TAF6L	+	pcDNA3.1_RBM39	4.08924	0.000198142	-3.05881	-6.36973	18.1391	18.3068	16.9789	18.1784	16.652	17.422	19.9778	21.0817	19.1314	20.9023	21.2099	21.7268
324	+	4.08804	4.3547	Color2 [DarkGray]	1	4		O95243	Methyl-CpG-binding domain protein 4 [OS=Homo sapiens]	MBD4	+	pcDNA3.1_RBM39	4.08804	0.000197531	-4.3547	-6.36758	15.8699	16.4737	18.0055	16.1168	18.4896	16.9604	19.8919	23.2539	19.8669	22.008	21.6368	21.3866
325	+	4.08484	5.88116	Color2 [DarkGray]	1	4		O43572	A-kinase anchor protein 10, mitochondrial [OS=Homo sapiens]	AKAP10	+	pcDNA3.1_RBM39	4.08484	0.000196923	-5.88116	-6.36186	11.3699	16.1509	16.4221	14.0562	14.3935	16.1843	20.3367	21.8921	18.6045	20.493	20.9736	21.564
326	+	4.0695	5.54394	Color2 [DarkGray]	1	4		Q32M78	Zinc finger protein 699 [OS=Homo sapiens]	ZNF699	+	pcDNA3.1_RBM39	4.0695	0.000220859	-5.54394	-6.33442	13.8531	16.3022	13.4772	12.0215	11.1386	11.4789	19.89	19.6067	18.1161	18.0195	17.5598	18.343
327	+	4.06866	5.18336	Color2 [DarkGray]	1	4		Q9BY44-1	Eukaryotic translation initiation factor 2A [OS=Homo sapiens]	EIF2A	+	pcDNA3.1_RBM39	4.06866	0.000220183	-5.18336	-6.33291	15.6164	18.2645	16.0958	14.9126	17.2724	16.1591	21.2396	23.1812	20.0302	19.5346	21.9995	23.4356
328	+	4.06048	5.5202	Color2 [DarkGray]	1	4		Q6PGP7	Tetratricopeptide repeat protein 37 [OS=Homo sapiens]	SKIC3	+	pcDNA3.1_RBM39	4.06048	0.000219512	-5.5202	-6.31832	16.9209	14.5982	15.0789	14.309	14.7189	14.2898	21.5208	17.335	21.0395	20.9785	22.7737	19.3894
329	+	4.06047	3.41008	Color2 [DarkGray]	1	4		P46977	Dolichyl-diphosphooligosaccharide--protein glycosyltransferase subunit STT3A [OS=Homo sapiens]	STT3A	+	pcDNA3.1_RBM39	4.06047	0.000218845	-3.41008	-6.3183	20.6505	19.4639	20.3748	18.0426	19.6115	18.6888	23.805	22.7677	23.5457	21.3682	23.2642	22.5419
330	+	4.05964	4.02128	Color2 [DarkGray]	1	4		Q9BW19	Kinesin-like protein KIFC1 [OS=Homo sapiens]	KIFC1	+	pcDNA3.1_RBM39	4.05964	0.000218182	-4.02128	-6.31681	20.1139	19.6995	19.6763	17.5444	18.8211	18.6725	21.4179	24.89	23.3961	23.524	21.9522	23.4752
331	+	4.04974	6.62897	Color2 [DarkGray]	1	4		P17035-1	Zinc finger protein 28 [OS=Homo sapiens]	ZNF28	+	pcDNA3.1_RBM39	4.04974	0.000217523	-6.62897	-6.29918	16.6882	12.8181	11.8487	11.9502	10.6157	13.0908	21.7464	20.9063	18.5994	17.7519	18.8451	18.9365
332	+	4.04452	6.24041	Color2 [DarkGray]	1	4		P26368	Splicing factor U2AF 65 kDa subunit [OS=Homo sapiens]	U2AF2	+	pcDNA3.1_RBM39	4.04452	0.000216867	-6.24041	-6.2899	19.4531	18.545	20.2746	18.0239	19.7807	22.4431	26.7661	23.3015	27.094	24.0161	26.8443	27.9409
333	+	4.04354	5.94884	Color2 [DarkGray]	1	4		Q02880	DNA topoisomerase 2-beta [OS=Homo sapiens]	TOP2B	+	pcDNA3.1_RBM39	4.04354	0.000216216	-5.94884	-6.28815	19.0441	16.975	16.7816	19.011	16.987	21.2208	24.538	21.9727	24.3824	24.3202	23.8004	26.6987
334	+	4.03672	5.08221	Color2 [DarkGray]	1	4		Q9UG63	ATP-binding cassette sub-family F member 2 [OS=Homo sapiens]	ABCF2	+	pcDNA3.1_RBM39	4.03672	0.000215569	-5.08221	-6.27604	21.0617	19.1891	21.8097	19.0884	21.0224	21.2777	25.1842	26.2598	25.9636	24.6855	23.5457	28.3034
335	+	4.03589	4.83264	Color2 [DarkGray]	1	4		Q9BQ39	ATP-dependent RNA helicase DDX50 [OS=Homo sapiens]	DDX50	+	pcDNA3.1_RBM39	4.03589	0.000214925	-4.83264	-6.27456	20.7316	17.7192	21.6625	19.1375	19.7619	19.6864	26.0209	23.8898	25.1334	22.9187	26.071	23.6611
336	+	4.03572	4.92887	Color2 [DarkGray]	1	4		P57775	F-box/WD repeat-containing protein 4 [OS=Homo sapiens]	FBXW4	+	pcDNA3.1_RBM39	4.03572	0.000214286	-4.92887	-6.27425	14.0123	13.6985	11.6923	11.4175	13.7768	15.78	18.4907	18.174	17.8291	16.8008	18.7094	19.9466
337	+	4.03338	3.78329	Color2 [DarkGray]	1	4		O00571	ATP-dependent RNA helicase DDX3X [OS=Homo sapiens]	DDX3X	+	pcDNA3.1_RBM39	4.03338	0.00021365	-3.78329	-6.2701	23.9967	22.2588	23.9823	23.0682	23.1388	23.9608	27.2706	28.1919	27.1468	26.726	25.0117	28.7583
338	+	4.03197	4.73904	Color2 [DarkGray]	1	4		Q9NYF8-1	Bcl-2-associated transcription factor 1 [OS=Homo sapiens]	BCLAF1	+	pcDNA3.1_RBM39	4.03197	0.000213018	-4.73904	-6.26761	21.4599	19.2735	19.5065	18.0415	19.6834	19.1211	25.4927	23.3083	23.9073	22.1895	24.3341	26.2882
339	+	4.02655	5.10856	Color2 [DarkGray]	1	4		Q15776	Zinc finger protein with KRAB and SCAN domains 8 [OS=Homo sapiens]	ZKSCAN8	+	pcDNA3.1_RBM39	4.02655	0.000212389	-5.10856	-6.258	20.0169	19.3982	18.6453	17.1597	18.8844	18.6813	22.5968	25.6056	21.4305	25.2084	23.1397	25.4561
340	+	4.01682	6.61678	Color2 [DarkGray]	1	4		O95453	poly(A)-specific ribonuclease PARN [OS=Homo sapiens]	PARN	+	pcDNA3.1_RBM39	4.01682	0.000211765	-6.61678	-6.24076	15.5209	15.1987	11.8569	12.0269	12.3445	12.5266	21.8727	20.684	17.765	17.0113	20.419	21.4232
341	+	4.01457	4.69161	Color2 [DarkGray]	1	4		Q9BSC4-1	Nucleolar protein 10 [OS=Homo sapiens]	NOL10	+	pcDNA3.1_RBM39	4.01457	0.000222874	-4.69161	-6.23679	20.6179	19.3388	18.2928	17.3391	17.899	17.4575	24.0452	22.9076	23.3007	21.4366	22.198	25.2068
342	+	4.01439	4.58776	Color2 [DarkGray]	1	4		O60264	SWI/SNF-related matrix-associated actin-dependent regulator of chromatin subfamily A member 5 [OS=Homo sapiens]	SMARCA5	+	pcDNA3.1_RBM39	4.01439	0.000222222	-4.58776	-6.23648	20.5154	20.408	19.4942	18.0086	19.8573	21.6941	25.5694	23.0451	25.4548	22.9778	25.9974	24.4596
343	+	4.01051	3.33539	Color2 [DarkGray]	1	4		P49959	Double-strand break repair protein MRE11 [OS=Homo sapiens]	MRE11	+	pcDNA3.1_RBM39	4.01051	0.000221574	-3.33539	-6.22961	18.7025	16.8981	18.4039	17.4424	18.219	19.7876	21.6395	20.0707	22.5814	21.4401	22.0374	21.6968
344	+	4.0073	8.75117	Color2 [DarkGray]	1	4		P17010	Zinc finger X-chromosomal protein [OS=Homo sapiens]	ZFX	+	pcDNA3.1_RBM39	4.0073	0.00022093	-8.75117	-6.22393	14.8713	12.1939	17.5943	9.9831	12.6152	10.7623	20.1094	22.2138	20.3835	20.0145	25.0727	22.7334
345	+	3.98656	4.89115	Color2 [DarkGray]	1	4		Q7Z4Q2	HEAT repeat-containing protein 3 [OS=Homo sapiens]	HEATR3	+	pcDNA3.1_RBM39	3.98656	0.000231884	-4.89115	-6.18737	19.4997	17.3084	16.5177	16.1105	15.7971	16.9278	21.2961	22.0327	21.823	21.3361	20.4505	24.5695
346	+	3.97216	5.64947	Color2 [DarkGray]	1	4		O95352	Ubiquitin-like modifier-activating enzyme ATG7 [OS=Homo sapiens]	ATG7	+	pcDNA3.1_RBM39	3.97216	0.000231214	-5.64947	-6.16206	12.5907	15.7984	13.6506	10.5383	13.1828	14.3343	19.4934	20.0367	19.3897	16.3835	20.0856	18.603
347	+	3.97027	3.06415	Color2 [DarkGray]	1	4		Q96LB3-1	Intraflagellar transport protein 74 homolog [OS=Homo sapiens]	IFT74	+	pcDNA3.1_RBM39	3.97027	0.000230548	-3.06415	-6.15875	16.5148	18.2311	18.5805	19.0083	18.5552	17.805	19.562	21.4885	21.3501	21.936	21.0884	21.6548
348	+	3.97001	4.31808	Color2 [DarkGray]	1	4		Q86U86-1	Protein polybromo-1 [OS=Homo sapiens]	PBRM1	+	pcDNA3.1_RBM39	3.97001	0.000229885	-4.31808	-6.15828	19.601	17.478	17.7076	16.8986	18.1076	19.1674	24.6036	21.5869	22.7597	20.5093	22.8156	22.5935
349	+	3.95149	7.03573	Color2 [DarkGray]	1	4		Q9NXL9-1	DNA helicase MCM9 [OS=Homo sapiens]	MCM9	+	pcDNA3.1_RBM39	3.95149	0.000240688	-7.03573	-6.12584	12.7127	10.6265	11.6468	13.8007	11.096	14.4962	20.7526	16.7728	19.4281	21.9906	21.2337	16.4155
350	+	3.94938	5.3853	Color2 [DarkGray]	1	4		Q7Z340	Zinc finger protein 551 [OS=Homo sapiens]	ZNF551	+	pcDNA3.1_RBM39	3.94938	0.00024	-5.3853	-6.12216	13.4579	14.8277	11.2005	13.0498	12.0011	13.2794	18.3794	20.1216	17.692	18.8851	19.7759	15.2742
351	+	3.9489	4.98161	Color2 [DarkGray]	1	4		P09001	39S ribosomal protein L3, mitochondrial [OS=Homo sapiens]	MRPL3	+	pcDNA3.1_RBM39	3.9489	0.000239316	-4.98161	-6.12132	17.6754	15.1806	18.076	17.3808	16.9909	16.9324	23.2933	21.2985	23.6257	19.8158	23.6625	20.4301
352	+	3.94885	4.01938	Color2 [DarkGray]	1	4		Q09161	Nuclear cap-binding protein subunit 1 [OS=Homo sapiens]	NCBP1	+	pcDNA3.1_RBM39	3.94885	0.000238636	-4.01938	-6.12123	19.5355	18.315	19.8608	17.7697	18.5465	17.1951	24.3262	22.1315	23.9229	21.911	21.6134	21.4337
353	+	3.94455	4.63285	Color2 [DarkGray]	1	4		P18583-5	Isoform D of Protein SON [OS=Homo sapiens]	SON	+	pcDNA3.1_RBM39	3.94455	0.00023796	-4.63285	-6.11372	19.9327	21.0546	19.7073	18.4526	19.9458	19.0931	26.5899	22.5908	25.1741	22.4499	25.2371	23.9414
354	+	3.94389	5.18883	Color2 [DarkGray]	1	4		Q9Y5A7	NEDD8 ultimate buster 1 [OS=Homo sapiens]	NUB1	+	pcDNA3.1_RBM39	3.94389	0.000237288	-5.18883	-6.11256	17.558	16.1192	12.2981	14.8579	14.7086	13.6764	20.8767	19.997	19.8822	18.4244	19.9386	21.2322
355	+	3.94378	5.43412	Color2 [DarkGray]	1	4		P78345	Ribonuclease P protein subunit p38 [OS=Homo sapiens]	RPP38	+	pcDNA3.1_RBM39	3.94378	0.00023662	-5.43412	-6.11237	16.1707	12.1458	16.8519	16.7866	17.0629	15.9345	22.299	20.9725	21.6519	21.3099	22.1616	19.1622
356	+	3.94242	3.73437	Color2 [DarkGray]	1	4		Q9BST9	Rhotekin [OS=Homo sapiens]	RTKN	+	pcDNA3.1_RBM39	3.94242	0.000235955	-3.73437	-6.11	16.0507	17.8815	17.3477	16.878	16.9152	17.4926	18.799	22.275	20.3578	21.9844	19.9348	21.621
357	+	3.94039	4.23771	Color2 [DarkGray]	1	4		Q13112	Chromatin assembly factor 1 subunit B [OS=Homo sapiens]	CHAF1B	+	pcDNA3.1_RBM39	3.94039	0.000235294	-4.23771	-6.10646	17.1287	19.3469	15.3979	15.9678	15.6677	15.8623	20.5818	22.1541	19.7358	21.2034	20.3575	20.7649
358	+	3.93927	4.83815	Color2 [DarkGray]	1	4		Q63HN8-4	Isoform 2 of E3 ubiquitin-protein ligase RNF213 [OS=Homo sapiens]	RNF213	+	pcDNA3.1_RBM39	3.93927	0.000234637	-4.83815	-6.10451	18.2183	16.4257	15.1548	13.6551	14.6853	16.3561	22.413	20.4652	20.7072	19.1885	20.9419	19.8083
359	+	3.93304	5.98791	Color2 [DarkGray]	1	4		Q9UQR0	Sex comb on midleg-like protein 2 [OS=Homo sapiens]	SCML2	+	pcDNA3.1_RBM39	3.93304	0.000233983	-5.98791	-6.09363	15.9269	17.8691	13.4512	12.4601	12.0346	14.5272	19.7244	22.0553	19.8377	19.926	19.784	20.8691
360	+	3.92124	4.927	Color2 [DarkGray]	1	4		Q14004-2	Isoform 2 of Cyclin-dependent kinase 13 [OS=Homo sapiens]	CDK13	+	pcDNA3.1_RBM39	3.92124	0.000255556	-4.927	-6.07309	16.8289	16.6725	14.7395	17.8955	16.5351	16.2927	24.1163	20.7101	21.6615	19.1114	22.2852	20.6414
361	+	3.91991	4.75519	Color2 [DarkGray]	1	4		Q9H5H4	Zinc finger protein 768 [OS=Homo sapiens]	ZNF768	+	pcDNA3.1_RBM39	3.91991	0.000254848	-4.75519	-6.07077	20.3805	20.467	19.52	19.5735	18.5076	18.8712	22.7794	26.5346	22.8776	25.21	22.6186	25.8309
362	+	3.91635	5.19962	Color2 [DarkGray]	1	4		Q14160	protein scribble homolog [OS=Homo sapiens]	SCRIB	+	pcDNA3.1_RBM39	3.91635	0.000254144	-5.19962	-6.06459	18.1718	15.2408	15.563	14.103	15.8241	14.1725	21.1234	19.7044	22.8202	19.916	21.8556	18.8533
363	+	3.91492	4.14855	Color2 [DarkGray]	1	4		Q9P2E9-1	Ribosome-binding protein 1 [OS=Homo sapiens]	RRBP1	+	pcDNA3.1_RBM39	3.91492	0.000253444	-4.14855	-6.0621	19.7469	18.2561	19.4659	19.2411	19.4408	19.1856	25.5347	21.6875	24.2966	21.7602	24.4081	22.5407
364	+	3.91448	5.73396	Color2 [DarkGray]	1	4		Q9C0D3	Protein zyg-11 homolog B [OS=Homo sapiens]	ZYG11B	+	pcDNA3.1_RBM39	3.91448	0.000252747	-5.73396	-6.06133	13.2106	10.8303	14.4379	11.575	12.0439	11.3864	16.6779	19.8903	19.0085	18.1975	14.8519	19.2618
365	+	3.90575	5.26946	Color2 [DarkGray]	1	4		Q8N5A5-1	Zinc finger CCCH-type with G patch domain-containing protein [OS=Homo sapiens]	ZGPAT	+	pcDNA3.1_RBM39	3.90575	0.000252055	-5.26946	-6.04617	16.8761	15.6111	13.5548	12.3197	13.4895	12.2583	20.2587	20.5423	19.3493	19.46	18.1837	17.9323
366	+	3.90348	4.08754	Color2 [DarkGray]	1	4		Q8IX18	probable ATP-dependent RNA helicase DHX40 [OS=Homo sapiens]	DHX40	+	pcDNA3.1_RBM39	3.90348	0.000251366	-4.08754	-6.04225	15.936	14.7201	16.339	15.0794	14.9805	13.7267	19.9067	17.5195	19.4582	21.3439	17.9925	19.0863
367	+	3.90078	4.96197	Color2 [DarkGray]	1	4		Q15542	Transcription initiation factor TFIID subunit 5 [OS=Homo sapiens]	TAF5	+	pcDNA3.1_RBM39	3.90078	0.000250681	-4.96197	-6.03757	15.4677	13.0199	12.6883	11.3357	12.5967	12.0798	19.2508	18.1818	19.4436	17.7878	16.1518	16.1441
368	+	3.90049	5.71476	Color2 [DarkGray]	1	4		P62910	60S ribosomal protein L32 [OS=Homo sapiens]	RPL32	+	pcDNA3.1_RBM39	3.90049	0.00025	-5.71476	-6.03705	18.173	17.7443	20.399	15.7964	15.9378	16.1376	25.2414	22.2329	23.8462	21.2092	23.8034	22.1435
369	+	3.89341	4.42284	Color2 [DarkGray]	1	4		Q96GQ7	Probable ATP-dependent RNA helicase DDX27 [OS=Homo sapiens]	DDX27	+	pcDNA3.1_RBM39	3.89341	0.000249322	-4.42284	-6.02479	18.9643	16.8262	19.2189	18.4636	19.2375	18.5162	24.1647	21.2672	23.8275	20.7275	24.2877	23.4891
370	+	3.88885	3.24863	Color2 [DarkGray]	1	4		Q9C0B5	Palmitoyltransferase ZDHHC5 [OS=Homo sapiens]	ZDHHC5	+	pcDNA3.1_RBM39	3.88885	0.000248649	-3.24863	-6.01691	12.67	12.389	13.3432	12.7713	11.9786	12.8849	15.4493	16.2512	15.976	16.7726	13.7611	17.3187
371	+	3.88043	4.78483	Color2 [DarkGray]	1	4		Q9NX61	Transmembrane protein 161A [OS=Homo sapiens]	TMEM161A	+	pcDNA3.1_RBM39	3.88043	0.00025876	-4.78483	-6.00234	15.1007	10.7371	14.5993	12.2765	14.3133	13.8	19.4336	17.4974	18.9982	16.9885	19.1124	17.5059
372	+	3.87968	3.27275	Color2 [DarkGray]	1	4		Q96JB3-1	hypermethylated in cancer 2 protein [OS=Homo sapiens]	HIC2	+	pcDNA3.1_RBM39	3.87968	0.000258065	-3.27275	-6.00105	16.8649	18.8635	17.9411	18.1545	17.533	18.3255	19.9899	21.2972	22.2755	21.4018	22.5709	19.7838
373	+	3.87925	5.3511	Color2 [DarkGray]	1	4		Q13523	Serine/threonine-protein kinase PRP4 homolog [OS=Homo sapiens]	PRPF4B	+	pcDNA3.1_RBM39	3.87925	0.000257373	-5.3511	-6.00031	18.7268	15.1295	15.6075	16.632	16.3198	19.3547	23.8077	21.5988	23.1946	22.2704	22.9977	20.0078
374	+	3.87902	4.93589	Color2 [DarkGray]	1	4		Q5F1R6	DnaJ homolog subfamily C member 21 [OS=Homo sapiens]	DNAJC21	+	pcDNA3.1_RBM39	3.87902	0.000256684	-4.93589	-5.99992	13.1366	14.9643	11.2837	10.9293	11.7849	12.8026	18.6516	16.4319	16.5829	16.3797	16.8803	19.5903
375	+	3.87856	5.91172	Color2 [DarkGray]	1	4		Q8NC51-3	Isoform 3 of Plasminogen activator inhibitor 1 RNA-binding protein [OS=Homo sapiens]	SERBP1	+	pcDNA3.1_RBM39	3.87856	0.000256	-5.91172	-5.99913	20.3357	17.6007	18.4439	16.2612	18.9287	17.3777	26.8276	24.0066	24.8195	24.0481	23.9653	20.7512
376	+	3.8785	5.53871	Color2 [DarkGray]	1	4		Q96PQ6-1	zinc finger protein 317 [OS=Homo sapiens]	ZNF317	+	pcDNA3.1_RBM39	3.8785	0.000255319	-5.53871	-5.99902	14.666	14.8849	15.3358	15.3629	14.9882	14.2875	20.1176	23.9357	20.6014	21.0584	16.9979	20.0465
377	+	3.86949	5.37526	Color2 [DarkGray]	1	4		Q8WU90	Zinc finger CCCH domain-containing protein 15 [OS=Homo sapiens]	ZC3H15	+	pcDNA3.1_RBM39	3.86949	0.000275862	-5.37526	-5.98348	18.6546	15.9512	17.4603	15.4427	16.8856	20.1035	24.2838	21.4529	23.5374	20.9486	23.861	22.6658
378	+	3.85787	6.30306	Color2 [DarkGray]	1	4		Q8TAF3-1	WD repeat-containing protein 48 [OS=Homo sapiens]	WDR48	+	pcDNA3.1_RBM39	3.85787	0.000275132	-6.30306	-5.96346	16.3351	13.5619	14.9945	10.9756	9.9153	13.0472	20.7399	20.3211	19.0691	18.8455	18.1619	19.5105
379	+	3.8565	4.60132	Color2 [DarkGray]	1	4		Q8IY81	pre-rRNA processing protein FTSJ3 [OS=Homo sapiens]	FTSJ3	+	pcDNA3.1_RBM39	3.8565	0.000274406	-4.60132	-5.96111	20.2119	19.0685	17.8656	21.1603	18.4636	18.43	25.1897	21.6119	24.6044	23.0355	25.1399	23.2264
380	+	3.85501	4.12584	Color2 [DarkGray]	1	4		P54652	Heat shock-related 70 kDa protein 2 [OS=Homo sapiens]	HSPA2	+	pcDNA3.1_RBM39	3.85501	0.000273684	-4.12584	-5.95855	15.3996	15.8312	16.8201	16.3419	15.1197	15.0768	16.9351	19.5167	20.4689	20.5252	21.1176	20.7807
381	+	3.85322	5.48026	Color2 [DarkGray]	1	4		Q68CQ7-1	Glycosyltransferase 8 domain-containing protein 1 [OS=Homo sapiens]	GLT8D1	+	pcDNA3.1_RBM39	3.85322	0.000272966	-5.48026	-5.95547	12.7064	12.704	11.8674	15.5414	15.2801	11.9859	20.1417	16.766	20.6902	17.952	19.6423	17.7746
382	+	3.85292	5.39137	Color2 [DarkGray]	1	4		Q9Y546	Leucine-rich repeat-containing protein 42 [OS=Homo sapiens]	LRRC42	+	pcDNA3.1_RBM39	3.85292	0.000272251	-5.39137	-5.95495	13.3529	12.1535	12.5783	10.3993	13.9961	12.3458	19.5966	16.0407	19.0801	19.8173	16.9012	15.7381
383	+	3.84869	5.1244	Color2 [DarkGray]	1	4		Q9NVR2	Integrator complex subunit 10 [OS=Homo sapiens]	INTS10	+	pcDNA3.1_RBM39	3.84869	0.000292428	-5.1244	-5.94769	15.7287	13.2474	12.7721	11.5321	12.1441	13.3035	20.5019	16.9352	18.0808	16.2779	18.3881	19.2904
384	+	3.84796	4.62012	Color2 [DarkGray]	1	4		Q9NRL2	Bromodomain adjacent to zinc finger domain protein 1A [OS=Homo sapiens]	BAZ1A	+	pcDNA3.1_RBM39	3.84796	0.000291667	-4.62012	-5.94643	17.8758	17.6634	18.7824	17.321	18.447	17.1484	23.9231	19.3812	23.4606	21.4007	23.939	22.8542
385	+	3.84478	8.28464	Color2 [DarkGray]	1	4		Q05519	serine/arginine-rich splicing factor 11 [OS=Homo sapiens]	SRSF11	+	pcDNA3.1_RBM39	3.84478	0.000290909	-8.28464	-5.94097	19.4878	17.5129	11.3873	13.5554	16.5014	17.2194	24.2036	25.994	23.5906	24.7887	21.1961	25.599
386	+	3.84455	6.41227	Color2 [DarkGray]	1	4		P51151	Ras-related protein Rab-9A [OS=Homo sapiens]	RAB9A	+	pcDNA3.1_RBM39	3.84455	0.000290155	-6.41227	-5.94057	15.4528	15.3648	11.8096	11.6164	13.6093	12.9411	22.58	16.2167	20.1215	20.0667	20.1381	20.1447
387	+	3.8429	6.45759	Color2 [DarkGray]	1	4		Q86XZ4	Spermatogenesis-associated serine-rich protein 2 [OS=Homo sapiens]	SPATS2	+	pcDNA3.1_RBM39	3.8429	0.000289406	-6.45759	-5.93774	12.8219	18.3453	14.8684	16.634	14.6063	17.6109	22.2756	24.1904	19.9215	22.7572	20.756	23.7316
388	+	3.84203	5.79502	Color2 [DarkGray]	1	4		Q9Y2D8	Afadin- and alpha-actinin-binding protein [OS=Homo sapiens]	SSX2IP	+	pcDNA3.1_RBM39	3.84203	0.00028866	-5.79502	-5.93625	16.6887	18.6319	15.8106	13.0824	15.4029	15.8357	19.258	23.6295	22.3626	21.9624	20.4958	22.5141
389	+	3.84022	6.16059	Color2 [DarkGray]	1	4		Q9H000	Probable E3 ubiquitin-protein ligase makorin-2 [OS=Homo sapiens]	MKRN2	+	pcDNA3.1_RBM39	3.84022	0.000287918	-6.16059	-5.93315	17.7457	13.8572	16.0346	13.8769	16.0784	15.9867	22.3196	17.8534	22.6282	23.8789	22.3121	21.5509
390	+	3.8396	4.33798	Color2 [DarkGray]	1	4		Q9HD45	Transmembrane 9 superfamily member 3 [OS=Homo sapiens]	TM9SF3	+	pcDNA3.1_RBM39	3.8396	0.000287179	-4.33798	-5.93209	18.7201	17.8024	16.2735	15.3087	16.1018	16.5863	21.6134	19.6996	20.9551	19.6011	22.3229	22.6288
391	+	3.83869	5.50738	Color2 [DarkGray]	1	4		Q9UH99	SUN domain-containing protein 2 [OS=Homo sapiens]	SUN2	+	pcDNA3.1_RBM39	3.83869	0.000286445	-5.50738	-5.93052	15.5248	15.4984	12.2214	12.4501	11.2752	13.2904	20.1497	19.1044	19.5637	16.346	18.1998	19.9409
392	+	3.83506	5.42273	Color2 [DarkGray]	1	4		Q9BTE7	DCN1-like protein 5 [OS=Homo sapiens]	DCUN1D5	+	pcDNA3.1_RBM39	3.83506	0.000285714	-5.42273	-5.92431	16.1843	14.0556	14.6811	14.0489	14.694	12.5878	21.6995	18.1482	21.0305	18.5697	21.7755	17.5646
393	+	3.83424	4.85947	Color2 [DarkGray]	1	4		Q12873-1	Chromodomain-helicase-DNA-binding protein 3 [OS=Homo sapiens]	CHD3	+	pcDNA3.1_RBM39	3.83424	0.000284987	-4.85947	-5.9229	19.9791	16.2321	18.1138	18.071	17.9191	19.2351	24.528	21.6859	22.8829	20.9729	23.8588	24.7785
394	+	3.83237	5.18008	Color2 [DarkGray]	1	4		Q9NXF1	Testis-expressed protein 10 [OS=Homo sapiens]	TEX10	+	pcDNA3.1_RBM39	3.83237	0.000284264	-5.18008	-5.9197	17.7934	15.8347	17.2618	14.2344	18.786	15.8336	23.0667	19.4995	21.8453	20.9487	22.4127	23.0514
395	+	3.8317	4.9797	Color2 [DarkGray]	1	4		Q8NI36	WD repeat-containing protein 36 [OS=Homo sapiens]	WDR36	+	pcDNA3.1_RBM39	3.8317	0.000303797	-4.9797	-5.91854	19.664	18.1367	17.9907	15.5712	17.6709	15.8667	23.7594	20.8426	23.3385	20.7587	23.6918	22.3875
396	+	3.81897	3.55732	Color2 [DarkGray]	1	4		Q86TB9	Protein PAT1 homolog 1 [OS=Homo sapiens]	PATL1	+	pcDNA3.1_RBM39	3.81897	0.00030303	-3.55732	-5.89676	16.5728	17.5365	19.175	18.1526	17.6428	18.5836	21.7598	20.6855	21.4392	23.6964	20.8031	20.6232
397	+	3.81678	5.88206	Color2 [DarkGray]	1	4		Q9UNQ2	Probable dimethyladenosine transferase [OS=Homo sapiens]	DIMT1	+	pcDNA3.1_RBM39	3.81678	0.000302267	-5.88206	-5.89303	18.2462	14.9414	19.1709	16.3052	19.1002	16.5616	24.8457	20.7478	24.3441	21.5685	24.7879	23.3239
398	+	3.81673	4.03432	Color2 [DarkGray]	1	4		Q12849	G-rich sequence factor 1 [OS=Homo sapiens]	GRSF1	+	pcDNA3.1_RBM39	3.81673	0.000301508	-4.03432	-5.89295	17.6364	16.0066	17.8737	16.4789	18.6957	19.8379	22.9755	22.2743	21.3506	20.7261	20.948	22.4607
399	+	3.8148	6.37849	Color2 [DarkGray]	1	4		Q15649	Zinc finger HIT domain-containing protein 3 [OS=Homo sapiens]	ZNHIT3	+	pcDNA3.1_RBM39	3.8148	0.000300752	-6.37849	-5.88964	15.9442	13.2953	12.9753	11.279	12.8906	12.1588	21.6197	15.4929	20.9329	19.8422	19.6649	19.2615
400	+	3.81181	5.33232	Color2 [DarkGray]	1	4		O00567	Nucleolar protein 56 [OS=Homo sapiens]	NOP56	+	pcDNA3.1_RBM39	3.81181	0.0003	-5.33232	-5.88454	21.9589	23.1739	19.8737	21.3921	21.5059	21.6839	25.3872	29.0238	25.3438	28.1749	24.8092	28.8432
401	+	3.80756	5.30026	Color2 [DarkGray]	1	4		Q92547	DNA topoisomerase 2-binding protein 1 [OS=Homo sapiens]	TOPBP1	+	pcDNA3.1_RBM39	3.80756	0.000299252	-5.30026	-5.87729	16.7073	16.7772	14.3837	11.9819	14.8314	14.3867	19.2063	19.2465	21.531	19.375	22.1025	19.4084
402	+	3.80623	5.87293	Color2 [DarkGray]	1	4		Q8N823-1	Zinc finger protein 611 [OS=Homo sapiens]	ZNF611	+	pcDNA3.1_RBM39	3.80623	0.000298507	-5.87293	-5.87503	13.8369	10.9779	11.9867	13.8575	11.437	13.823	18.5453	19.8267	14.8977	17.5928	19.9962	20.2979
403	+	3.80173	3.27709	Color2 [DarkGray]	1	4		Q9UQ35	serine/arginine repetitive matrix protein 2 [OS=Homo sapiens]	SRRM2	+	pcDNA3.1_RBM39	3.80173	0.000297767	-3.27709	-5.86735	22.5875	19.724	21.4328	20.4497	21.3007	20.4792	25.6902	23.0333	24.4524	24.3923	24.6056	23.4628
404	+	3.80007	5.15495	Color2 [DarkGray]	1	4		Q7Z5J4	Retinoic acid-induced protein 1 [OS=Homo sapiens]	RAI1	+	pcDNA3.1_RBM39	3.80007	0.00029703	-5.15495	-5.86453	16.098	12.5204	15.0455	15.6682	13.7289	13.5438	21.2845	18.0958	21.0034	17.5397	20.8457	18.7654
405	+	3.7999	5.15829	Color2 [DarkGray]	1	4		Q6YN16	Hydroxysteroid dehydrogenase-like protein 2 [OS=Homo sapiens]	HSDL2	+	pcDNA3.1_RBM39	3.7999	0.000296296	-5.15829	-5.86423	18.7367	17.9973	17.8017	13.7212	18.2286	15.7082	22.9811	20.8358	22.0078	22.6412	23.3124	21.3652
406	+	3.79901	4.6012	Color2 [DarkGray]	1	4		Q9UQE7	Structural maintenance of chromosomes protein 3 [OS=Homo sapiens]	SMC3	+	pcDNA3.1_RBM39	3.79901	0.000295567	-4.6012	-5.86272	21.8709	19.6634	20.2383	18.6235	20.3833	19.2949	25.6452	23.2255	26.8514	22.9203	25.3523	23.6869
407	+	3.79835	6.10356	Color2 [DarkGray]	1	4		O43684	Mitotic checkpoint protein BUB3 [OS=Homo sapiens]	BUB3	+	pcDNA3.1_RBM39	3.79835	0.00029484	-6.10356	-5.86161	20.1614	15.5347	18.6172	14.5311	18.1062	17.3325	25.2433	21.1195	24.477	23.7597	23.9403	22.3645
408	+	3.79109	6.77315	Color2 [DarkGray]	1	4		Q13185	chromobox protein homolog 3 [OS=Homo sapiens]	CBX3	+	pcDNA3.1_RBM39	3.79109	0.000294118	-6.77315	-5.84925	16.6354	14.0428	14.6996	13.7586	12.6084	11.3571	22.2015	20.3616	20.1631	16.7025	21.4143	22.898
409	+	3.79015	5.27641	Color2 [DarkGray]	1	4		Q8NB78-1	Lysine-specific histone demethylase 1B [OS=Homo sapiens]	KDM1B	+	pcDNA3.1_RBM39	3.79015	0.000293399	-5.27641	-5.84764	15.4616	11.8696	12.7118	10.9604	11.1665	9.72983	18.3739	16.9685	17.4956	15.5623	18.0909	17.067
410	+	3.78959	4.43005	Color2 [DarkGray]	1	4		Q9NQZ2	Something about silencing protein 10 [OS=Homo sapiens]	UTP3	+	pcDNA3.1_RBM39	3.78959	0.000292683	-4.43005	-5.84669	19.3699	17.8288	19.605	19.4241	18.6227	19.4044	23.5007	24.349	22.9641	22.8467	20.9962	26.1785
411	+	3.78549	4.65622	Color2 [DarkGray]	1	4		Q9BQG0	Myb-binding protein 1A [OS=Homo sapiens]	MYBBP1A	+	pcDNA3.1_RBM39	3.78549	0.000291971	-4.65622	-5.83973	24.0622	23.4036	20.2632	20.4357	21.524	20.2399	27.5717	25.277	26.4339	25.2298	27.2542	26.0995
412	+	3.78532	5.02728	Color2 [DarkGray]	1	4		Q7Z7L9-1	Zinc finger and SCAN domain-containing protein 2 [OS=Homo sapiens]	ZSCAN2	+	pcDNA3.1_RBM39	3.78532	0.000291262	-5.02728	-5.83944	13.7765	10.4312	12.6967	9.98445	10.6292	12.1344	18.8211	17.9598	16.1973	14.7375	15.849	16.2512
413	+	3.78401	2.82499	Color2 [DarkGray]	1	4		Q96I99-1	Succinate--CoA ligase [GDP-forming] subunit beta, mitochondrial [OS=Homo sapiens]	SUCLG2	+	pcDNA3.1_RBM39	3.78401	0.000290557	-2.82499	-5.83721	13.2215	11.6138	13.1869	14.0041	12.4221	13.2503	16.6837	14.5319	16.3519	15.4392	15.1844	16.4576
414	+	3.78384	3.19981	Color2 [DarkGray]	1	4		Q14586	Zinc finger protein 267 [OS=Homo sapiens]	ZNF267	+	pcDNA3.1_RBM39	3.78384	0.000289855	-3.19981	-5.83693	18.4705	15.4829	17.1046	16.423	17.1967	17.423	20.6956	21.4992	19.9608	19.194	20.642	19.3081
415	+	3.78095	5.38193	Color2 [DarkGray]	1	4		P20042	Eukaryotic translation initiation factor 2 subunit 2 [OS=Homo sapiens]	EIF2S2	+	pcDNA3.1_RBM39	3.78095	0.000289157	-5.38193	-5.83202	17.5628	12.4137	16.8601	16.7898	16.9632	16.7067	22.9359	19.9469	21.5075	20.4383	22.9466	21.8127
416	+	3.77824	5.57622	Color2 [DarkGray]	1	4		Q8WY36	HMG box transcription factor BBX [OS=Homo sapiens]	BBX	+	pcDNA3.1_RBM39	3.77824	0.000288462	-5.57622	-5.82742	18.6404	21.2819	15.4758	16.2431	17.2017	17.5809	24.4137	23.9223	22.8234	21.772	24.5193	22.4304
417	+	3.77411	5.16194	Color2 [DarkGray]	1	4		Q99615-1	DnaJ homolog subfamily C member 7 [OS=Homo sapiens]	DNAJC7	+	pcDNA3.1_RBM39	3.77411	0.00028777	-5.16194	-5.82041	17.5018	14.8416	18.1773	13.5503	17.069	13.7436	21.9895	19.8284	21.6856	20.3809	21.1047	20.8661
418	+	3.77356	5.16692	Color2 [DarkGray]	1	4		O94887-1	FERM, RhoGEF and pleckstrin domain-containing protein 2 [OS=Homo sapiens]	FARP2	+	pcDNA3.1_RBM39	3.77356	0.000287081	-5.16692	-5.81947	18.0464	15.976	14.8817	14.0147	14.707	16.1336	22.1244	20.7063	22.0065	17.7445	20.5005	21.6785
419	+	3.77353	3.12964	Color2 [DarkGray]	1	4		Q12830-1	Nucleosome-remodeling factor subunit BPTF [OS=Homo sapiens]	BPTF	+	pcDNA3.1_RBM39	3.77353	0.000286396	-3.12964	-5.81943	17.7565	17.4265	15.4949	17.3102	15.6492	15.7967	19.746	20.558	18.6622	19.4161	19.0789	20.7508
420	+	3.7733	7.49624	Color2 [DarkGray]	1	4		Q9P015	39S ribosomal protein L15, mitochondrial [OS=Homo sapiens]	MRPL15	+	pcDNA3.1_RBM39	3.7733	0.000285714	-7.49624	-5.81904	16.4904	11.4697	13.1162	13.7195	13.6395	11.6571	23.1395	21.4076	22.3426	16.4453	22.6089	19.126
421	+	3.77147	4.70513	Color2 [DarkGray]	1	4		Q9BVJ6-1	U3 small nucleolar RNA-associated protein 14 homolog A [OS=Homo sapiens]	UTP14A	+	pcDNA3.1_RBM39	3.77147	0.000285036	-4.70513	-5.81593	19.5129	17.7745	17.6223	19.2807	19.0092	18.526	25.2336	21.3685	24.5723	22.0553	25.0793	21.6473
422	+	3.77127	5.65624	Color2 [DarkGray]	1	4		Q96IU4	Protein ABHD14B [OS=Homo sapiens]	ABHD14B	+	pcDNA3.1_RBM39	3.77127	0.00028436	-5.65624	-5.8156	16.7287	12.6	12.7819	11.4914	15.291	11.5689	20.5757	19.8376	17.9736	18.1067	19.5409	18.3648
423	+	3.76843	4.28778	Color2 [DarkGray]	1	4		P42285	Superkiller viralicidic activity 2-like 2 [OS=Homo sapiens]	MTREX	+	pcDNA3.1_RBM39	3.76843	0.000283688	-4.28778	-5.81078	19.5697	17.1522	17.5747	18.629	19.1094	17.5297	23.9186	20.991	23.555	20.7383	24.1505	21.9382
424	+	3.7528	6.58952	Color2 [DarkGray]	1	4		Q9UHA3	Probable ribosome biogenesis protein RLP24 [OS=Homo sapiens]	RSL24D1	+	pcDNA3.1_RBM39	3.7528	0.000283019	-6.58952	-5.78434	15.8834	16.1998	16.662	10.9472	10.3626	13.5021	21.0452	20.6243	20.1614	20.016	20.5764	20.6708
425	+	3.74923	3.55325	Color2 [DarkGray]	1	4		Q96T58	Msx2-interacting protein [OS=Homo sapiens]	SPEN	+	pcDNA3.1_RBM39	3.74923	0.000282353	-3.55325	-5.77832	18.0831	16.4906	16.1426	16.1409	16.193	16.1769	22.3544	20.4182	20.1222	18.4565	19.6263	19.5691
426	+	3.7487	4.92027	Color2 [DarkGray]	1	4		Q15020	Squamous cell carcinoma antigen recognized by T-cells 3 [OS=Homo sapiens]	SART3	+	pcDNA3.1_RBM39	3.7487	0.00028169	-4.92027	-5.77741	18.0324	16.3343	15.3255	13.8467	15.2009	13.8685	21.9548	19.1151	19.7299	19.1031	22.1022	20.1249
427	+	3.74809	4.97001	Color2 [DarkGray]	1	4		Q69YN2-1	CWF19-like protein 1 [OS=Homo sapiens]	CWF19L1	+	pcDNA3.1_RBM39	3.74809	0.00028103	-4.97001	-5.77638	14.9154	19.4334	16.2434	15.5334	16.0823	18.0917	19.8441	23.1285	20.9253	22.2374	21.2428	22.7415
428	+	3.74726	4.04065	Color2 [DarkGray]	1	4		O43390-1	heterogeneous nuclear ribonucleoprotein r [OS=Homo sapiens]	HNRNPR	+	pcDNA3.1_RBM39	3.74726	0.000280374	-4.04065	-5.775	22.344	23.3714	19.9603	21.863	21.5426	22.3273	25.1179	27.5838	24.5015	26.2076	24.9662	27.2754
429	+	3.74611	3.35948	Color2 [DarkGray]	1	4		Q9P2N5	RNA-binding protein 27 [OS=Homo sapiens]	RBM27	+	pcDNA3.1_RBM39	3.74611	0.00027972	-3.35948	-5.77305	19.6579	18.223	18.9712	17.2293	19.1482	18.4511	23.7601	21.25	22.6799	20.7648	22.2936	21.0892
430	+	3.74214	3.94294	Color2 [DarkGray]	1	4		P02748	complement component C9 [OS=Homo sapiens]	C9	+	pcDNA3.1_RBM39	3.74214	0.00027907	-3.94294	-5.76636	16.2184	19.4115	19.222	19.2399	17.7128	17.497	20.9919	23.1721	22.5094	22.8338	20.6227	22.8294
431	+	3.74214	4.72478	Color2 [DarkGray]	1	4		Q9NPI1-1	Bromodomain-containing protein 7 [OS=Homo sapiens]	BRD7	+	pcDNA3.1_RBM39	3.74214	0.000278422	-4.72478	-5.76635	17.3482	13.3772	17.7609	16.6181	15.2779	14.5662	21.6745	19.3738	21.0637	19.312	21.5789	20.2943
432	+	3.74007	4.57687	Color2 [DarkGray]	1	4		Q13330-1	Metastasis-associated protein MTA1 [OS=Homo sapiens]	MTA1	+	pcDNA3.1_RBM39	3.74007	0.000277778	-4.57687	-5.76287	19.2682	15.4828	16.3017	15.3956	16.5757	16.208	22.5397	21.4799	21.538	18.6542	20.7639	21.7176
433	+	3.73786	5.06672	Color2 [DarkGray]	1	4		O94864-1	STAGA complex 65 subunit gamma [OS=Homo sapiens]	SUPT7L	+	pcDNA3.1_RBM39	3.73786	0.000277136	-5.06672	-5.75914	13.219	14.3174	11.6702	14.6361	11.9954	15.5853	17.6432	19.0508	18.3509	20.9571	16.5742	19.2475
434	+	3.73727	3.68686	Color2 [DarkGray]	1	4		P52294	Importin subunit alpha-5 [OS=Homo sapiens]	KPNA1	+	pcDNA3.1_RBM39	3.73727	0.000276498	-3.68686	-5.75815	17.7761	18.7904	19.3861	18.6852	17.71	20.1448	23.0927	21.2539	23.0209	20.7894	22.2864	24.1706
435	+	3.73504	4.6374	Color2 [DarkGray]	1	4		O75533-1	splicing factor 3B subunit 1 [OS=Homo sapiens]	SF3B1	+	pcDNA3.1_RBM39	3.73504	0.000275862	-4.6374	-5.75439	22.7309	19.9515	21.2263	20.9935	21.8012	20.3873	27.9886	23.8837	26.9561	24.0845	26.9225	25.0799
436	+	3.73347	6.64642	Color2 [DarkGray]	1	4		Q9Y3A2	Probable U3 small nucleolar RNA-associated protein 11 [OS=Homo sapiens]	UTP11	+	pcDNA3.1_RBM39	3.73347	0.000275229	-6.64642	-5.75174	14.8778	11.5406	15.0119	13.392	14.7914	14.2859	22.94	18.3324	21.7696	16.9792	23.0575	20.6995
437	+	3.72267	5.21874	Color2 [DarkGray]	1	4		Q8NE71-1	ATP-binding cassette sub-family F member 1 [OS=Homo sapiens]	ABCF1	+	pcDNA3.1_RBM39	3.72267	0.0002746	-5.21874	-5.73358	22.6795	20.2095	19.1596	17.4229	19.6254	19.3308	27.579	23.6699	25.0168	23.7088	24.9193	24.8465
438	+	3.72106	3.90797	Color2 [DarkGray]	1	4		Q9BX10	GTP-binding protein 2 [OS=Homo sapiens]	GTPBP2	+	pcDNA3.1_RBM39	3.72106	0.000273973	-3.90797	-5.73087	18.9555	18.8584	16.687	18.7107	16.9616	17.0146	19.5784	23.2535	22.0063	21.93	21.229	22.6385
439	+	3.7205	4.93852	Color2 [DarkGray]	1	4		O75879	Glutamyl-tRNA(Gln) amidotransferase subunit B, mitochondrial [OS=Homo sapiens]	GATB	+	pcDNA3.1_RBM39	3.7205	0.000273349	-4.93852	-5.72993	12.5865	13.9237	14.7863	14.7048	14.8362	11.745	19.9947	17.1082	20.0845	17.7715	20.4601	16.7947
440	+	3.71658	2.65223	Color2 [DarkGray]	1	4		Q9Y2H6	Fibronectin type-III domain-containing protein 3a [OS=Homo sapiens]	FNDC3A	+	pcDNA3.1_RBM39	3.71658	0.000272727	-2.65223	-5.72335	16.0375	14.8779	15.043	14.6941	15.5	15.7676	19.0903	18.2986	17.3565	17.3011	19.0836	16.7036
441	+	3.71567	4.87262	Color2 [DarkGray]	1	4		Q8WY91	THAP domain-containing protein 4 [OS=Homo sapiens]	THAP4	+	pcDNA3.1_RBM39	3.71567	0.000272109	-4.87262	-5.72181	16.868	14.8137	16.7446	13.2968	16.1523	15.7241	22.8348	22.0114	18.9529	19.1488	19.8321	20.0553
442	+	3.71213	4.30528	Color2 [DarkGray]	1	4		Q13310-3	Isoform 3 of Polyadenylate-binding protein 4 [OS=Homo sapiens]	PABPC4	+	pcDNA3.1_RBM39	3.71213	0.000271493	-4.30528	-5.71587	22.1828	22.0018	20.2653	21.3403	20.4304	22.6932	25.3631	27.0252	25.0535	26.3304	23.3119	27.6614
443	+	3.70954	4.8721	Color2 [DarkGray]	1	4		Q96S55-1	ATPase WRNIP1 [OS=Homo sapiens]	WRNIP1	+	pcDNA3.1_RBM39	3.70954	0.00027088	-4.8721	-5.71153	17.9714	16.5836	17.7821	20.9648	17.1937	17.5176	23.2607	20.5882	23.332	21.8657	23.6011	24.5981
444	+	3.70579	5.71677	Color2 [DarkGray]	1	4		Q9NYV6	RNA polymerase I-specific transcription initiation factor RRN3 [OS=Homo sapiens]	RRN3	+	pcDNA3.1_RBM39	3.70579	0.00027027	-5.71677	-5.70525	11.9651	14.3	10.1696	10.0136	12.8795	14.0073	17.6903	16.6101	18.7207	15.5801	19.6648	19.3696
445	+	3.70232	4.76629	Color2 [DarkGray]	1	4		Q9H2G2-1	STE20-like serine/threonine-protein kinase [OS=Homo sapiens]	SLK	+	pcDNA3.1_RBM39	3.70232	0.000278652	-4.76629	-5.69943	16.7379	14.2251	12.7226	11.9209	11.8268	13.5576	18.6771	16.9124	17.7655	19.1711	17.8763	19.1863
446	+	3.69892	6.14825	Color2 [DarkGray]	1	4		Q15050	Ribosome biogenesis regulatory protein homolog [OS=Homo sapiens]	RRS1	+	pcDNA3.1_RBM39	3.69892	0.000278027	-6.14825	-5.69373	18.9795	17.4519	16.5957	12.973	16.2375	12.9896	22.882	22.6922	22.1852	21.4495	22.7325	20.1753
447	+	3.69189	6.32816	Color2 [DarkGray]	1	4		Q5JTH9-1	RRP12-like protein [OS=Homo sapiens]	RRP12	+	pcDNA3.1_RBM39	3.69189	0.000277405	-6.32816	-5.68197	17.918	18.7464	16.5107	16.9768	17.5044	16.249	24.2189	21.5964	22.9112	28.5137	22.8506	21.7834
448	+	3.68988	5.41182	Color2 [DarkGray]	1	4		Q12797	Aspartyl/Asparaginyl beta-hydroxylase [OS=Homo sapiens]	ASPH	+	pcDNA3.1_RBM39	3.68988	0.000276786	-5.41182	-5.67861	19.9069	18.1493	16.9536	14.9289	17.9747	15.8601	24.8367	22.0298	22.9176	20.8878	24.0309	21.5416
449	+	3.68967	2.73712	Color2 [DarkGray]	1	4		Q6P1X5	Transcription initiation factor TFIID subunit 2 [OS=Homo sapiens]	TAF2	+	pcDNA3.1_RBM39	3.68967	0.000276169	-2.73712	-5.67826	19.3971	18.6713	19.5374	18.6858	18.0843	18.227	22.7648	20.4052	21.9078	20.126	21.8204	22.0016
450	+	3.68763	6.34734	Color2 [DarkGray]	1	4		Q86UW6	NEDD4-binding protein 2 [OS=Homo sapiens]	N4BP2	+	pcDNA3.1_RBM39	3.68763	0.000275556	-6.34734	-5.67485	12.8997	8.88133	12.3388	10.0355	14.0063	10.4466	18.3881	17.756	16.71	20.457	18.6199	14.7611
451	+	3.68485	6.42232	Color2 [DarkGray]	1	4		Q8NAV1-1	Pre-mRNA-splicing factor 38A [OS=Homo sapiens]	PRPF38A	+	pcDNA3.1_RBM39	3.68485	0.000274945	-6.42232	-5.67021	15.9632	14.3802	13.0565	14.1795	12.2333	12.3949	22.6586	17.2015	21.1045	19.0211	22.7371	18.0188
452	+	3.68286	5.20075	Color2 [DarkGray]	1	4		Q86VM9	Zinc finger CCCH domain-containing protein 18 [OS=Homo sapiens]	ZC3H18	+	pcDNA3.1_RBM39	3.68286	0.000274336	-5.20075	-5.66689	18.6168	15.2836	17.2105	16.2753	18.0605	17.2791	25.0642	20.9858	22.7219	19.5826	23.3446	22.2311
453	+	3.68021	4.80268	Color2 [DarkGray]	1	4		Q9C0C9	(E3-independent) E2 ubiquitin-conjugating enzyme [OS=Homo sapiens]	UBE2O	+	pcDNA3.1_RBM39	3.68021	0.000282561	-4.80268	-5.66247	17.5795	13.1169	16.4596	16.0594	16.5145	16.6627	22.7451	18.9818	21.4908	21.601	20.8911	19.4989
454	+	3.67827	4.41245	Color2 [DarkGray]	1	4		Q03164	Histone-lysine N-methyltransferase 2A [OS=Homo sapiens]	KMT2A	+	pcDNA3.1_RBM39	3.67827	0.000290749	-4.41245	-5.65923	16.7925	15.3925	16.5795	16.578	16.8	17.5984	23.0438	19.3452	21.5009	18.4112	21.8706	22.0439
455	+	3.67775	4.0772	Color2 [DarkGray]	1	4		O43290	U4/U6.U5 tri-snRNP-associated protein 1 [OS=Homo sapiens]	SART1	+	pcDNA3.1_RBM39	3.67775	0.00029011	-4.0772	-5.65837	19.8211	18.3051	19.6959	21.6172	18.887	21.0887	25.5151	22.989	24.7075	22.3253	24.8481	23.4931
456	+	3.67714	5.17961	Color2 [DarkGray]	1	4		Q9BZE4	Nucleolar GTP-binding protein 1 [OS=Homo sapiens]	GTPBP4	+	pcDNA3.1_RBM39	3.67714	0.000289474	-5.17961	-5.65735	23.8658	22.8964	22.6847	21.2787	23.1084	22.725	25.4183	29.8618	27.2921	29.5548	25.7011	29.8084
457	+	3.67434	5.53561	Color2 [DarkGray]	1	4		Q9NUL3	Double-stranded RNA-binding protein Staufen homolog 2 [OS=Homo sapiens]	STAU2	+	pcDNA3.1_RBM39	3.67434	0.00028884	-5.53561	-5.65268	18.4462	17.534	18.6256	14.5564	18.3678	15.7977	24.5774	21.5698	23.9979	20.2971	24.1153	21.9838
458	+	3.67397	6.34039	Color2 [DarkGray]	1	4		Q9NX20	39S ribosomal protein L16, mitochondrial [OS=Homo sapiens]	MRPL16	+	pcDNA3.1_RBM39	3.67397	0.00028821	-6.34039	-5.65206	18.0494	11.0277	13.2622	12.3258	14.2362	14.5903	22.5005	20.2668	20.0029	18.8257	20.8346	19.1034
459	+	3.67353	6.4009	Color2 [DarkGray]	1	4		Q8N6Q8	Methyltransferase-like protein 25 [OS=Homo sapiens]	METTL25	+	pcDNA3.1_RBM39	3.67353	0.000287582	-6.4009	-5.65132	11.9356	13.7547	11.6533	11.1425	12.1483	11.7642	16.9415	17.2026	19.3498	23.3726	16.1825	17.755
460	+	3.6674	5.49019	Color2 [DarkGray]	1	4		O95251-1	Histone acetyltransferase KAT7 [OS=Homo sapiens]	Kat7;KAT7	+	pcDNA3.1_RBM39	3.6674	0.000286957	-5.49019	-5.64112	15.7028	10.7501	16.5752	15.7966	15.5986	14.8352	21.0048	19.8781	19.3186	18.9525	21.3949	21.6509
461	+	3.66511	5.48742	Color2 [DarkGray]	1	4		P49761-1	Isoform 1 of Dual specificity protein kinase CLK3 [OS=Homo sapiens]	CLK3	+	pcDNA3.1_RBM39	3.66511	0.000286334	-5.48742	-5.6373	16.0462	14.0339	15.0324	13.9327	16.0482	14.1569	22.817	18.7022	22.058	18.2892	22.0909	18.2176
462	+	3.6632	3.58851	Color2 [DarkGray]	1	4		Q9UJA3	DNA helicase MCM8 [OS=Homo sapiens]	MCM8	+	pcDNA3.1_RBM39	3.6632	0.000285714	-3.58851	-5.63413	17.0871	19.1009	17.3789	16.9011	16.6936	18.4119	22.2549	19.8728	22.6957	20.7294	21.7619	19.7897
463	+	3.66283	4.96968	Color2 [DarkGray]	1	4		Q8N184-1	Isoform 1 of Zinc finger protein 567 [OS=Homo sapiens]	ZNF567	+	pcDNA3.1_RBM39	3.66283	0.000285097	-4.96968	-5.6335	14.3975	17.4976	14.995	11.7138	13.8639	13.5645	19.4427	20.9781	18.9747	17.8226	19.0996	19.5327
464	+	3.66154	5.16119	Color2 [DarkGray]	1	4		P13196	5-aminolevulinate synthase, nonspecific, mitochondrial [OS=Homo sapiens]	ALAS1	+	pcDNA3.1_RBM39	3.66154	0.000284483	-5.16119	-5.63137	17.7077	17.7281	14.2157	16.5397	14.8996	17.3175	19.4656	20.8191	21.2037	21.2656	24.4428	22.1784
465	+	3.66131	4.31986	Color2 [DarkGray]	1	4		Q14966-1	Zinc finger protein 638 [OS=Homo sapiens]	ZNF638	+	pcDNA3.1_RBM39	3.66131	0.000283871	-4.31986	-5.63097	21.0978	18.6857	19.9611	21.001	20.1675	20.8393	26.6928	24.2043	25.6026	22.4378	25.627	23.107
466	+	3.65871	5.22022	Color2 [DarkGray]	1	4		Q14781-1	Chromobox protein homolog 2 [OS=Homo sapiens]	CBX2	+	pcDNA3.1_RBM39	3.65871	0.000283262	-5.22022	-5.62666	17.6161	19.4092	17.9892	17.0056	17.7568	18.4162	21.5539	25.1487	22.0102	24.673	20.5783	25.5504
467	+	3.65031	4.22504	Color2 [DarkGray]	1	4		Q9Y697	Cysteine desulfurase, mitochondrial [OS=Homo sapiens]	NFS1	+	pcDNA3.1_RBM39	3.65031	0.000282655	-4.22504	-5.6127	13.0948	11.5416	12.5924	11.584	12.5957	12.4988	17.7344	13.96	18.0898	17.1663	17.5489	14.7582
468	+	3.64766	2.88212	Color2 [DarkGray]	1	4		O76031	ATP-dependent Clp protease ATP-binding subunit clpX-like, mitochondrial [OS=Homo sapiens]	CLPX	+	pcDNA3.1_RBM39	3.64766	0.000282051	-2.88212	-5.6083	17.077	19.2835	19.4703	18.2789	18.1595	19.6756	21.5589	21.2807	21.0143	20.675	21.8414	22.8672
469	+	3.6438	4.70315	Color2 [DarkGray]	1	4		Q13620-1	Isoform 2 of Cullin-4B [OS=Homo sapiens]	CUL4B	+	pcDNA3.1_RBM39	3.6438	0.000289979	-4.70315	-5.60189	20.4538	15.8902	18.2229	16.7202	17.9145	17.268	24.5379	21.8076	23.0226	21.7354	22.8784	20.7066
470	+	3.64293	6.00807	Color2 [DarkGray]	1	4		Q3B726	DNA-directed RNA polymerase I subunit RPA43 [OS=Homo sapiens]	POLR1F	+	pcDNA3.1_RBM39	3.64293	0.000289362	-6.00807	-5.60044	14.1352	11.6144	13.4302	11.8582	12.7362	11.5351	20.5474	17.8541	19.8414	14.005	19.5851	19.5248
471	+	3.64045	3.16585	Color2 [DarkGray]	1	4		P53621-1	coatomer subunit alpha [OS=Homo sapiens]	COPA	+	pcDNA3.1_RBM39	3.64045	0.000288747	-3.16585	-5.59634	21.309	19.8763	21.6466	20.3945	20.3196	20.922	25.0462	22.2751	24.0981	23.3	25.508	23.2357
472	+	3.64005	3.2285	Color2 [DarkGray]	1	4		P56192	Methionine--tRNA ligase, cytoplasmic [OS=Homo sapiens]	MARS1	+	pcDNA3.1_RBM39	3.64005	0.000288136	-3.2285	-5.59568	21.3451	19.5389	20.1789	19.235	20.2658	20.7705	24.45	21.6558	24.1394	22.2739	24.2871	23.8989
473	+	3.63571	4.75278	Color2 [DarkGray]	1	4		Q8TAQ5	Zinc finger protein 420 [OS=Homo sapiens]	ZNF420	+	pcDNA3.1_RBM39	3.63571	0.000287526	-4.75278	-5.58848	15.1615	12.7272	14.2942	13.7779	14.2983	11.3192	19.5075	19.5528	19.4878	15.5416	17.7958	18.2094
474	+	3.6349	5.35229	Color2 [DarkGray]	1	4		Q9NW75-1	G patch domain-containing protein 2 [OS=Homo sapiens]	GPATCH2	+	pcDNA3.1_RBM39	3.6349	0.00028692	-5.35229	-5.58714	16.1849	17.3707	15.4185	15.0223	16.8563	11.6306	21.5948	22.3687	20.7171	20.7803	19.1035	20.0327
475	+	3.63361	4.93482	Color2 [DarkGray]	1	4		Q93009	Ubiquitin carboxyl-terminal hydrolase 7 [OS=Homo sapiens]	USP7	+	pcDNA3.1_RBM39	3.63361	0.000286316	-4.93482	-5.585	20.3643	17.6805	17.9638	17.4386	18.9818	16.8021	23.9385	26.0089	22.8291	22.1526	23.0783	20.8327
476	+	3.63296	4.13017	Color2 [DarkGray]	1	4		Q8IYW5	E3 ubiquitin-protein ligase RNF168 [OS=Homo sapiens]	RNF168	+	pcDNA3.1_RBM39	3.63296	0.000285714	-4.13017	-5.58393	12.9532	10.9709	11.9487	13.1918	13.4849	13.6271	17.647	16.0693	15.4372	15.2285	17.5545	19.0211
477	+	3.63263	4.44344	Color2 [DarkGray]	1	4		Q9UDY2	Tight junction protein ZO-2 [OS=Homo sapiens]	TJP2	+	pcDNA3.1_RBM39	3.63263	0.000285115	-4.44344	-5.58338	18.7453	16.7902	17.1483	17.9053	16.4721	17.5274	23.9546	20.0358	21.8265	19.6812	22.1326	23.6186
478	+	3.62688	4.18583	Color2 [DarkGray]	1	4		O95201	zinc finger protein 205 [OS=Homo sapiens]	ZNF205	+	pcDNA3.1_RBM39	3.62688	0.000284519	-4.18583	-5.57387	14.8265	14.0273	15.3541	16.6928	14.4211	16.5847	20.3824	21.1466	17.3784	20.039	18.0371	20.038
479	+	3.62345	2.93333	Color2 [DarkGray]	1	4		Q96AE4	Far upstream element-binding protein 1 [OS=Homo sapiens]	FUBP1	+	pcDNA3.1_RBM39	3.62345	0.000283925	-2.93333	-5.56819	17.5163	19.7958	17.7637	19.4412	17.5055	19.2354	20.3302	21.6657	21.3227	21.6074	22.6227	21.3095
480	+	3.62214	5.32332	Color2 [DarkGray]	1	4		O94813	Slit homolog 2 protein [OS=Homo sapiens]	SLIT2	+	pcDNA3.1_RBM39	3.62214	0.000283333	-5.32332	-5.56604	16.0225	12.2056	17.9769	13.9035	17.589	14.5634	20.9508	20.9965	21.0919	19.3049	20.6776	21.1791
481	+	3.62192	6.12474	Color2 [DarkGray]	1	4		O75475-1	PC4 and SFRS1-interacting protein [OS=Homo sapiens]	PSIP1	+	pcDNA3.1_RBM39	3.62192	0.000282744	-6.12474	-5.56566	16.9099	12.4762	11.0825	15.5036	14.5723	14.7382	21.6692	20.9236	20.4564	17.2855	19.7989	21.8975
482	+	3.62088	4.38572	Color2 [DarkGray]	1	4		Q13546	Receptor-interacting serine/threonine-protein kinase 1 [OS=Homo sapiens]	RIPK1	+	pcDNA3.1_RBM39	3.62088	0.000282158	-4.38572	-5.56395	15.8165	15.9219	15.1338	15.8163	14.9741	13.9605	16.348	19.9093	20.5343	19.1406	20.7519	21.2533
483	+	3.60952	4.41941	Color2 [DarkGray]	1	4		P52272	Heterogeneous nuclear ribonucleoprotein M [OS=Homo sapiens]	HNRNPM	+	pcDNA3.1_RBM39	3.60952	0.000289855	-4.41941	-5.5452	23.0759	23.5948	20.9901	21.3658	23.0176	22.8399	25.9411	28.919	25.7637	27.7677	24.7403	28.2689
484	+	3.6077	3.01271	Color2 [DarkGray]	1	4		Q9P2J5	Leucine--tRNA ligase, cytoplasmic [OS=Homo sapiens]	LARS1	+	pcDNA3.1_RBM39	3.6077	0.000289256	-3.01271	-5.54219	20.9384	19.0185	19.9417	19.4679	19.8019	19.4735	23.9268	21.0262	23.052	21.6961	23.6186	23.3985
485	+	3.5979	3.75952	Color2 [DarkGray]	1	4		Q9HCK8-1	Chromodomain-helicase-dna-binding protein 8 [OS=Homo sapiens]	CHD8	+	pcDNA3.1_RBM39	3.5979	0.00028866	-3.75952	-5.52606	17.2041	16.5122	18.5594	16.6265	18.3853	16.9359	22.3986	18.5336	21.8351	22.0929	21.187	20.7335
486	+	3.5903	2.75866	Color2 [DarkGray]	1	4		P30260	cell division cycle protein 27 homolog [OS=Homo sapiens]	CDC27	+	pcDNA3.1_RBM39	3.5903	0.000288066	-2.75866	-5.51355	20.0174	17.497	18.1486	16.904	18.3356	18.0124	21.3942	21.4216	21.2988	19.8708	21.0619	20.4197
487	+	3.58963	6.00979	Color2 [DarkGray]	1	4		Q96K58	Zinc finger protein 668 [OS=Homo sapiens]	ZNF668	+	pcDNA3.1_RBM39	3.58963	0.000287474	-6.00979	-5.51245	17.1343	15.29	11.9832	14.4995	16.2297	13.6832	22.0684	22.396	20.7216	17.4167	19.9514	22.3246
488	+	3.58649	3.39829	Color2 [DarkGray]	1	4		Q8N5C6	S1 RNA-binding domain-containing protein 1 [OS=Homo sapiens]	SRBD1	+	pcDNA3.1_RBM39	3.58649	0.000286885	-3.39829	-5.50729	20.2518	20.0812	19.6536	18.0851	19.7211	19.2455	24.4817	22.0346	23.3877	21.2134	24.1344	22.1763
489	+	3.58359	5.9089	Color2 [DarkGray]	1	4		Q99728	BRCA1-associated RING domain protein 1 [OS=Homo sapiens]	BARD1	+	pcDNA3.1_RBM39	3.58359	0.000286299	-5.9089	-5.50253	16.2775	14.435	15.4952	10.129	16.0753	14.6737	21.4817	17.8034	21.1853	20.6473	20.8599	20.5617
490	+	3.58313	4.0802	Color2 [DarkGray]	1	4		Q5VV42	threonylcarbamoyladenosine tRNA methylthiotransferase [OS=Homo sapiens]	CDKAL1	+	pcDNA3.1_RBM39	3.58313	0.000285714	-4.0802	-5.50177	15.6751	18.2895	18.241	18.4255	17.762	19.3194	21.8232	22.718	21.5377	19.7937	22.5806	23.7404
491	+	3.58265	4.90036	Color2 [DarkGray]	1	4		O94776	Metastasis-associated protein MTA2 [OS=Homo sapiens]	MTA2	+	pcDNA3.1_RBM39	3.58265	0.000285132	-4.90036	-5.50099	20.2856	18.7535	18.8608	15.8672	16.2183	19.5224	22.5876	24.4365	22.6131	22.5337	21.8081	24.9308
492	+	3.57208	4.93146	Color2 [DarkGray]	1	4		Q68D10-1	Protein SPT2 homolog [OS=Homo sapiens]	SPTY2D1	+	pcDNA3.1_RBM39	3.57208	0.000292683	-4.93146	-5.48364	17.7878	15.9721	13.4943	19.4632	14.9747	16.2259	22.3526	21.4408	21.2168	20.5069	21.4239	20.5657
493	+	3.57181	4.42103	Color2 [DarkGray]	1	4		Q9Y450-1	HBS1-like protein [OS=Homo sapiens]	HBS1L	+	pcDNA3.1_RBM39	3.57181	0.000292089	-4.42103	-5.48321	17.8379	16.5012	15.1819	16.8231	16.8197	19.9826	23.0702	20.8509	22.1786	19.7927	21.9766	21.8036
494	+	3.57148	4.41265	Color2 [DarkGray]	1	4		Q15345-2	Leucine-rich repeat-containing protein 41 [OS=Homo sapiens]	LRRC41	+	pcDNA3.1_RBM39	3.57148	0.000291498	-4.41265	-5.48267	15.0879	13.4529	10.8684	13.8564	12.5074	13.0066	19.1106	16.5261	18.2591	16.3379	18.9234	16.0983
495	+	3.56747	4.45999	Color2 [DarkGray]	1	4		Q9P265	Disco-interacting protein 2 homolog B [OS=Homo sapiens]	DIP2B	+	pcDNA3.1_RBM39	3.56747	0.000290909	-4.45999	-5.47609	13.8897	14.8405	11.6797	12.0328	12.156	10.3111	18.9943	15.6553	17.2828	16.1549	16.6454	16.9371
496	+	3.56686	3.22217	Color2 [DarkGray]	1	4		P54132	Bloom syndrome protein [OS=Homo sapiens]	BLM	+	pcDNA3.1_RBM39	3.56686	0.000290323	-3.22217	-5.4751	20.8846	18.7609	20.0965	20.0653	20.7879	20.4203	24.2809	23.8303	24.0674	21.9088	24.4831	21.7781
497	+	3.56615	5.14883	Color2 [DarkGray]	1	4		Q96GN5-1	cell division cycle-associated 7-like protein [OS=Homo sapiens]	CDCA7L	+	pcDNA3.1_RBM39	3.56615	0.000289738	-5.14883	-5.47393	13.6592	16.8651	13.3842	13.6961	11.7703	11.9548	16.5468	20.6409	19.2945	19.0923	17.7826	18.8656
498	+	3.5658	3.28764	Color2 [DarkGray]	1	4		Q96RF0-2	Isoform 2 of Sorting nexin-18 [OS=Homo sapiens]	SNX18	+	pcDNA3.1_RBM39	3.5658	0.000289157	-3.28764	-5.47337	16.2555	19.0007	17.5951	16.5248	17.41	15.5725	19.8949	21.7989	19.5473	20.2956	19.7556	20.7921
499	+	3.56425	6.53807	Color2 [DarkGray]	1	4		P56282	DNA polymerase epsilon subunit 2 [OS=Homo sapiens]	POLE2	+	pcDNA3.1_RBM39	3.56425	0.000288577	-6.53807	-5.47082	14.2016	15.7619	13.4874	10.0926	12.384	10.673	20.4183	16.4369	19.8999	17.2029	20.7615	21.1095
500	+	3.56417	4.48203	Color2 [DarkGray]	1	4		Q9Y4F5	Centrosomal protein of 170 kDa protein B [OS=Homo sapiens]	CEP170B	+	pcDNA3.1_RBM39	3.56417	0.000288	-4.48203	-5.4707	13.3948	12.7831	12.9637	10.9221	16.0793	12.1653	18.2269	17.7684	16.0293	16.4691	18.0572	18.6497
501	+	3.55749	4.84846	Color2 [DarkGray]	1	4		Q2TBE0	CWF19-like protein 2 [OS=Homo sapiens]	CWF19L2	+	pcDNA3.1_RBM39	3.55749	0.000287425	-4.84846	-5.45976	17.4138	17.1203	17.4024	17.5162	14.527	15.1862	22.797	19.9733	22.2293	18.7694	23.2343	21.2533
502	+	3.55748	4.20959	Color2 [DarkGray]	1	4		P52736-1	Zinc finger protein 133 [OS=Homo sapiens]	ZNF133	+	pcDNA3.1_RBM39	3.55748	0.000286853	-4.20959	-5.45975	14.7752	13.6343	15.5699	14.2266	15.8339	13.4252	16.3613	20.5218	18.8182	19.3415	17.4827	20.197
503	+	3.55386	5.23538	Color2 [DarkGray]	1	4		P27708	CAD protein [OS=Homo sapiens]	CAD	+	pcDNA3.1_RBM39	3.55386	0.000286282	-5.23538	-5.45383	23.4578	19.9807	22.5719	21.109	21.7058	20.5612	28.4401	24.3767	27.4065	29.0193	27.0739	24.4822
504	+	3.55275	4.48468	Color2 [DarkGray]	1	4		Q9H9F9	actin-related protein 5 [OS=Homo sapiens]	ACTR5	+	pcDNA3.1_RBM39	3.55275	0.000285714	-4.48468	-5.45201	17.2444	17.9487	19.9142	19.9887	17.7476	19.7734	21.3468	23.4163	21.9554	23.609	25.8944	23.3034
505	+	3.54824	5.91132	Color2 [DarkGray]	1	4		P42765	3-ketoacyl-CoA thiolase, mitochondrial [OS=Homo sapiens]	ACAA2	+	pcDNA3.1_RBM39	3.54824	0.000293069	-5.91132	-5.44465	15.7571	11.5197	12.7704	12.0484	13.6514	11.1317	19.0831	14.6573	19.1452	19.7114	20.3429	19.4066
506	+	3.54604	2.77756	Color2 [DarkGray]	1	4		Q9BQ70	Transcription factor 25 [OS=Homo sapiens]	TCF25	+	pcDNA3.1_RBM39	3.54604	0.00029249	-2.77756	-5.44106	20.2123	20.8722	18.9421	17.6772	19.3702	18.2532	21.7772	22.2691	21.7531	22.3386	21.4913	22.3632
507	+	3.54424	3.64825	Color2 [DarkGray]	1	4		Q8IXI1	Mitochondrial Rho GTPase 2 [OS=Homo sapiens]	RHOT2	+	pcDNA3.1_RBM39	3.54424	0.000291913	-3.64825	-5.43812	18.7766	16.7174	17.4593	15.0279	17.9858	17.6241	21.6614	19.8378	21.0908	19.4885	21.3793	22.0229
508	+	3.54175	3.87928	Color2 [DarkGray]	1	4		Q10570	Cleavage and polyadenylation specificity factor subunit 1 [OS=Homo sapiens]	CPSF1	+	pcDNA3.1_RBM39	3.54175	0.000291339	-3.87928	-5.43407	19.9571	19.6436	21.7111	17.8834	20.924	21.2442	25.3214	23.2082	25.3641	23.1335	24.3837	23.2281
509	+	3.53695	5.3629	Color2 [DarkGray]	1	4		P16989-1	Y-box-binding protein 3 [OS=Homo sapiens]	YBX3	+	pcDNA3.1_RBM39	3.53695	0.000290766	-5.3629	-5.42624	18.1279	15.9881	17.2423	15.6383	16.5648	15.1331	24.0472	19.6292	23.8202	19.2841	23.2597	20.8314
510	+	3.53638	5.03968	Color2 [DarkGray]	1	4		P39023	60S ribosomal protein L3 [OS=Homo sapiens]	RPL3	+	pcDNA3.1_RBM39	3.53638	0.000290196	-5.03968	-5.42531	24.4495	21.8479	23.4205	21.5595	24.0951	22.7933	30.4504	25.6386	29.6398	26.7198	29.2199	26.7355
511	+	3.52367	4.12738	Color2 [DarkGray]	1	4		Q9ULK5	Vang-like protein 2 [OS=Homo sapiens]	VANGL2	+	pcDNA3.1_RBM39	3.52367	0.000297456	-4.12738	-5.40463	18.462	18.3264	16.1204	14.9551	17.4051	14.5889	21.8261	21.2424	20.7503	19.8416	19.7518	21.2098
512	+	3.5217	3.96887	Color2 [DarkGray]	1	4		Q9H6S0	Probable ATP-dependent RNA helicase YTHDC2 [OS=Homo sapiens]	YTHDC2	+	pcDNA3.1_RBM39	3.5217	0.000296875	-3.96887	-5.40141	20.112	19.1824	19.5667	21.9654	18.9591	21.6825	25.6387	22.591	25.1444	23.5981	25.1533	23.1559
513	+	3.51829	5.07151	Color2 [DarkGray]	1	4		Q8WXI9	Transcriptional repressor p66-beta [OS=Homo sapiens]	GATAD2B	+	pcDNA3.1_RBM39	3.51829	0.000296296	-5.07151	-5.39588	16.5943	20.182	16.8539	18.1279	15.4163	18.435	21.2739	24.1128	20.6395	23.5804	22.0026	24.4293
514	+	3.51735	5.91916	Color2 [DarkGray]	1	4		P17706-1	Tyrosine-protein phosphatase non-receptor type 2 [OS=Homo sapiens]	PTPN2	+	pcDNA3.1_RBM39	3.51735	0.00029572	-5.91916	-5.39434	15.081	13.4528	14.9357	13.2393	14.2188	14.3852	20.1134	15.1455	22.6047	20.7742	21.2421	20.9478
515	+	3.50944	4.96906	Color2 [DarkGray]	1	4		O00459	Phosphatidylinositol 3-kinase regulatory subunit beta [OS=Homo sapiens]	PIK3R2	+	pcDNA3.1_RBM39	3.50944	0.000295146	-4.96906	-5.3815	15.1991	11.2823	12.7349	13.8326	13.6778	11.89	18.4956	15.1282	19.476	18.1657	20.0063	17.1593
516	+	3.49905	3.77255	Color2 [DarkGray]	1	4		Q9NSE4	Isoleucine--tRNA ligase, mitochondrial [OS=Homo sapiens]	IARS2	+	pcDNA3.1_RBM39	3.49905	0.000294574	-3.77255	-5.36466	19.8123	16.106	17.4215	16.2472	17.9756	16.6321	22.4618	19.6905	21.5282	20.2985	21.7636	21.0875
517	+	3.49768	4.97063	Color2 [DarkGray]	1	4		P17028-1	zinc finger protein 24 [OS=Homo sapiens]	ZNF24	+	pcDNA3.1_RBM39	3.49768	0.000294004	-4.97063	-5.36245	18.6715	17.6722	16.7377	18.2366	16.814	18.8183	24.9119	23.9229	23.6012	19.5741	23.8915	20.8724
518	+	3.49546	4.84995	Color2 [DarkGray]	1	4		P35659-1	Protein DEK [OS=Homo sapiens]	DEK	+	pcDNA3.1_RBM39	3.49546	0.000293436	-4.84995	-5.35885	18.2172	16.4624	16.6256	16.7773	17.233	16.1908	22.7932	17.6083	22.641	22.2563	23.3678	21.9395
519	+	3.49357	3.79077	Color2 [DarkGray]	1	4		Q9NWH9-1	SAFB-like transcription modulator [OS=Homo sapiens]	SLTM	+	pcDNA3.1_RBM39	3.49357	0.000292871	-3.79077	-5.3558	17.1787	15.4026	17.4235	17.4647	17.5948	16.7909	22.7321	19.5551	21.1939	18.4845	21.7222	20.912
520	+	3.4923	6.11698	Color2 [DarkGray]	1	4		Q8TF42	ubiquitin-associated and SH3 domain-containing protein B [OS=Homo sapiens]	UBASH3B	+	pcDNA3.1_RBM39	3.4923	0.000292308	-6.11698	-5.35374	17.0152	17.0417	12.586	12.0365	12.3559	11.8909	21.8492	20.215	19.525	17.9227	19.9697	20.1466
521	+	3.48968	3.4057	Color2 [DarkGray]	1	4		Q9H582-1	zinc finger protein 644 [OS=Homo sapiens]	ZNF644	+	pcDNA3.1_RBM39	3.48968	0.000291747	-3.4057	-5.34951	20.3863	19.2951	18.0007	17.9388	18.4088	18.4574	23.5053	21.1018	22.6124	20.2243	23.0645	22.413
522	+	3.48838	6.10342	Color2 [DarkGray]	1	4		Q15361	Transcription termination factor 1 [OS=Homo sapiens]	TTF1	+	pcDNA3.1_RBM39	3.48838	0.000298851	-6.10342	-5.34741	14.5983	14.7453	15.267	14.5775	11.6143	13.9408	21.1629	16.6663	23.8911	19.7027	21.2432	18.6975
523	+	3.487	5.90824	Color2 [DarkGray]	1	4		Q9H7Z3	Protein NRDE2 homolog [OS=Homo sapiens]	NRDE2	+	pcDNA3.1_RBM39	3.487	0.000298279	-5.90824	-5.34516	16.6783	14.5774	16.5175	10.5571	17.2914	15.7179	21.7498	21.5541	21.7665	19.5999	22.2487	19.8701
524	+	3.48531	4.17669	Color2 [DarkGray]	1	4		P53667-1	LIM domain kinase 1 [OS=Homo sapiens]	LIMK1	+	pcDNA3.1_RBM39	3.48531	0.00029771	-4.17669	-5.34244	12.8008	15.0017	12.1461	13.1517	12.0642	10.622	16.6008	17.9452	14.7546	16.2665	18.1845	17.095
525	+	3.4824	5.52734	Color2 [DarkGray]	1	4		A0AV96	RNA-binding protein 47 [OS=Homo sapiens]	RBM47	+	pcDNA3.1_RBM39	3.4824	0.00032	-5.52734	-5.33773	14.5053	12.1019	15.7648	10.6961	16.564	15.5434	18.5601	21.3919	19.0474	20.5068	19.6982	19.135
526	+	3.48077	5.43389	Color2 [DarkGray]	1	4		Q9P275	Ubiquitin carboxyl-terminal hydrolase 36 [OS=Homo sapiens]	USP36	+	pcDNA3.1_RBM39	3.48077	0.000319392	-5.43389	-5.3351	18.7496	17.1506	20.2614	15.7417	18.2275	17.0516	23.9149	21.6438	24.2623	21.1298	26.3578	22.477
527	+	3.47768	4.07137	Color2 [DarkGray]	1	4		Q12789-2	General transcription factor 3C polypeptide 1 [OS=Homo sapiens]	GTF3C1	+	pcDNA3.1_RBM39	3.47768	0.000318786	-4.07137	-5.33011	21.9673	20.6139	20.5739	21.1981	20.0821	18.9557	26.5108	23.2386	26.0683	23.5381	25.5084	22.9551
528	+	3.47711	4.65526	Color2 [DarkGray]	1	4		Q9H0U3	Magnesium transporter protein 1 [OS=Homo sapiens]	MAGT1	+	pcDNA3.1_RBM39	3.47711	0.000318182	-4.65526	-5.3292	19.5092	17.4771	18.9698	18.6815	17.1581	19.8481	24.7307	21.4799	24.129	20.3907	24.4538	24.3912
529	+	3.47689	4.00339	Color2 [DarkGray]	1	4		O75643-1	U5 small nuclear ribonucleoprotein 200 kDa helicase [OS=Homo sapiens]	SNRNP200	+	pcDNA3.1_RBM39	3.47689	0.00031758	-4.00339	-5.32884	23.088	20.7891	21.1271	19.6094	21.0644	20.6888	27.1993	23.3096	26.2498	24.2742	25.1934	24.161
530	+	3.47383	4.38262	Color2 [DarkGray]	1	4		Q16630-2	Isoform 2 of Cleavage and polyadenylation specificity factor subunit 6 [OS=Homo sapiens]	CPSF6	+	pcDNA3.1_RBM39	3.47383	0.000316981	-4.38262	-5.32391	21.6526	21.6303	19.3254	20.6482	21.3502	21.2559	24.5613	26.6872	22.3479	26.6154	24.8346	27.1119
531	+	3.47161	5.10346	Color2 [DarkGray]	1	4		P63244	Receptor of activated protein C kinase 1 [OS=Homo sapiens]	RACK1	+	pcDNA3.1_RBM39	3.47161	0.000316384	-5.10346	-5.32032	22.3418	17.8569	21.2675	21.1559	21.9715	19.9365	26.4888	23.7454	26.0458	23.9125	27.7763	27.1822
532	+	3.47035	4.0973	Color2 [DarkGray]	1	4		O15169	Axin-1 [OS=Homo sapiens]	AXIN1	+	pcDNA3.1_RBM39	3.47035	0.000315789	-4.0973	-5.31829	11.7801	11.3187	13.1012	12.5199	14.4801	12.8172	18.8828	18.4153	16.5528	15.8764	15.6724	15.2013
533	+	3.46398	5.41961	Color2 [DarkGray]	1	4		O75190	DnaJ homolog subfamily B member 6 [OS=Homo sapiens]	DNAJB6	+	pcDNA3.1_RBM39	3.46398	0.000337711	-5.41961	-5.30803	18.2422	15.4319	18.4056	16.1859	18.6358	17.5495	25.0326	19.6665	24.5109	22.1525	24.3051	21.3011
534	+	3.46336	4.10293	Color2 [DarkGray]	1	4		P14868	Aspartate--tRNA ligase, cytoplasmic [OS=Homo sapiens]	DARS1	+	pcDNA3.1_RBM39	3.46336	0.000337079	-4.10293	-5.30704	21.8419	19.9326	20.6426	20.4928	20.647	17.9828	24.7209	25.5736	24.3743	25.1544	24.7009	21.6333
535	+	3.46031	5.42108	Color2 [DarkGray]	1	4		Q53GI3	zinc finger protein 394 [OS=Homo sapiens]	ZNF394	+	pcDNA3.1_RBM39	3.46031	0.000343925	-5.42108	-5.30212	16.9576	15.5692	14.8434	13.6366	13.934	11.7958	20.3542	21.2133	16.4972	19.5099	20.4897	21.1986
536	+	3.45711	3.98824	Color2 [DarkGray]	1	4		Q9HCM7	Fibrosin-1-like protein [OS=Homo sapiens]	FBRSL1	+	pcDNA3.1_RBM39	3.45711	0.000365672	-3.98824	-5.29697	11.0478	11.4395	12.3245	12.482	12.2406	11.6606	15.0803	17.0485	14.8435	17.1545	13.2192	17.7784
537	+	3.45644	5.48152	Color2 [DarkGray]	1	4		Q9UK58	Cyclin-L1 [OS=Homo sapiens]	CCNL1	+	pcDNA3.1_RBM39	3.45644	0.000364991	-5.48152	-5.29589	14.6793	13.5673	14.9799	11.8043	12.4135	11.7154	21.3655	19.9816	18.0808	16.5599	16.1232	19.9377
538	+	3.45617	4.53565	Color2 [DarkGray]	1	4		Q96SK2	Transmembrane protein 209 [OS=Homo sapiens]	TMEM209	+	pcDNA3.1_RBM39	3.45617	0.000364312	-4.53565	-5.29547	15.6305	16.621	14.846	14.2819	15.2906	16.8543	19.5527	19.3688	21.5662	19.0855	18.081	23.0841
539	+	3.45552	5.21399	Color2 [DarkGray]	1	4		Q5VTB9	E3 ubiquitin-protein ligase RNF220 [OS=Homo sapiens]	RNF220	+	pcDNA3.1_RBM39	3.45552	0.000363636	-5.21399	-5.29441	14.8201	13.5132	16.1859	10.083	14.8012	10.9738	18.6084	18.6946	18.9375	18.9019	18.3178	18.2008
540	+	3.45468	5.93674	Color2 [DarkGray]	1	4		Q6P1A2	Lysophospholipid acyltransferase 5 [OS=Homo sapiens]	LPCAT3	+	pcDNA3.1_RBM39	3.45468	0.000362963	-5.93674	-5.29307	15.6535	15.0879	11.8614	9.82522	12.9479	12.8021	18.7755	17.2087	19.4187	19.1169	17.3298	21.9489
541	+	3.45114	5.53428	Color2 [DarkGray]	1	4		Q15477	Helicase SKI2W [OS=Homo sapiens]	SKIC2	+	pcDNA3.1_RBM39	3.45114	0.000362292	-5.53428	-5.28738	17.5364	14.2487	15.0079	13.8445	14.7192	12.7924	20.1276	18.6603	21.1147	17.8816	19.9766	23.5941
542	+	3.45017	4.56841	Color2 [DarkGray]	1	4		Q9NXE4-2	Isoform 2 of Sphingomyelin phosphodiesterase 4 [OS=Homo sapiens]		+	pcDNA3.1_RBM39	3.45017	0.000361624	-4.56841	-5.28582	18.9185	16.0279	15.5149	15.4171	16.5085	16.161	21.6144	23.1085	20.5225	21.2935	21.39	18.0295
543	+	3.44868	4.18967	Color2 [DarkGray]	1	4		Q8TCX1	Cytoplasmic dynein 2 light intermediate chain 1 [OS=Homo sapiens]	DYNC2LI1	+	pcDNA3.1_RBM39	3.44868	0.000360958	-4.18967	-5.28342	13.4939	12.1199	12.7906	12.0186	12.2723	11.2283	17.0015	13.0473	16.5426	17.2755	18.2124	16.9825
544	+	3.44848	4.10041	Color2 [DarkGray]	1	4		Q13428-3	Isoform 3 of Treacle protein [OS=Homo sapiens]	TCOF1	+	pcDNA3.1_RBM39	3.44848	0.000360294	-4.10041	-5.28311	18.9403	15.7822	20.2153	18.8707	20.1408	19.679	24.2918	23.1258	22.9777	21.3688	23.366	23.1007
545	+	3.4439	4.07163	Color2 [DarkGray]	1	4		Q5QJE6	Deoxynucleotidyltransferase terminal-interacting protein 2 [OS=Homo sapiens]	DNTTIP2	+	pcDNA3.1_RBM39	3.4439	0.000359633	-4.07163	-5.27574	17.0619	15.6119	18.6999	18.2694	19.167	18.0057	23.3307	19.9999	22.0637	21.0139	23.5569	21.2803
546	+	3.44338	5.20292	Color2 [DarkGray]	1	4		O00255-2	Isoform 2 of Menin [OS=Homo sapiens]	MEN1	+	pcDNA3.1_RBM39	3.44338	0.000358974	-5.20292	-5.27491	16.2131	19.1536	16.0919	17.5035	16.2902	18.2093	19.6775	24.1714	21.7511	23.0753	20.8686	25.1352
547	+	3.44136	3.93494	Color2 [DarkGray]	1	4		P61619	Protein transport protein Sec61 subunit alpha isoform 1 [OS=Homo sapiens]	SEC61A1	+	pcDNA3.1_RBM39	3.44136	0.000365631	-3.93494	-5.27167	19.6266	17.2415	18.0512	16.0433	18.2923	17.8833	23.5407	19.8744	22.5762	20.7353	22.7605	21.2607
548	+	3.43564	4.66222	Color2 [DarkGray]	1	4		Q9C0J8	pre-mRNA 3' end processing protein WDR33 [OS=Homo sapiens]	WDR33	+	pcDNA3.1_RBM39	3.43564	0.000364964	-4.66222	-5.2625	18.9049	19.3227	17.3245	16.364	16.764	16.1701	24.134	21.664	22.6453	20.068	23.8694	20.4428
549	+	3.43496	4.24162	Color2 [DarkGray]	1	4		Q9NXB0-1	Meckel syndrome type 1 protein [OS=Homo sapiens]	MKS1	+	pcDNA3.1_RBM39	3.43496	0.000364299	-4.24162	-5.26141	13.6501	12.7012	12.9601	13.5342	13.4181	13.4144	20.4968	18.1058	16.4535	15.2799	16.0862	18.7056
550	+	3.43274	6.96707	Color2 [DarkGray]	1	4		Q9Y3B9	RRP15-like protein [OS=Homo sapiens]	RRP15	+	pcDNA3.1_RBM39	3.43274	0.000370909	-6.96707	-5.25785	16.8538	15.9322	12.7055	10.8223	12.9725	12.6653	21.3074	16.1671	20.9591	20.9341	23.0364	21.35
551	+	3.4327	3.61502	Color2 [DarkGray]	1	4		Q7KZI7-15	Isoform 15 of Serine/threonine-protein kinase MARK2 [OS=Homo sapiens]	MARK2	+	pcDNA3.1_RBM39	3.4327	0.000370236	-3.61502	-5.25779	21.2903	20.4283	19.7536	18.6228	19.0322	18.8503	24.3944	22.4488	23.5284	20.9869	24.2474	24.0616
552	+	3.43239	4.78772	Color2 [DarkGray]	1	4		Q8TF01	Arginine/serine-rich protein PNISR [OS=Homo sapiens]	PNISR	+	pcDNA3.1_RBM39	3.43239	0.000369565	-4.78772	-5.25729	14.3331	11.7591	12.1348	14.7979	15.4022	15.7363	18.979	16.0579	19.3086	18.6676	20.2835	19.5932
553	+	3.43213	4.087	Color2 [DarkGray]	1	4		Q8IVH8	mitogen-activated protein kinase kinase kinase kinase 3 [OS=Homo sapiens]	MAP4K3	+	pcDNA3.1_RBM39	3.43213	0.000368897	-4.087	-5.25688	18.1399	17.281	15.5717	15.5118	15.521	15.4482	22.2508	20.5785	20.7479	21.3104	18.8031	18.3049
554	+	3.42503	4.02318	Color2 [DarkGray]	1	4		Q7KZI7-1	Serine/threonine-protein kinase MARK2 [OS=Homo sapiens]	MARK2	+	pcDNA3.1_RBM39	3.42503	0.000375451	-4.02318	-5.2455	11.9839	11.5872	14.8131	13.0886	13.6081	13.8977	17.9388	15.993	17.6812	15.5598	19.4201	16.5249
555	+	3.42393	5.89302	Color2 [DarkGray]	1	4		Q06210-1	glutamine--fructose-6-phosphate aminotransferase [isomerizing] 1 [OS=Homo sapiens]	GFPT1	+	pcDNA3.1_RBM39	3.42393	0.000374775	-5.89302	-5.24374	16.4683	14.7599	11.8479	11.9422	10.9035	11.6299	20.7403	19.4113	19.2623	17.8428	19.6861	15.9671
556	+	3.42393	5.58977	Color2 [DarkGray]	1	4		P16415	Zinc finger protein 823 [OS=Homo sapiens]	ZNF823	+	pcDNA3.1_RBM39	3.42393	0.000374101	-5.58977	-5.24374	12.737	9.9458	15.1344	15.5684	14.9753	11.2692	17.7058	19.7221	17.6544	20.1506	18.0015	19.9344
557	+	3.42257	4.26328	Color2 [DarkGray]	1	4		Q7L8L6	FAST kinase domain-containing protein 5, mitochondrial [OS=Homo sapiens]	FASTKD5	+	pcDNA3.1_RBM39	3.42257	0.000373429	-4.26328	-5.24157	18.2531	20.8031	18.6494	18.2841	19.413	19.0332	21.642	25.052	20.9977	24.8602	22.9122	24.5515
558	+	3.41903	5.67482	Color2 [DarkGray]	1	4		Q7L4I2-1	Arginine/serine-rich coiled-coil protein 2 [OS=Homo sapiens]	RSRC2	+	pcDNA3.1_RBM39	3.41903	0.000379928	-5.67482	-5.2359	14.5617	14.3846	12.7394	13.0128	13.5961	13.7289	22.1335	18.1876	21.2337	17.7389	21.1767	15.6019
559	+	3.41728	3.97375	Color2 [DarkGray]	1	4		O94808	Glutamine--fructose-6-phosphate aminotransferase [isomerizing] 2 [OS=Homo sapiens]	GFPT2	+	pcDNA3.1_RBM39	3.41728	0.000379249	-3.97375	-5.2331	18.0338	15.2602	15.7977	14.6812	16.0108	17.6405	21.4208	21.1312	20.0178	19.7886	17.9034	21.005
560	+	3.41679	5.41744	Color2 [DarkGray]	1	4		Q9BVP2	Guanine nucleotide-binding protein-like 3 [OS=Homo sapiens]	GNL3	+	pcDNA3.1_RBM39	3.41679	0.000378571	-5.41744	-5.23232	22.3515	23.3287	20.291	22.5451	24.5362	23.3165	26.7588	30.1278	26.4378	29.6298	25.6114	30.308
561	+	3.41353	5.20882	Color2 [DarkGray]	1	4		O60942-1	mRNA-capping enzyme [OS=Homo sapiens]	RNGTT	+	pcDNA3.1_RBM39	3.41353	0.000385027	-5.20882	-5.22711	13.2923	17.7406	14.732	12.1153	13.3384	14.8347	19.0618	20.9631	18.6231	20.3866	17.3138	20.9579
562	+	3.40983	2.82467	Color2 [DarkGray]	1	4		Q8N122	Regulatory-associated protein of mTOR [OS=Homo sapiens]	RPTOR	+	pcDNA3.1_RBM39	3.40983	0.000384342	-2.82467	-5.22121	18.154	17.6902	17.8862	17.3318	19.3556	17.6564	22.3762	21.7391	20.3685	19.867	21.1725	19.4989
563	+	3.40954	4.52121	Color2 [DarkGray]	1	4		P57678	Gem-associated protein 4 [OS=Homo sapiens]	GEMIN4	+	pcDNA3.1_RBM39	3.40954	0.000383659	-4.52121	-5.22074	19.7243	16.1609	19.3878	17.6764	18.9065	16.6834	23.9922	20.2914	24.0029	22.7785	23.3401	21.2614
564	+	3.4064	4.65401	Color2 [DarkGray]	1	4		Q8TAQ2	SWI/SNF complex subunit SMARCC2 [OS=Homo sapiens]	SMARCC2	+	pcDNA3.1_RBM39	3.4064	0.000404255	-4.65401	-5.21572	14.3822	12.3508	12.5879	12.9826	12.2711	12.7295	19.9077	14.4263	16.3199	16.8617	18.5869	19.1258
565	+	3.40607	6.11782	Color2 [DarkGray]	1	4		Q9BRJ7-1	Tudor-interacting repair regulator protein [OS=Homo sapiens]	NUDT16L1	+	pcDNA3.1_RBM39	3.40607	0.00040354	-6.11782	-5.2152	18.3612	12.7242	16.6951	11.6705	14.6374	14.087	22.9833	19.7886	21.5037	18.7715	20.9899	20.8453
566	+	3.40549	5.11612	Color2 [DarkGray]	1	4		Q9UIF9-1	Bromodomain adjacent to zinc finger domain protein 2A [OS=Homo sapiens]	BAZ2A	+	pcDNA3.1_RBM39	3.40549	0.000402827	-5.11612	-5.21428	10.6612	13.5726	14.1649	14.1804	14.5982	14.4793	21.3523	16.8084	19.5529	16.3605	19.6977	18.5816
567	+	3.40429	5.05708	Color2 [DarkGray]	1	4		Q96RR1-1	Twinkle protein, mitochondrial [OS=Homo sapiens]	TWNK	+	pcDNA3.1_RBM39	3.40429	0.000402116	-5.05708	-5.21237	17.4993	19.4743	18.6263	15.6282	15.6298	16.1423	20.9361	24.8095	20.54	23.1726	20.7897	23.0949
568	+	3.40265	3.61706	Color2 [DarkGray]	1	4		Q9UKV8	Protein argonaute-2 [OS=Homo sapiens]	AGO2	+	pcDNA3.1_RBM39	3.40265	0.000408451	-3.61706	-5.20974	19.1872	15.7781	18.7026	16.937	19.1972	17.6854	22.5494	20.4788	22.2491	20.1875	22.261	21.4641
569	+	3.39645	6.59941	Color2 [DarkGray]	1	4		Q14331	Protein FRG1 [OS=Homo sapiens]	FRG1	+	pcDNA3.1_RBM39	3.39645	0.000414763	-6.59941	-5.19986	16.4513	11.9559	12.3122	12.5336	14.8745	14.0029	21.8608	16.3194	22.2389	18.9659	23.1225	19.2194
570	+	3.39638	5.1076	Color2 [DarkGray]	1	4		Q96PK6-1	RNA-binding protein 14 [OS=Homo sapiens]	RBM14	+	pcDNA3.1_RBM39	3.39638	0.000414035	-5.1076	-5.19975	21.672	22.3715	19.0808	19.9926	21.4147	21.6684	24.6967	28.9644	24.553	26.9556	23.8534	27.8224
571	+	3.39203	5.15878	Color2 [DarkGray]	1	4		Q2TB10	zinc finger protein 800 [OS=Homo sapiens]	ZNF800	+	pcDNA3.1_RBM39	3.39203	0.00041331	-5.15878	-5.19283	15.5081	12.1965	11.9045	11.8256	12.1757	12.0458	20.6058	16.915	18.8436	14.6938	17.654	17.8967
572	+	3.38838	5.20656	Color2 [DarkGray]	1	4		P36915-1	Guanine nucleotide-binding protein-like 1 [OS=Homo sapiens]	GNL1	+	pcDNA3.1_RBM39	3.38838	0.000412587	-5.20656	-5.18702	17.4088	20.2592	17.5184	17.7082	16.7071	18.9405	21.5882	26.3709	21.0736	23.1689	22.3523	25.2275
573	+	3.38802	6.0381	Color2 [DarkGray]	1	4		Q5T280	putative methyltransferase C9orf114 [OS=Homo sapiens]	SPOUT1	+	pcDNA3.1_RBM39	3.38802	0.000411867	-6.0381	-5.18645	15.1857	12.3344	16.489	11.5637	17.0069	16.7221	22.2438	19.0891	22.2366	20.1648	22.5066	19.2896
574	+	3.38737	5.4676	Color2 [DarkGray]	1	4		O60762	Dolichol-phosphate mannosyltransferase subunit 1 [OS=Homo sapiens]	DPM1	+	pcDNA3.1_RBM39	3.38737	0.000425087	-5.4676	-5.18541	19.7425	14.3527	16.2045	13.782	16.2473	14.2564	23.0446	21.2221	20.4137	20.0182	22.6597	20.0327
575	+	3.38613	5.26705	Color2 [DarkGray]	1	4		Q17RS7	Flap endonuclease GEN homolog 1 [OS=Homo sapiens]	GEN1	+	pcDNA3.1_RBM39	3.38613	0.000424348	-5.26705	-5.18344	15.1221	11.9285	15.2041	13.7931	15.3644	16.8319	21.6138	17.6734	20.7981	17.9763	22.0574	19.7273
576	+	3.38332	5.05297	Color2 [DarkGray]	1	4		Q9UHD2	Serine/threonine-protein kinase TBK1 [OS=Homo sapiens]	TBK1	+	pcDNA3.1_RBM39	3.38332	0.000423611	-5.05297	-5.17896	15.7107	10.9514	13.103	10.9797	14.5817	13.5871	18.4965	15.7089	19.3534	17.8037	19.7574	18.1117
577	+	3.381	4.84267	Color2 [DarkGray]	1	4		Q5T5D7	Zinc finger protein 684 [OS=Homo sapiens]	ZNF684	+	pcDNA3.1_RBM39	3.381	0.000436742	-4.84267	-5.17528	14.563	16.5718	12.7289	12.4215	12.5017	11.8881	16.8873	19.497	17.3714	20.573	18.012	17.3903
578	+	3.38076	3.26759	Color2 [DarkGray]	1	4		Q9Y6Q3-1	zinc finger protein 37 homolog [OS=Homo sapiens]	ZFP37	+	pcDNA3.1_RBM39	3.38076	0.000435986	-3.26759	-5.17489	16.4286	15.3944	15.4009	14.4596	15.5317	16.0713	20.1639	20.1644	17.2479	19.0009	16.9985	19.3164
579	+	3.37978	4.3508	Color2 [DarkGray]	1	4		Q709F0-1	acyl-CoA dehydrogenase family member 11 [OS=Homo sapiens]		+	pcDNA3.1_RBM39	3.37978	0.000435233	-4.3508	-5.17334	19.8033	15.9201	16.1916	15.1786	17.8141	17.8097	22.775	20.0475	22.5232	20.6885	22.2693	20.5185
580	+	3.37557	4.43623	Color2 [DarkGray]	1	4		Q8WYP5	protein elys [OS=Homo sapiens]	AHCTF1	+	pcDNA3.1_RBM39	3.37557	0.000434483	-4.43623	-5.16665	18.0801	19.8299	17.5732	14.9523	18.6351	17.4638	23.8227	20.5164	22.4149	22.4591	23.2485	20.6903
581	+	3.3755	4.24661	Color2 [DarkGray]	1	4		Q9Y2R4	Probable ATP-dependent RNA helicase DDX52 [OS=Homo sapiens]		+	pcDNA3.1_RBM39	3.3755	0.000433735	-4.24661	-5.16654	20.3939	20.6689	20.8823	20.7419	22.1631	21.7702	23.1688	27.0335	23.7821	26.9727	23.9829	27.16
582	+	3.37465	5.30708	Color2 [DarkGray]	1	4		O15287	Fanconi anemia group G protein [OS=Homo sapiens]	FANCG	+	pcDNA3.1_RBM39	3.37465	0.00043299	-5.30708	-5.1652	13.6252	12.3957	17.22	14.6922	16.4071	17.123	18.6648	19.7026	20.5407	22.9383	21.6794	19.7799
583	+	3.37244	4.13327	Color2 [DarkGray]	1	4		Q6PCT2-1	F-box/LRR-repeat protein 19 [OS=Homo sapiens]	FBXL19	+	pcDNA3.1_RBM39	3.37244	0.000432247	-4.13327	-5.16168	15.7598	14.5267	18.6112	14.4714	18.3115	17.3276	21.3207	20.9425	19.544	20.2319	20.557	21.2116
584	+	3.37182	5.09625	Color2 [DarkGray]	1	4		Q96JP5-1	E3 ubiquitin-protein ligase ZFP91 [OS=Homo sapiens]	ZFP91	+	pcDNA3.1_RBM39	3.37182	0.000431507	-5.09625	-5.16071	17.1928	12.0768	17.8316	16.1302	16.6914	16.1909	23.6766	20.4263	20.6507	20.7019	21.184	20.0519
585	+	3.3702	4.47035	Color2 [DarkGray]	1	4		Q92621	Nuclear pore complex protein Nup205 [OS=Homo sapiens]	NUP205	+	pcDNA3.1_RBM39	3.3702	0.000430769	-4.47035	-5.15814	20.7237	19.536	19.5046	17.0744	19.6713	18.808	25.1476	25.6768	24.0189	21.2927	24.0604	21.9437
586	+	3.3696	4.80575	Color2 [DarkGray]	1	4		P51532-4	Isoform 4 of Transcription activator BRG1 [OS=Homo sapiens]	SMARCA4	+	pcDNA3.1_RBM39	3.3696	0.000430034	-4.80575	-5.15718	21.2732	20.2939	19.453	16.47	19.3518	18.2039	26.0646	22.4155	24.6644	22.3751	25.2076	23.1532
587	+	3.36744	4.36356	Color2 [DarkGray]	1	4		Q14978-1	nucleolar and coiled-body phosphoprotein 1 [OS=Homo sapiens]	NOLC1	+	pcDNA3.1_RBM39	3.36744	0.000429302	-4.36356	-5.15375	18.2542	16.4562	15.7504	15.5185	16.1846	15.5565	21.4052	19.1513	20.4686	18.8407	20.2406	23.7954
588	+	3.36477	3.61268	Color2 [DarkGray]	1	4		P82914	28S ribosomal protein S15, mitochondrial [OS=Homo sapiens]	MRPS15	+	pcDNA3.1_RBM39	3.36477	0.000428571	-3.61268	-5.14951	15.4607	14.85	16.5825	16.5234	17.526	16.5006	21.5859	20.1241	20.7549	18.8385	20.25	17.5661
589	+	3.36227	4.74178	Color2 [DarkGray]	1	4		Q00341-1	Vigilin [OS=Homo sapiens]	HDLBP	+	pcDNA3.1_RBM39	3.36227	0.000427844	-4.74178	-5.14556	20.5239	18.7314	17.7147	17.9312	18.4629	18.3528	24.9725	21.4434	23.1486	20.5811	24.3191	25.7027
590	+	3.36037	3.73612	Color2 [DarkGray]	1	4		Q13616	Cullin-1 [OS=Homo sapiens]	CUL1	+	pcDNA3.1_RBM39	3.36037	0.000427119	-3.73612	-5.14255	19.0922	16.386	17.3461	15.1749	16.7639	16.868	22.1727	19.1819	21.5954	20.0174	21.4865	19.5939
591	+	3.35679	5.28553	Color2 [DarkGray]	1	4		Q86YH2	Zinc finger protein 280B [OS=Homo sapiens]	ZNF280B	+	pcDNA3.1_RBM39	3.35679	0.000426396	-5.28553	-5.13688	12.683	15.3308	16.1246	10.9251	15.0851	12.8434	16.5577	19.5748	18.4294	20.4596	18.8787	20.8049
592	+	3.35657	4.33474	Color2 [DarkGray]	1	4		Q96SI9	spermatid perinuclear RNA-binding protein [OS=Homo sapiens]	STRBP	+	pcDNA3.1_RBM39	3.35657	0.000425676	-4.33474	-5.13653	19.2278	22.3146	17.6908	17.0649	18.3109	19.5557	23.8293	23.6008	22.7998	22.1135	23.1	24.7297
593	+	3.35563	4.18097	Color2 [DarkGray]	1	4		Q16527	Cysteine and glycine-rich protein 2 [OS=Homo sapiens]	CSRP2	+	pcDNA3.1_RBM39	3.35563	0.000424958	-4.18097	-5.13504	15.3799	11.4928	14.9478	11.5716	14.0939	14.0931	19.5376	16.6119	17.651	16.7901	18.4108	17.6635
594	+	3.35562	4.11841	Color2 [DarkGray]	1	4		O94992	Protein HEXIM1 [OS=Homo sapiens]	HEXIM1	+	pcDNA3.1_RBM39	3.35562	0.000424242	-4.11841	-5.13503	18.2598	19.0621	15.2305	16.9113	14.9942	17.4846	22.4655	22.1979	20.5405	20.0768	19.8833	21.4892
595	+	3.35097	4.28821	Color2 [DarkGray]	1	4		P35249	replication factor C subunit 4 [OS=Homo sapiens]	RFC4	+	pcDNA3.1_RBM39	3.35097	0.000423529	-4.28821	-5.12767	15.901	14.2125	17.0346	15.9139	19.0247	16.3065	20.9866	19.4989	20.3441	19.4133	20.9325	22.9472
596	+	3.34957	4.98901	Color2 [DarkGray]	1	4		P10075	zinc finger protein GLI4 [OS=Homo sapiens]	GLI4	+	pcDNA3.1_RBM39	3.34957	0.000422819	-4.98901	-5.12546	13.6326	13.3884	11.587	10.4494	11.7037	13.0948	19.034	16.0142	19.6803	14.3576	18.2337	16.4703
597	+	3.34907	4.80598	Color2 [DarkGray]	1	4		Q8IWF6	Protein DENND6A [OS=Homo sapiens]	DENND6A	+	pcDNA3.1_RBM39	3.34907	0.000422111	-4.80598	-5.12466	18.156	17.56	15.0804	16.5391	15.1416	16.791	21.5688	23.6879	21.4526	21.418	17.8265	22.1502
598	+	3.34894	4.23585	Color2 [DarkGray]	1	4		Q8WVV9	Heterogeneous nuclear ribonucleoprotein L-like [OS=Homo sapiens]	HNRNPLL	+	pcDNA3.1_RBM39	3.34894	0.000421405	-4.23585	-5.12445	15.6202	20.0182	19.0214	19.273	18.2442	18.9763	21.7813	23.9467	22.6554	22.938	20.8493	24.3979
599	+	3.34207	5.06178	Color2 [DarkGray]	1	4		Q92841	Probable ATP-dependent RNA helicase DDX17 [OS=Homo sapiens]	DDX17	+	pcDNA3.1_RBM39	3.34207	0.000434057	-5.06178	-5.1136	24.2123	26.567	22.09	24.9233	23.6456	24.5584	28.459	31.2904	27.7137	31.108	26.928	30.8684
600	+	3.33724	6.5152	Color2 [DarkGray]	1	4		Q9BY77	Polymerase delta-interacting protein 3 [OS=Homo sapiens]	POLDIP3	+	pcDNA3.1_RBM39	3.33724	0.00044	-6.5152	-5.10597	17.3958	12.7596	14.3781	11.2775	14.2555	12.3832	23.1573	18.6688	21.0905	16.6476	21.3164	20.6603
601	+	3.32881	4.00208	Color2 [DarkGray]	1	4		Q06945	transcription factor SOX-4 [OS=Homo sapiens]	SOX4	+	pcDNA3.1_RBM39	3.32881	0.000452579	-4.00208	-5.09267	13.7164	11.0318	12.3478	12.4147	13.1854	14.893	17.0224	17.8662	18.7977	15.9148	14.8492	17.1513
602	+	3.32845	5.47089	Color2 [DarkGray]	1	4		Q99543-1	dnaJ homolog subfamily C member 2 [OS=Homo sapiens]	DNAJC2	+	pcDNA3.1_RBM39	3.32845	0.000451827	-5.47089	-5.0921	15.1338	14.6828	11.6426	11.3539	15.2742	10.6718	20.5867	18.3383	19.0662	15.8977	18.329	19.3665
603	+	3.32544	4.99974	Color2 [DarkGray]	1	4		Q9H6R0-1	Putative ATP-dependent RNA helicase DHX33 [OS=Homo sapiens]	DHX33	+	pcDNA3.1_RBM39	3.32544	0.000451078	-4.99974	-5.08736	19.9237	18.4136	18.7528	16.7021	17.032	16.4192	22.0856	22.6634	26.1763	21.1923	20.994	24.1302
604	+	3.32491	5.635	Color2 [DarkGray]	1	4		P52597	Heterogeneous nuclear ribonucleoprotein F [OS=Homo sapiens]	HNRNPF	+	pcDNA3.1_RBM39	3.32491	0.000450331	-5.635	-5.08652	21.8028	18.893	19.8803	17.9715	20.504	18.9702	27.9801	23.3141	27.1578	23.0311	27.1484	23.2002
605	+	3.31901	3.87873	Color2 [DarkGray]	1	4		Q9H267	Vacuolar protein sorting-associated protein 33B [OS=Homo sapiens]	VPS33B	+	pcDNA3.1_RBM39	3.31901	0.00046281	-3.87873	-5.07723	17.4298	19.6129	15.4371	19.0596	17.1732	16.5786	21.2308	22.4599	21.6067	21.8294	19.4722	21.9646
606	+	3.31846	5.95194	Color2 [DarkGray]	1	4		Q8TEK3	Histone-lysine N-methyltransferase, H3 lysine-79 specific [OS=Homo sapiens]	DOT1L	+	pcDNA3.1_RBM39	3.31846	0.000462046	-5.95194	-5.07637	16.0398	14.3989	13.0732	10.3369	12.26	10.738	21.1954	17.9038	19.4917	17.2934	20.3115	16.3628
607	+	3.31833	4.83974	Color2 [DarkGray]	1	4		Q6NSJ2-1	Pleckstrin homology-like domain family B member 3 [OS=Homo sapiens]	PHLDB3	+	pcDNA3.1_RBM39	3.31833	0.000461285	-4.83974	-5.07617	17.9612	17.1337	16.989	12.5361	17.1274	14.8762	22.0513	20.7126	21.9425	19.4024	21.7725	19.7807
608	+	3.31417	4.34687	Color2 [DarkGray]	1	4		Q99504	eyes absent homolog 3 [OS=Homo sapiens]	EYA3	+	pcDNA3.1_RBM39	3.31417	0.000460526	-4.34687	-5.06962	19.3836	18.7494	17.582	17.3166	16.407	17.8744	25.5814	21.8929	20.1478	21.3584	22.1027	22.311
609	+	3.30891	6.58486	Color2 [DarkGray]	1	4		Q15031	Probable Leucine--tRNA ligase, mitochondrial [OS=Homo sapiens]	LARS2	+	pcDNA3.1_RBM39	3.30891	0.000466338	-6.58486	-5.06135	18.1812	15.0404	11.6296	10.7063	13.5232	12.0204	21.1985	22.7194	18.3539	19.0166	20.0641	19.2579
610	+	3.3075	5.01692	Color2 [DarkGray]	1	4		Q9NYI0-1	PH and SEC7 domain-containing protein 3 [OS=Homo sapiens]	PSD3	+	pcDNA3.1_RBM39	3.3075	0.000465574	-5.01692	-5.05914	12.5473	10.8922	12.3857	13.5283	11.5499	13.1399	20.8254	14.7253	15.6308	16.9584	17.0652	18.9396
611	+	3.30443	3.22914	Color2 [DarkGray]	1	4		P11310-1	medium-chain specific acyl-CoA dehydrogenase, mitochondrial [OS=Homo sapiens]	ACADM	+	pcDNA3.1_RBM39	3.30443	0.000471358	-3.22914	-5.05432	17.1804	15.219	16.4958	14.4635	15.9708	15.9097	20.9791	18.7539	18.7045	17.284	19.8807	19.012
612	+	3.30259	3.09839	Color2 [DarkGray]	1	4		Q9NVH1-1	DnaJ homolog subfamily C member 11 [OS=Homo sapiens]	DNAJC11	+	pcDNA3.1_RBM39	3.30259	0.000470588	-3.09839	-5.05142	18.2614	21.2956	20.2559	19.988	19.9316	19.5718	22.0827	23.7974	23.6893	21.3104	22.7684	24.2463
613	+	3.30136	4.14226	Color2 [DarkGray]	1	4		P43243	Matrin-3 [OS=Homo sapiens]	MATR3	+	pcDNA3.1_RBM39	3.30136	0.000469821	-4.14226	-5.04949	22.8176	19.3861	20.5945	18.7496	20.6247	19.2019	26.3181	23.6021	25.3585	23.1377	24.8885	22.9229
614	+	3.29685	4.24913	Color2 [DarkGray]	1	4		Q16531	DNA damage-binding protein 1 [OS=Homo sapiens]	DDB1	+	pcDNA3.1_RBM39	3.29685	0.000469055	-4.24913	-5.04241	21.1737	15.9783	18.337	17.7992	18.5868	16.9083	23.5261	21.266	23.2363	20.9724	22.9152	22.3622
615	+	3.29675	4.18148	Color2 [DarkGray]	1	4		O15066	Kinesin-like protein KIF3B [OS=Homo sapiens]	KIF3B	+	pcDNA3.1_RBM39	3.29675	0.000468293	-4.18148	-5.04225	13.203	12.0267	14.9808	12.5699	13.6399	13.9059	19.2068	18.3858	19.3346	14.9005	17.2495	16.3376
616	+	3.29555	4.72349	Color2 [DarkGray]	1	4		Q8N5Y2-1	male-specific lethal 3 homolog [OS=Homo sapiens]	MSL3	+	pcDNA3.1_RBM39	3.29555	0.000467532	-4.72349	-5.04038	12.1506	13.444	13.1742	11.6893	12.6232	11.3535	18.9329	18.9895	17.2852	13.2302	16.4616	17.8763
617	+	3.29458	4.84501	Color2 [DarkGray]	1	4		O75569-1	Interferon-inducible double-stranded RNA-dependent protein kinase activator A [OS=Homo sapiens]	PRKRA	+	pcDNA3.1_RBM39	3.29458	0.000466775	-4.84501	-5.03885	15.5092	15.5606	15.8438	10.2757	15.9865	14.2929	20.9355	19.6655	18.5149	19.3287	18.6839	19.4103
618	+	3.29117	6.43503	Color2 [DarkGray]	1	4		Q2TB18	Protein asteroid homolog 1 [OS=Homo sapiens]	ASTE1	+	pcDNA3.1_RBM39	3.29117	0.000466019	-6.43503	-5.03351	15.8336	16.4009	15.3656	11.2183	15.3101	15.0974	17.2202	23.1447	20.9836	22.8787	19.7087	23.9003
619	+	3.29059	5.15138	Color2 [DarkGray]	1	4		Q13242	serine/arginine-rich splicing factor 9 [OS=Homo sapiens]	SRSF9	+	pcDNA3.1_RBM39	3.29059	0.000465267	-5.15138	-5.0326	20.0321	17.3921	19.0806	16.3675	19.4013	18.1051	25.5598	20.0889	24.6542	23.456	25.3021	22.226
620	+	3.28976	7.09165	Color2 [DarkGray]	1	4		P51398-1	28S ribosomal protein S29, mitochondrial [OS=Homo sapiens]	DAP3	+	pcDNA3.1_RBM39	3.28976	0.000464516	-7.09165	-5.0313	18.8255	15.3914	16.4634	15.5812	16.3615	16.2419	27.0663	19.3407	25.9862	21.5069	26.1821	21.3324
621	+	3.28886	5.86427	Color2 [DarkGray]	1	4		Q6UN15-3	Isoform 3 of Pre-mRNA 3'-end-processing factor FIP1 [OS=Homo sapiens]	FIP1L1	+	pcDNA3.1_RBM39	3.28886	0.000463768	-5.86427	-5.02989	14.3833	16.7588	12.5981	14.9067	11.7302	15.3807	18.3073	22.9366	20.0812	22.0376	17.168	20.4127
622	+	3.28869	4.32095	Color2 [DarkGray]	1	4		Q9Y3E5	Peptidyl-tRNA hydrolase 2, mitochondrial [OS=Homo sapiens]	PTRH2	+	pcDNA3.1_RBM39	3.28869	0.000463023	-4.32095	-5.02962	12.3137	10.8835	11.7387	11.9625	11.6255	11.329	18.8283	14.7297	16.9428	13.1406	17.1235	15.0137
623	+	3.28639	3.86113	Color2 [DarkGray]	1	4		Q9NUQ6	SPATS2-like protein [OS=Homo sapiens]	SPATS2L	+	pcDNA3.1_RBM39	3.28639	0.00047512	-3.86113	-5.02602	18.5279	19.2335	20.9623	21.9372	20.3855	20.4172	22.1473	24.6203	25.2655	23.2396	23.3647	25.993
624	+	3.28589	3.45251	Color2 [DarkGray]	1	4		O43592	Exportin-T [OS=Homo sapiens]	XPOT	+	pcDNA3.1_RBM39	3.28589	0.000474359	-3.45251	-5.02523	20.5675	17.3076	20.3536	18.7891	20.6666	19.802	23.7984	22.2637	23.3699	21.7761	24.5612	22.4321
625	+	3.28574	3.16591	Color2 [DarkGray]	1	4		Q9Y678	Coatomer subunit gamma-1 [OS=Homo sapiens]	COPG1	+	pcDNA3.1_RBM39	3.28574	0.0004736	-3.16591	-5.02499	20.0088	17.6003	17.8954	17.5504	17.1326	17.9799	21.8899	19.2535	21.96	21.691	22.0975	20.2709
626	+	3.2844	3.92481	Color2 [DarkGray]	1	4		Q92804-1	TATA-binding protein-associated factor 2N [OS=Homo sapiens]	TAF15	+	pcDNA3.1_RBM39	3.2844	0.000472843	-3.92481	-5.02291	16.6275	17.2957	16.0353	14.0265	15.4441	17.4399	20.1046	21.753	18.5827	20.6079	18.1915	21.1781
627	+	3.28385	3.98834	Color2 [DarkGray]	1	4		P30414	NK-tumor recognition protein [OS=Homo sapiens]	NKTR	+	pcDNA3.1_RBM39	3.28385	0.000472089	-3.98834	-5.02204	17.4765	14.8994	16.7131	14.846	16.4627	15.3262	21.9174	18.7996	20.8164	17.4724	20.9034	19.7446
628	+	3.27752	4.8162	Color2 [DarkGray]	1	4		O43310	CBP80/20-dependent translation initiation factor [OS=Homo sapiens]	CTIF	+	pcDNA3.1_RBM39	3.27752	0.000471338	-4.8162	-5.01214	18.9076	14.7804	16.5256	14.4477	16.0995	14.3484	21.2914	21.5678	18.9245	18.5739	21.0596	22.5892
629	+	3.27442	2.73971	Color2 [DarkGray]	1	4		Q96T51	RUN and FYVE domain-containing protein 1 [OS=Homo sapiens]	RUFY1	+	pcDNA3.1_RBM39	3.27442	0.000476948	-2.73971	-5.00728	20.7987	19.0493	17.839	18.647	17.7228	19.0293	21.233	22.4068	22.1632	22.1645	20.8385	20.7184
630	+	3.2722	4.50943	Color2 [DarkGray]	1	4		Q3KQU3	MAP7 domain-containing protein 1 [OS=Homo sapiens]	MAP7D1	+	pcDNA3.1_RBM39	3.2722	0.00047619	-4.50943	-5.00382	18.3468	17.1531	21.512	19.2895	18.0554	18.1003	24.9876	22.0521	24.5525	21.5905	24.5635	21.7675
631	+	3.26701	2.56896	Color2 [DarkGray]	1	4		P26641	elongation factor 1-gamma [OS=Homo sapiens]	EEF1G	+	pcDNA3.1_RBM39	3.26701	0.000507132	-2.56896	-4.99571	22.1416	22.527	20.7617	20.9743	19.7738	20.6125	25.1025	23.1393	23.4854	23.1101	23.7711	23.5963
632	+	3.26195	4.32443	Color2 [DarkGray]	1	4		Q06265-1	Exosome complex component RRP45 [OS=Homo sapiens]	EXOSC9	+	pcDNA3.1_RBM39	3.26195	0.000537975	-4.32443	-4.98782	17.4935	20.0979	16.8356	19.6288	17.384	19.258	21.5907	24.7581	21.626	23.8133	20.8218	24.0346
633	+	3.25926	6.50194	Color2 [DarkGray]	1	4		Q13427	peptidyl-prolyl cis-trans isomerase g [OS=Homo sapiens]	PPIG	+	pcDNA3.1_RBM39	3.25926	0.000537125	-6.50194	-4.98362	17.3174	14.493	13.3149	9.3595	12.9507	12.0014	22.398	19.2624	20.3756	18.3506	20.6975	17.3645
634	+	3.25823	4.49021	Color2 [DarkGray]	1	4		Q12872	Splicing factor, suppressor of white-apricot homolog [OS=Homo sapiens]	SFSWAP	+	pcDNA3.1_RBM39	3.25823	0.000536278	-4.49021	-4.98201	18.5999	17.8329	18.1511	16.3088	17.8439	18.494	24.525	19.7252	23.4244	20.5213	24.4018	21.5743
635	+	3.25662	5.88216	Color2 [DarkGray]	1	4		P24666-1	Low molecular weight phosphotyrosine protein phosphatase [OS=Homo sapiens]	ACP1	+	pcDNA3.1_RBM39	3.25662	0.000535433	-5.88216	-4.9795	17.128	11.1802	15.2535	11.8243	16.0111	11.2071	21.2953	18.558	18.9023	18.9386	20.7832	19.4197
636	+	3.25108	5.44995	Color2 [DarkGray]	1	4		Q8TD17	Zinc finger protein 398 [OS=Homo sapiens]	ZNF398	+	pcDNA3.1_RBM39	3.25108	0.00054717	-5.44995	-4.97086	14.634	15.3069	14.0921	10.2819	14.5085	14.5412	21.7596	19.1937	19.9045	16.0133	20.6553	18.5378
637	+	3.25052	2.92601	Color2 [DarkGray]	1	4		Q9H845	Acyl-CoA dehydrogenase family member 9, mitochondrial [OS=Homo sapiens]	ACAD9	+	pcDNA3.1_RBM39	3.25052	0.000546311	-2.92601	-4.96999	17.872	17.8708	16.3254	18.2543	15.6435	19.2893	20.304	19.9328	20.5839	19.9315	21.411	20.6482
638	+	3.25031	4.04594	Color2 [DarkGray]	1	4		P11388-1	DNA topoisomerase 2-alpha [OS=Homo sapiens]	TOP2A	+	pcDNA3.1_RBM39	3.25031	0.000545455	-4.04594	-4.96967	21.6047	22.9438	19.8392	19.7283	20.2811	18.8563	26.3644	23.0541	24.9911	23.3735	25.7706	23.9753
639	+	3.24976	4.91875	Color2 [DarkGray]	1	4		Q9UPQ3-2	Isoform 2 of Arf-GAP with GTPase, ANK repeat and PH domain-containing protein 1 [OS=Homo sapiens]	AGAP1	+	pcDNA3.1_RBM39	3.24976	0.000544601	-4.91875	-4.96881	12.4493	12.7217	15.8326	14.903	16.302	12.6375	20.2745	17.302	20.0235	16.7137	20.8281	19.2168
640	+	3.24764	4.4182	Color2 [DarkGray]	1	4		Q9Y2X3	Nucleolar protein 58 [OS=Homo sapiens]	NOP58	+	pcDNA3.1_RBM39	3.24764	0.00055625	-4.4182	-4.9655	21.0951	22.0733	20.7708	20.9581	20.7218	21.4532	23.9501	27.891	23.722	26.7683	23.4363	27.8137
641	+	3.24576	4.13129	Color2 [DarkGray]	1	4		O95782	AP-2 complex subunit alpha-1 [OS=Homo sapiens]	AP2A1	+	pcDNA3.1_RBM39	3.24576	0.000555382	-4.13129	-4.96258	18.2609	16.0446	17.6786	15.0584	17.9583	15.2456	22.5184	18.8559	22.05	21.1172	21.1335	19.3589
642	+	3.24361	5.17235	Color2 [DarkGray]	1	4		O43660-1	Pleiotropic regulator 1 [OS=Homo sapiens]	PLRG1	+	pcDNA3.1_RBM39	3.24361	0.000554517	-5.17235	-4.95924	18.1588	14.426	16.4331	15.7554	15.5513	16.9405	24.0633	18.7616	23.0091	20.6421	22.7468	19.0763
643	+	3.24285	3.08703	Color2 [DarkGray]	1	4		Q99700-1	Ataxin-2 [OS=Homo sapiens]	ATXN2	+	pcDNA3.1_RBM39	3.24285	0.000553655	-3.08703	-4.95806	19.5156	18.733	18.8935	17.4146	18.715	17.6132	23.7283	21.0004	21.9904	20.2935	22.0078	20.3867
644	+	3.24143	3.44003	Color2 [DarkGray]	1	4		P04049	RAF proto-oncogene serine/threonine-protein kinase [OS=Homo sapiens]	RAF1	+	pcDNA3.1_RBM39	3.24143	0.000552795	-3.44003	-4.95585	17.7306	18.3147	16.7899	17.5508	15.8201	17.796	20.3587	22.2026	18.5973	21.6516	19.7486	22.0834
645	+	3.23968	3.92571	Color2 [DarkGray]	1	4		Q9P2W9	Syntaxin-18 [OS=Homo sapiens]	STX18	+	pcDNA3.1_RBM39	3.23968	0.000551938	-3.92571	-4.95312	12.8731	10.8673	13.0047	12.834	12.9046	12.7195	17.5899	13.8785	17.0497	17.5479	18.0736	14.6179
646	+	3.23711	4.3884	Color2 [DarkGray]	1	4		O75529-1	TAF5-like RNA polymerase II p300/CBP-associated factor-associated factor 65 kDa subunit 5L [OS=Homo sapiens]	TAF5L	+	pcDNA3.1_RBM39	3.23711	0.000563467	-4.3884	-4.94913	16.6355	19.7815	16.8673	16.1948	16.1209	17.0709	24.0698	20.8446	23.1468	20.2906	19.8899	20.7596
647	+	3.23396	3.19094	Color2 [DarkGray]	1	4		P40938	replication factor C subunit 3 [OS=Homo sapiens]	RFC3	+	pcDNA3.1_RBM39	3.23396	0.000568779	-3.19094	-4.94423	14.4572	12.7088	13.2051	15.0802	14.2144	16.477	17.6192	16.2635	18.2739	17.7355	16.9424	18.454
648	+	3.23342	4.04513	Color2 [DarkGray]	1	4		Q5T4S7-1	e3 ubiquitin-protein ligase UBR4 [OS=Homo sapiens]	UBR4	+	pcDNA3.1_RBM39	3.23342	0.000567901	-4.04513	-4.9434	19.2772	17.3042	18.9435	15.6318	18.5025	17.0038	22.7935	20.0267	22.0069	20.2812	23.7994	22.026
649	+	3.23035	4.208	Color2 [DarkGray]	1	4		O15344-1	E3 ubiquitin-protein ligase Midline-1 [OS=Homo sapiens]	MID1	+	pcDNA3.1_RBM39	3.23035	0.00057319	-4.208	-4.93863	17.4119	19.926	16.3164	17.8713	16.444	17.6465	21.2588	22.8399	20.4838	20.5833	21.0482	24.6502
650	+	3.2263	4.01779	Color2 [DarkGray]	1	4		Q9NR11	zinc finger protein 302 [OS=Homo sapiens]	ZNF302	+	pcDNA3.1_RBM39	3.2263	0.000578462	-4.01779	-4.93233	12.9075	14.2014	15.1486	13.9031	14.4492	13.8165	18.9987	15.576	18.6694	19.598	19.7511	15.9399
651	+	3.22312	5.30745	Color2 [DarkGray]	1	4		Q9NVR0	Kelch-like protein 11 [OS=Homo sapiens]	KLHL11	+	pcDNA3.1_RBM39	3.22312	0.000583717	-5.30745	-4.9274	13.1417	13.9862	13.7192	12.0224	17.5221	12.1111	19.2209	17.7069	22.0737	18.5966	19.467	17.2823
652	+	3.22148	3.84976	Color2 [DarkGray]	1	4		P19367-1	Hexokinase-1 [OS=Homo sapiens]	HK1	+	pcDNA3.1_RBM39	3.22148	0.000582822	-3.84976	-4.92486	14.954	12.4732	12.2365	13.895	13.5791	12.5032	20.0238	15.2282	16.9188	16.923	17.2984	16.3475
653	+	3.21795	6.47967	Color2 [DarkGray]	1	4		Q9Y3M9	Zinc finger protein 337 [OS=Homo sapiens]	ZNF337	+	pcDNA3.1_RBM39	3.21795	0.00058193	-6.47967	-4.91939	13.563	10.5982	13.9851	9.95922	13.1533	11.281	17.6527	21.2054	18.6682	18.0844	14.1078	21.6994
654	+	3.21774	6.36386	Color2 [DarkGray]	1	4		Q9Y221-1	60S ribosome subunit biogenesis protein NIP7 homolog [OS=Homo sapiens]	NIP7	+	pcDNA3.1_RBM39	3.21774	0.00058104	-6.36386	-4.91906	16.5992	11.8307	11.3832	16.5232	16.3427	15.7758	23.6725	22.4991	22.185	18.581	20.5498	19.1506
655	+	3.21513	3.68155	Color2 [DarkGray]	1	4		Q14699	raftlin [OS=Homo sapiens]	RFTN1	+	pcDNA3.1_RBM39	3.21513	0.00058626	-3.68155	-4.91501	15.2603	13.0589	12.6747	12.8348	13.4675	11.726	18.6771	17.4852	16.936	14.9082	17.6066	15.4985
656	+	3.21481	5.47387	Color2 [DarkGray]	1	4		A3KMH1	von Willebrand factor A domain-containing protein 8 [OS=Homo sapiens]	VWA8	+	pcDNA3.1_RBM39	3.21481	0.000585366	-5.47387	-4.91452	14.7515	11.5035	11.1074	11.1199	11.2834	11.4351	19.2458	15.5646	17.9263	14.7335	20.6731	15.9007
657	+	3.21292	4.55045	Color2 [DarkGray]	1	4		Q92785	Zinc finger protein ubi-d4 [OS=Homo sapiens]	DPF2	+	pcDNA3.1_RBM39	3.21292	0.000584475	-4.55045	-4.9116	15.5545	14.0157	13.4093	11.877	11.727	12.3589	18.0473	14.6274	17.9649	17.3278	19.8355	18.4423
658	+	3.21268	4.49826	Color2 [DarkGray]	1	4		Q9NYL2	mitogen-activated protein kinase kinase kinase 20 [OS=Homo sapiens]	MAP3K20	+	pcDNA3.1_RBM39	3.21268	0.000583587	-4.49826	-4.91122	16.3444	13.1363	15.574	13.7343	16.1502	16.2619	21.4112	16.5038	21.0445	19.65	20.1841	19.3972
659	+	3.21258	3.62077	Color2 [DarkGray]	1	4		Q8WWM7-1	ataxin-2-like protein [OS=Homo sapiens]	ATXN2L	+	pcDNA3.1_RBM39	3.21258	0.000582701	-3.62077	-4.91106	20.2211	17.662	18.583	16.3392	19.4522	19.0113	24.3016	21.1583	22.4295	21.1148	22.0219	21.9673
660	+	3.21086	3.81293	Color2 [DarkGray]	1	4		Q14683	structural maintenance of chromosomes protein 1a [OS=Homo sapiens]	SMC1A	+	pcDNA3.1_RBM39	3.21086	0.000581818	-3.81293	-4.9084	22.2573	19.1603	20.6039	21.9832	20.9712	21.9555	26.6979	22.7641	25.7104	24.1656	26.2497	24.2213
661	+	3.20963	4.74103	Color2 [DarkGray]	1	4		Q14839	Chromodomain-helicase-DNA-binding protein 4 [OS=Homo sapiens]	CHD4	+	pcDNA3.1_RBM39	3.20963	0.000586989	-4.74103	-4.90649	22.344	21.8624	20.8321	19.8833	20.6496	19.4522	28.1126	23.5039	26.8181	23.7348	27.4043	23.8961
662	+	3.20942	6.46985	Color2 [DarkGray]	1	4		Q86U06-2	Isoform 2 of Probable RNA-binding protein 23 [OS=Homo sapiens]	RBM23	+	pcDNA3.1_RBM39	3.20942	0.000586103	-6.46985	-4.90618	20.9436	13.7906	17.0927	14.0151	17.1191	15.0391	21.4628	24.5208	21.4935	24.6581	20.6276	24.0565
663	+	3.20724	5.75099	Color2 [DarkGray]	1	4		Q7Z569	BRCA1-associated protein [OS=Homo sapiens]	BRAP	+	pcDNA3.1_RBM39	3.20724	0.000585219	-5.75099	-4.90279	12.8101	17.6898	11.8337	13.6694	12.8701	10.8611	18.7939	21.3671	19.943	18.4012	16.471	19.264
664	+	3.20481	4.26862	Color2 [DarkGray]	1	4		Q8IWC1	MAP7 domain-containing protein 3 [OS=Homo sapiens]	MAP7D3	+	pcDNA3.1_RBM39	3.20481	0.000584337	-4.26862	-4.89904	12.5366	11.6227	10.9027	13.1054	11.1977	13.1284	18.2963	14.421	17.3265	17.3818	17.1391	13.5405
665	+	3.1994	3.99436	Color2 [DarkGray]	1	4		Q6UB35-1	Monofunctional C1-tetrahydrofolate synthase, mitochondrial [OS=Homo sapiens]	MTHFD1L	+	pcDNA3.1_RBM39	3.1994	0.000595489	-3.99436	-4.89067	20.8259	17.8656	17.3872	16.0183	17.3907	15.6702	23.0287	21.125	21.033	20.7624	21.587	21.5881
666	+	3.19851	4.69143	Color2 [DarkGray]	1	4		Q5FBB7-1	shugoshin 1 [OS=Homo sapiens]	SGO1	+	pcDNA3.1_RBM39	3.19851	0.000594595	-4.69143	-4.88929	15.5189	16.0318	15.7514	12.0104	14.6762	15.4919	16.8873	22.1012	19.5977	19.4049	18.6498	20.9881
667	+	3.19473	4.51216	Color2 [DarkGray]	1	4		Q96NE9-2	Isoform 2 of FERM domain-containing protein 6 [OS=Homo sapiens]	FRMD6	+	pcDNA3.1_RBM39	3.19473	0.000593703	-4.51216	-4.88346	12.7043	13.5842	12.6171	11.6007	12.2115	12.0445	13.5439	18.5227	18.9135	15.4778	16.6628	18.7145
668	+	3.1895	4.36879	Color2 [DarkGray]	1	4		Q96F86	Enhancer of mRNA-decapping protein 3 [OS=Homo sapiens]	EDC3	+	pcDNA3.1_RBM39	3.1895	0.000592814	-4.36879	-4.87538	18.0707	15.4038	17.3922	14.1281	16.9555	18.2666	23.342	20.5167	21.1238	20.5004	21.9584	18.9885
669	+	3.1861	4.65175	Color2 [DarkGray]	1	4		Q9H2P0	Activity-dependent neuroprotector homeobox protein [OS=Homo sapiens]	ADNP	+	pcDNA3.1_RBM39	3.1861	0.000597907	-4.65175	-4.87014	21.828	19.4984	17.8988	16.1892	18.3093	18.1051	23.5245	21.4629	22.4539	23.0912	23.6197	25.5872
670	+	3.18248	3.43153	Color2 [DarkGray]	1	4		Q6PJT7-3	Isoform 3 of Zinc finger CCCH domain-containing protein 14 [OS=Homo sapiens]	ZC3H14	+	pcDNA3.1_RBM39	3.18248	0.000602985	-3.43153	-4.86456	17.4283	19.0562	15.4923	15.7671	15.1637	16.9962	20.4349	21.4046	19.0155	19.9955	19.1396	20.5029
671	+	3.18242	6.52889	Color2 [DarkGray]	1	4		Q8IYB7	DIS3-like exonuclease 2 [OS=Homo sapiens]	DIS3L2	+	pcDNA3.1_RBM39	3.18242	0.000602086	-6.52889	-4.86446	18.4846	13.2206	11.121	12.3496	12.0499	10.2234	21.8616	18.3107	19.5239	17.7909	20.4332	18.7022
672	+	3.17977	3.75036	Color2 [DarkGray]	1	4		O75179-1	Ankyrin repeat domain-containing protein 17 [OS=Homo sapiens]	ANKRD17	+	pcDNA3.1_RBM39	3.17977	0.00060119	-3.75036	-4.86037	19.5121	18.3973	20.5333	16.7504	19.9536	18.2409	23.5047	20.9226	23.3652	21.0333	23.5866	23.4774
673	+	3.17864	3.49581	Color2 [DarkGray]	1	4		Q969X6	U3 small nucleolar RNA-associated protein 4 homolog [OS=Homo sapiens]	UTP4	+	pcDNA3.1_RBM39	3.17864	0.000600297	-3.49581	-4.85863	20.9022	18.694	18.4835	18.0731	19.708	19.8584	21.7509	24.5608	20.9873	23.2784	22.0338	24.083
674	+	3.17328	6.08874	Color2 [DarkGray]	1	4		O43347	RNA-binding protein Musashi homolog 1 [OS=Homo sapiens]	MSI1	+	pcDNA3.1_RBM39	3.17328	0.000599407	-6.08874	-4.85038	17.9519	15.5046	16.0485	12.6103	18.1052	14.9682	23.9627	20.875	23.2943	20.8709	24.314	18.4042
675	+	3.17037	2.96147	Color2 [DarkGray]	1	4		P16615	Sarcoplasmic/endoplasmic reticulum calcium ATPase 2 [OS=Homo sapiens]	ATP2A2	+	pcDNA3.1_RBM39	3.17037	0.000598519	-2.96147	-4.8459	22.5049	24.2271	21.6027	20.6796	21.866	20.7407	25.919	24.1272	25.0859	24.2035	25.4277	24.6268
676	+	3.16657	3.45346	Color2 [DarkGray]	1	4		P78344-1	Eukaryotic translation initiation factor 4 gamma 2 [OS=Homo sapiens]	EIF4G2	+	pcDNA3.1_RBM39	3.16657	0.000597633	-3.45346	-4.84005	17.808	15.9428	17.5789	16.2833	17.7781	16.9367	21.3338	18.8601	22.7692	18.7365	21.0975	20.2516
677	+	3.1598	4.55537	Color2 [DarkGray]	1	4		Q68EA5	Zinc finger protein 57 [OS=Homo sapiens]	ZNF57	+	pcDNA3.1_RBM39	3.1598	0.000608567	-4.55537	-4.82965	12.5949	11.2246	12.3335	12.946	11.7007	13.739	18.0414	15.0322	18.6348	13.7888	19.1699	17.2039
678	+	3.15828	4.94957	Color2 [DarkGray]	1	4		Q15833-1	Syntaxin-binding protein 2 [OS=Homo sapiens]	STXBP2	+	pcDNA3.1_RBM39	3.15828	0.000613569	-4.94957	-4.82731	12.5116	16.1981	12.0913	10.958	11.1534	13.1653	17.2227	19.6989	16.6476	18.076	15.1931	18.9367
679	+	3.15797	4.02625	Color2 [DarkGray]	1	4		Q8WUA2	Peptidyl-prolyl cis-trans isomerase-like 4 [OS=Homo sapiens]	PPIL4	+	pcDNA3.1_RBM39	3.15797	0.000612666	-4.02625	-4.82682	19.1327	21.4076	17.148	17.9661	17.5643	19.1771	22.0144	24.4219	21.7045	23.8205	21.0898	23.5021
680	+	3.15652	3.54595	Color2 [DarkGray]	1	4		Q07065	Cytoskeleton-associated protein 4 [OS=Homo sapiens]	CKAP4	+	pcDNA3.1_RBM39	3.15652	0.000611765	-3.54595	-4.82461	19.1401	22.3916	18.2291	20.9041	20.4508	20.9044	23.8408	25.2876	23.3917	23.3425	22.5149	24.9184
681	+	3.15648	5.46072	Color2 [DarkGray]	1	4		Q5JSL3	dedicator of cytokinesis protein 11 [OS=Homo sapiens]	DOCK11	+	pcDNA3.1_RBM39	3.15648	0.000610866	-5.46072	-4.82454	18.1479	16.5377	12.2811	17.5364	11.8674	14.3235	21.4048	19.5968	20.7883	20.8745	20.0097	20.7841
682	+	3.15039	2.79322	Color2 [DarkGray]	1	4		P14866	Heterogeneous nuclear ribonucleoprotein L [OS=Homo sapiens]	HNRNPL	+	pcDNA3.1_RBM39	3.15039	0.000621701	-2.79322	-4.81519	24.0242	23.7651	21.3047	22.6629	21.5869	23.3732	25.3634	26.8919	24.3839	25.2078	26.1007	25.5286
683	+	3.14973	5.2547	Color2 [DarkGray]	1	4		Q68CP9-1	AT-rich interactive domain-containing protein 2 [OS=Homo sapiens]	ARID2	+	pcDNA3.1_RBM39	3.14973	0.000620791	-5.2547	-4.81418	17.4129	16.5123	15.2517	14.002	15.8096	16.4305	22.5645	19.5754	21.0722	24.3505	21.9045	17.4802
684	+	3.14631	4.41844	Color2 [DarkGray]	1	4		Q9H0H5	Rac GTPase-activating protein 1 [OS=Homo sapiens]	RACGAP1	+	pcDNA3.1_RBM39	3.14631	0.000637427	-4.41844	-4.80894	19.2925	18.3822	17.3347	17.6009	16.9097	18.2122	21.9655	24.681	21.5369	22.8	18.9646	24.2949
685	+	3.14622	3.71986	Color2 [DarkGray]	1	4		Q8IY67-2	Isoform 2 of Ribonucleoprotein PTB-binding 1 [OS=Homo sapiens]	RAVER1	+	pcDNA3.1_RBM39	3.14622	0.000636496	-3.71986	-4.8088	15.5433	16.5894	13.3936	15.2862	11.7116	15.0993	18.3292	19.3575	17.1793	18.2524	18.1068	18.7172
686	+	3.14599	5.04021	Color2 [DarkGray]	1	4		Q9GZS3	WD repeat-containing protein 61 [OS=Homo sapiens]	SKIC8	+	pcDNA3.1_RBM39	3.14599	0.000635569	-5.04021	-4.80845	16.2026	12.2338	12.4728	11.1095	13.0994	12.0223	19.7187	14.8092	19.267	18.7243	18.3189	16.5438
687	+	3.14359	3.83547	Color2 [DarkGray]	1	4		Q9ULW0	Targeting protein for Xklp2 [OS=Homo sapiens]	TPX2	+	pcDNA3.1_RBM39	3.14359	0.000652111	-3.83547	-4.80476	19.6681	17.5956	15.5225	17.597	17.7027	17.5189	23.8521	21.8395	21.9299	20.02	20.9677	20.0084
688	+	3.14276	3.09408	Color2 [DarkGray]	1	4		O60678	protein arginine N-methyltransferase 3 [OS=Homo sapiens]	PRMT3	+	pcDNA3.1_RBM39	3.14276	0.000651163	-3.09408	-4.80349	17.1079	20.1423	16.5224	17.7562	16.6828	18.0662	20.3011	21.9125	19.6282	20.7216	20.6508	21.6282
689	+	3.14271	2.59591	Color2 [DarkGray]	1	4		Q96NY9	crossover junction endonuclease MUS81 [OS=Homo sapiens]	MUS81	+	pcDNA3.1_RBM39	3.14271	0.000650218	-2.59591	-4.80342	16.2992	16.4818	17.9069	17.6264	18.385	17.5286	18.8082	20.86	19.6473	20.7494	18.7416	20.9969
690	+	3.14195	4.9874	Color2 [DarkGray]	1	4		P63241-1	Eukaryotic translation initiation factor 5A-1 [OS=Homo sapiens]	EIF5A	+	pcDNA3.1_RBM39	3.14195	0.000649275	-4.9874	-4.80225	17.0554	12.7688	17.9913	16.7837	17.6959	17.13	24.1038	22.467	20.6859	19.3485	22.0816	20.6627
691	+	3.13991	3.52388	Color2 [DarkGray]	1	4		Q49AG3	zinc finger BED domain-containing protein 5 [OS=Homo sapiens]	ZBED5	+	pcDNA3.1_RBM39	3.13991	0.000654124	-3.52388	-4.79912	14.5014	18.9611	17.1572	17.437	16.825	17.1755	19.8162	21.5443	21.5753	20.7076	20.783	18.7742
692	+	3.13679	4.41424	Color2 [DarkGray]	1	4		Q96P70	Importin-9 [OS=Homo sapiens]	IPO9	+	pcDNA3.1_RBM39	3.13679	0.000653179	-4.41424	-4.79435	20.0709	18.0531	16.3034	15.2321	16.698	17.4662	22.4365	19.9002	19.9769	23.5057	22.9245	21.5654
693	+	3.13559	4.9341	Color2 [DarkGray]	1	4		O75820-1	Zinc finger protein 189 [OS=Homo sapiens]	ZNF189	+	pcDNA3.1_RBM39	3.13559	0.000652237	-4.9341	-4.7925	15.9326	16.6462	16.2555	14.3999	15.1838	16.9444	19.2838	23.6812	19.2216	22.4708	17.8581	22.4515
694	+	3.13539	4.05246	Color2 [DarkGray]	1	4		O14981	TATA-binding protein-associated factor 172 [OS=Homo sapiens]	BTAF1	+	pcDNA3.1_RBM39	3.13539	0.000651297	-4.05246	-4.7922	13.1821	12.3694	12.4045	12.6434	12.0876	12.9051	20.003	16.1763	17.2321	16.7995	15.9305	13.7656
695	+	3.13445	5.62885	Color2 [DarkGray]	1	4		Q13574-5	Isoform 5 of Diacylglycerol kinase zeta [OS=Homo sapiens]	DGKZ	+	pcDNA3.1_RBM39	3.13445	0.000667626	-5.62885	-4.79077	13.5566	12.8738	11.7422	11.7341	12.3393	13.0773	19.0659	13.6006	19.8937	16.0838	19.4529	20.9994
696	+	3.13327	6.0283	Color2 [DarkGray]	1	4		P22087	rRNA 2'-O-methyltransferase fibrillarin [OS=Homo sapiens]	FBL	+	pcDNA3.1_RBM39	3.13327	0.000666667	-6.0283	-4.78896	21.4801	17.8899	20.4083	16.7761	20.8523	18.6799	27.5011	22.7673	27.1525	22.4545	27.9337	24.4475
697	+	3.13305	4.19248	Color2 [DarkGray]	1	4		P51812	Ribosomal protein S6 kinase alpha-3 [OS=Homo sapiens]	RPS6KA3	+	pcDNA3.1_RBM39	3.13305	0.00066571	-4.19248	-4.78862	18.1473	14.3411	16.8972	13.7329	15.18	13.8265	20.3761	20.4441	17.8928	18.7576	18.9863	20.8231
698	+	3.13062	4.49054	Color2 [DarkGray]	1	4		Q9NZ01-1	Very-long-chain enoyl-CoA reductase [OS=Homo sapiens]	TECR	+	pcDNA3.1_RBM39	3.13062	0.000676218	-4.49054	-4.78489	19.6217	17.6866	16.8132	16.2027	17.1467	15.5732	23.4563	20.7381	22.2359	18.4262	22.6797	22.4512
699	+	3.12969	5.03558	Color2 [DarkGray]	1	4		Q03468	DNA excision repair protein ERCC-6 [OS=Homo sapiens]	ERCC6	+	pcDNA3.1_RBM39	3.12969	0.00067525	-5.03558	-4.78347	15.0721	18.3443	15.8351	15.2844	15.1526	17.4934	21.8098	19.8568	21.4101	19.8907	25.1846	19.2434
700	+	3.1278	4.45077	Color2 [DarkGray]	1	4		Q8IZV5	Retinol dehydrogenase 10 [OS=Homo sapiens]	RDH10	+	pcDNA3.1_RBM39	3.1278	0.000674286	-4.45077	-4.78059	17.2161	14.1339	12.6327	11.8683	14.6912	13.2296	19.0161	18.5427	18.2868	17.3649	16.8201	20.4461
701	+	3.12778	4.16965	Color2 [DarkGray]	1	4		Q9Y5Q8-1	general transcription factor 3C polypeptide 5 [OS=Homo sapiens]	GTF3C5	+	pcDNA3.1_RBM39	3.12778	0.000673324	-4.16965	-4.78055	18.7557	19.3851	20.6223	17.9852	19.5157	20.4537	24.5335	23.3605	24.3557	20.1294	23.694	25.6626
702	+	3.12515	4.51167	Color2 [DarkGray]	1	4		Q9NW08	DNA-directed RNA polymerase III subunit RPC2 [OS=Homo sapiens]	POLR3B	+	pcDNA3.1_RBM39	3.12515	0.000672365	-4.51167	-4.77654	13.8925	12.0429	12.0855	12.5952	12.2915	11.8137	16.0974	13.5969	18.3434	15.9218	18.1291	19.7026
703	+	3.11989	3.34404	Color2 [DarkGray]	1	4		Q6P1M0	Long-chain fatty acid transport protein 4 [OS=Homo sapiens]	SLC27A4	+	pcDNA3.1_RBM39	3.11989	0.000677098	-3.34404	-4.76849	17.0687	18.4767	17.6714	17.4795	14.8091	17.3275	18.964	20.9167	21.112	18.9753	21.4156	21.5135
704	+	3.10891	4.46314	Color2 [DarkGray]	1	4		Q92610	Zinc finger protein 592 [OS=Homo sapiens]	ZNF592	+	pcDNA3.1_RBM39	3.10891	0.000681818	-4.46314	-4.75174	15.0583	14.6598	14.846	14.0676	15.6264	13.1415	21.4416	17.0779	19.6244	15.9241	20.7646	19.3458
705	+	3.1087	7.43566	Color2 [DarkGray]	1	4		P53999	Activated RNA polymerase II transcriptional coactivator p15 [OS=Homo sapiens]	SUB1	+	pcDNA3.1_RBM39	3.1087	0.000680851	-7.43566	-4.75142	12.7128	11.3319	20.3156	10.9659	11.9864	12.0177	23.4322	20.4924	20.4936	19.3529	20.8438	19.3294
706	+	3.10254	4.18432	Color2 [DarkGray]	1	4		P05023	Sodium/potassium-transporting ATPase subunit alpha-1 [OS=Homo sapiens]	ATP1A1	+	pcDNA3.1_RBM39	3.10254	0.000691218	-4.18432	-4.74202	22.8346	19.3732	20.9799	17.7429	20.7317	19.2885	25.6816	22.5923	24.9682	22.9339	25.0789	24.8017
707	+	3.10081	5.60557	Color2 [DarkGray]	1	4		P06400	Retinoblastoma-associated protein [OS=Homo sapiens]	RB1	+	pcDNA3.1_RBM39	3.10081	0.00069024	-5.60557	-4.73938	16.1941	11.714	12.0112	10.9115	12.4543	12.6285	19.2693	14.53	20.2751	17.9124	20.4245	17.1357
708	+	3.0999	5.62602	Color2 [DarkGray]	1	4		O15479	Melanoma-associated antigen B2 [OS=Homo sapiens]	MAGEB2	+	pcDNA3.1_RBM39	3.0999	0.000689266	-5.62602	-4.738	18.1755	15.5247	14.4184	14.4045	16.1717	17.4588	23.8112	18.8482	22.4776	18.2442	23.0161	23.5123
709	+	3.0974	3.44419	Color2 [DarkGray]	1	4		P53350	Serine/threonine-protein kinase PLK1 [OS=Homo sapiens]	PLK1	+	pcDNA3.1_RBM39	3.0974	0.000688293	-3.44419	-4.73419	18.4535	21.0112	18.2183	17.8976	18.5072	18.1043	21.8657	24.1306	20.0116	22.0533	21.8983	22.8977
710	+	3.09671	6.00489	Color2 [DarkGray]	1	4		Q9BYJ9-1	YTH domain-containing family protein 1 [OS=Homo sapiens]	YTHDF1	+	pcDNA3.1_RBM39	3.09671	0.000687324	-6.00489	-4.73314	18.3323	19.1262	12.7488	16.556	18.0592	18.712	21.9035	24.9547	21.0784	24.5279	21.4503	25.649
711	+	3.09511	4.13768	Color2 [DarkGray]	1	4		O96019-1	Actin-like protein 6A [OS=Homo sapiens]	ACTL6A	+	pcDNA3.1_RBM39	3.09511	0.000686357	-4.13768	-4.73071	19.7129	20.1989	19.5412	16.3683	19.6381	17.3769	23.924	24.1456	23.2818	21.3313	24.1389	20.8409
712	+	3.09442	4.56904	Color2 [DarkGray]	1	4		Q6ZMS7-2	Isoform 2 of Protein ZNF783 [OS=Homo sapiens]	ZNF783	+	pcDNA3.1_RBM39	3.09442	0.000685393	-4.56904	-4.72966	16.0151	14.3713	12.1687	10.2569	12.1461	12.2618	17.7044	18.7605	15.5271	18.692	17.2619	16.6882
713	+	3.09291	5.41078	Color2 [DarkGray]	1	4		Q96GD4	Aurora kinase B [OS=Homo sapiens]	AURKB	+	pcDNA3.1_RBM39	3.09291	0.000684432	-5.41078	-4.72736	17.5719	15.0525	15.9895	14.9964	13.8497	15.1681	23.0075	18.4395	23.1141	18.7272	23.2898	18.5146
714	+	3.09042	2.73136	Color2 [DarkGray]	1	4		Q6VN20	Ran-binding protein 10 [OS=Homo sapiens]	RANBP10	+	pcDNA3.1_RBM39	3.09042	0.000694678	-2.73136	-4.72356	17.1957	20.0457	17.9295	18.4784	18.8261	19.3589	20.6115	21.5517	22.8132	21.5766	19.946	21.7232
715	+	3.08825	5.90949	Color2 [DarkGray]	1	4		P17029	Zinc finger protein with KRAB and SCAN domains 1 [OS=Homo sapiens]	ZKSCAN1	+	pcDNA3.1_RBM39	3.08825	0.000699301	-5.90949	-4.72027	17.0235	17.4243	13.6705	13.5466	16.3789	16.1722	19.1483	23.7189	20.0995	22.5814	19.0035	25.1213
716	+	3.08514	4.48318	Color2 [DarkGray]	1	4		P41743	Protein kinase c iota type [OS=Homo sapiens]	PRKCI	+	pcDNA3.1_RBM39	3.08514	0.000715084	-4.48318	-4.71554	18.1372	19.2096	17.3655	17.4235	17.5168	18.4758	21.7809	25.8061	21.0457	22.8255	19.5766	23.9926
717	+	3.08125	4.2379	Color2 [DarkGray]	1	4		Q9Y4W6	AFG3-like protein 2 [OS=Homo sapiens]	AFG3L2	+	pcDNA3.1_RBM39	3.08125	0.000719665	-4.2379	-4.70963	18.3386	15.5654	16.0086	13.3907	16.1503	15.5437	21.5766	19.9762	21.2038	17.4429	20.9163	19.3088
718	+	3.07958	6.07317	Color2 [DarkGray]	1	4		Q9UIG0	Tyrosine-protein kinase BAZ1B [OS=Homo sapiens]	BAZ1B	+	pcDNA3.1_RBM39	3.07958	0.000724234	-6.07317	-4.70709	18.4946	16.1948	13.7657	13.7841	14.0174	14.4098	23.5041	19.575	20.959	17.0276	22.9203	23.1192
719	+	3.07753	6.12671	Color2 [DarkGray]	1	4		P11166	Solute carrier family 2, facilitated glucose transporter member 1 [OS=Homo sapiens]	SLC2A1	+	pcDNA3.1_RBM39	3.07753	0.000723227	-6.12671	-4.70398	18.4392	17.1024	16.5495	12.4545	10.7494	12.8382	22.1662	20.6568	21.3971	19.95	20.7187	20.0047
720	+	3.07664	4.14995	Color2 [DarkGray]	1	4		P17025	Zinc finger protein 182 [OS=Homo sapiens]	ZNF182	+	pcDNA3.1_RBM39	3.07664	0.000722222	-4.14995	-4.70262	16.1834	13.4834	12.3648	12.3896	13.188	12.1411	18.7267	19.116	15.2079	17.7958	15.9521	17.8512
721	+	3.07522	3.51684	Color2 [DarkGray]	1	4		Q9H981-1	Actin-related protein 8 [OS=Homo sapiens]	ACTR8	+	pcDNA3.1_RBM39	3.07522	0.000721221	-3.51684	-4.70046	17.3975	17.4776	18.3018	18.1351	17.9163	18.0534	19.9702	22.6737	18.6787	23.5702	21.974	21.5158
722	+	3.07162	2.90427	Color2 [DarkGray]	1	4		Q8TEX9-1	Importin-4 [OS=Homo sapiens]	IPO4	+	pcDNA3.1_RBM39	3.07162	0.000720222	-2.90427	-4.69501	18.2961	16.5206	17.8833	18.0239	18.3275	17.3701	20.8226	19.2137	22.2803	19.3918	22.1683	19.9704
723	+	3.07073	3.35405	Color2 [DarkGray]	1	4		Q8IY37	Probable ATP-dependent RNA helicase DHX37 [OS=Homo sapiens]	DHX37	+	pcDNA3.1_RBM39	3.07073	0.000719225	-3.35405	-4.69366	24.0825	21.7368	21.7434	20.6477	22.1516	21.7096	27.1189	24.4533	26.188	23.642	26.2204	24.5732
724	+	3.06943	3.15477	Color2 [DarkGray]	1	4		P08240-1	signal recognition particle receptor subunit alpha [OS=Homo sapiens]	SRPRA	+	pcDNA3.1_RBM39	3.06943	0.000718232	-3.15477	-4.69169	17.3492	19.6703	20.0506	18.8902	20.5182	19.9277	20.8215	23.5152	22.8462	23.376	21.3082	23.4676
725	+	3.06879	5.90323	Color2 [DarkGray]	1	4		Q96JN0-3	Isoform 3 of Ligand-dependent corepressor [OS=Homo sapiens]	LCOR	+	pcDNA3.1_RBM39	3.06879	0.000717241	-5.90323	-4.69071	17.0564	11.006	10.7961	10.9581	13.4514	12.2466	20.0848	17.5954	20.8629	17.0603	19.388	15.9424
726	+	3.06722	5.23955	Color2 [DarkGray]	1	4		O43852	Calumenin [OS=Homo sapiens]	CALU	+	pcDNA3.1_RBM39	3.06722	0.000716253	-5.23955	-4.68833	14.8882	11.5955	11.3883	12.1967	11.6082	13.6062	19.7216	14.431	18.3305	16.2386	17.1315	20.8669
727	+	3.06661	3.09914	Color2 [DarkGray]	1	4		Q5JTZ9	alanine--tRNA ligase, mitochondrial [OS=Homo sapiens]	AARS2	+	pcDNA3.1_RBM39	3.06661	0.000715268	-3.09914	-4.68741	17.1053	14.6405	15.4312	14.227	14.0258	17.4679	19.5799	18.0913	18.1833	18.2458	19.2413	18.1511
728	+	3.06421	6.10766	Color2 [DarkGray]	1	4		Q6IAN0	Dehydrogenase/reductase SDR family member 7B [OS=Homo sapiens]	DHRS7B	+	pcDNA3.1_RBM39	3.06421	0.000714286	-6.10766	-4.68377	17.6356	15.9592	14.8006	12.3752	15.2311	15.7505	20.3656	18.1525	20.4792	20.3454	25.7467	23.3086
729	+	3.05574	3.44994	Color2 [DarkGray]	1	4		Q9Y6M1	Insulin-like growth factor 2 mRNA-binding protein 2 [OS=Homo sapiens]	IGF2BP2	+	pcDNA3.1_RBM39	3.05574	0.000718793	-3.44994	-4.67093	19.7073	20.7237	23.3964	21.9189	21.0883	21.0557	22.6595	25.7836	25.3312	25.4226	23.605	25.7879
730	+	3.05501	5.46766	Color2 [DarkGray]	1	4		O95817	BAG family molecular chaperone regulator 3 [OS=Homo sapiens]	BAG3	+	pcDNA3.1_RBM39	3.05501	0.000717808	-5.46766	-4.66983	11.6978	12.5795	12.6722	10.8095	12.2709	12.7145	18.0231	16.5882	20.9046	19.1998	12.7595	18.0754
731	+	3.05316	3.16317	Color2 [DarkGray]	1	4		Q13547	histone deacetylase 1 [OS=Homo sapiens]	HDAC1	+	pcDNA3.1_RBM39	3.05316	0.000716826	-3.16317	-4.66704	19.7187	21.4547	18.8896	19.6394	19.0921	20.6005	23.7391	21.7491	23.6564	21.1576	23.315	24.757
732	+	3.05311	4.68721	Color2 [DarkGray]	1	4		P35240-1	merlin [OS=Homo sapiens]	NF2	+	pcDNA3.1_RBM39	3.05311	0.000715847	-4.68721	-4.66697	13.0271	13.4747	13.7703	16.0901	16.2093	12.9178	16.3366	18.9777	20.8312	19.6545	16.8981	20.9145
733	+	3.05302	4.46621	Color2 [DarkGray]	1	4		O15379	Histone deacetylase 3 [OS=Homo sapiens]	HDAC3	+	pcDNA3.1_RBM39	3.05302	0.00071487	-4.46621	-4.66682	11.1888	13.0523	11.6968	12.6719	12.6462	14.2595	18.7465	14.7511	14.1175	17.5462	18.7163	18.4352
734	+	3.05237	4.36686	Color2 [DarkGray]	1	4		Q9H307	Pinin [OS=Homo sapiens]	PNN	+	pcDNA3.1_RBM39	3.05237	0.000713896	-4.36686	-4.66585	21.6765	20.0617	18.8652	16.672	18.6157	17.4395	25.0307	22.9349	23.3916	20.9805	24.4217	22.7725
735	+	3.05143	2.73877	Color2 [DarkGray]	1	4		P48634-1	Protein PRRC2A [OS=Homo sapiens]	PRRC2A	+	pcDNA3.1_RBM39	3.05143	0.000712925	-2.73877	-4.66442	20.3472	19.1345	19.4161	19.4422	20.5981	19.7853	24.3745	21.2061	23.3311	22.0859	23.1489	21.0094
736	+	3.05106	3.59706	Color2 [DarkGray]	1	4		Q9H9A6	Leucine-rich repeat-containing protein 40 [OS=Homo sapiens]	LRRC40	+	pcDNA3.1_RBM39	3.05106	0.000711957	-3.59706	-4.66386	21.1421	23.2355	20.7339	21.8752	20	22.4874	24.1927	26.6719	22.9902	25.7612	24.7525	26.6879
737	+	3.05033	3.6184	Color2 [DarkGray]	1	4		Q14566	DNA replication licensing factor MCM6 [OS=Homo sapiens]	MCM6	+	pcDNA3.1_RBM39	3.05033	0.000710991	-3.6184	-4.66276	20.3572	18.2689	19.6767	18.2003	19.7256	19.8998	23.2785	20.92	22.4842	21.5003	24.3726	25.2831
738	+	3.04758	8.10815	Color2 [DarkGray]	1	4		Q86V81	THO complex subunit 4 [OS=Homo sapiens]	ALYREF	+	pcDNA3.1_RBM39	3.04758	0.000710027	-8.10815	-4.6586	16.8481	16.3787	11.7149	11.3724	15.8797	11.3738	25.0873	16.981	24.461	19.3029	24.5513	21.833
739	+	3.04658	5.30852	Color2 [DarkGray]	1	4		Q13151	Heterogeneous nuclear ribonucleoprotein A0 [OS=Homo sapiens]	HNRNPA0	+	pcDNA3.1_RBM39	3.04658	0.000714479	-5.30852	-4.65708	17.0831	17.0321	17.7955	15.848	18.4098	13.8705	23.5385	20.9626	22.9942	17.7978	23.752	22.8451
740	+	3.04423	5.30795	Color2 [DarkGray]	1	4		Q9NYP9	protein Mis18-alpha [OS=Homo sapiens]	MIS18A	+	pcDNA3.1_RBM39	3.04423	0.000724324	-5.30795	-4.65353	13.6204	12.0901	15.0405	11.746	14.9238	12.9659	20.1704	17.1755	19.673	15.7389	22.2851	17.1915
741	+	3.04262	5.46185	Color2 [DarkGray]	1	4		Q8TBB5	kelch domain-containing protein 4 [OS=Homo sapiens]	KLHDC4	+	pcDNA3.1_RBM39	3.04262	0.000723347	-5.46185	-4.6511	13.5977	12.6472	10.5058	10.6719	10.6973	13.2695	18.9163	14.7886	19.3591	13.6257	18.2904	19.1805
742	+	3.04009	2.95121	Color2 [DarkGray]	1	4		Q9Y3T9	Nucleolar complex protein 2 homolog [OS=Homo sapiens]	NOC2L	+	pcDNA3.1_RBM39	3.04009	0.000722372	-2.95121	-4.64728	18.6339	15.483	17.2182	16.206	17.8903	16.8816	21.4872	18.983	20.6023	18.9315	20.6821	19.334
743	+	3.03897	4.32857	Color2 [DarkGray]	1	4		Q8NEY1	neuron navigator 1 [OS=Homo sapiens]	NAV1	+	pcDNA3.1_RBM39	3.03897	0.0007214	-4.32857	-4.64559	15.6783	14.3942	12.7594	12.3316	12.274	12.6259	20.6429	18.1656	18.2594	15.6935	17.3417	15.932
744	+	3.03765	4.90592	Color2 [DarkGray]	1	4		Q9H040-1	SprT-like domain-containing protein Spartan [OS=Homo sapiens]	SPRTN	+	pcDNA3.1_RBM39	3.03765	0.000725806	-4.90592	-4.64358	15.4351	15.4707	19.7751	20.5269	19.054	14.9682	23.066	23.1591	21.4824	22.1129	22.5103	22.3348
745	+	3.03646	3.61005	Color2 [DarkGray]	1	4		Q7Z628	Neuroepithelial cell-transforming gene 1 protein [OS=Homo sapiens]	NET1	+	pcDNA3.1_RBM39	3.03646	0.000724832	-3.61005	-4.64179	17.6293	14.9392	18.9715	18.6955	19.2265	19.1778	19.8608	22.0776	21.7696	22.3025	21.919	22.3707
746	+	3.03644	5.92065	Color2 [DarkGray]	1	4		Q02241-1	Kinesin-like protein KIF23 [OS=Homo sapiens]	KIF23	+	pcDNA3.1_RBM39	3.03644	0.000723861	-5.92065	-4.64176	18.2808	14.1717	17.4954	15.2635	17.0428	15.5858	23.2169	20.741	21.7854	20.2637	27.2379	20.1191
747	+	3.03403	2.63036	Color2 [DarkGray]	1	4		Q92945	Far upstream element-binding protein 2 [OS=Homo sapiens]	KHSRP	+	pcDNA3.1_RBM39	3.03403	0.000722892	-2.63036	-4.63813	21.6244	19.1416	19.5709	18.6875	20.6987	20.265	24.0278	22.0984	23.4122	22.1391	22.1832	21.9096
748	+	3.03138	4.43588	Color2 [DarkGray]	1	4		Q01804-1	OTU domain-containing protein 4 [OS=Homo sapiens]	OTUD4	+	pcDNA3.1_RBM39	3.03138	0.000721925	-4.43588	-4.63412	20.7829	17.8004	16.9052	14.712	17.752	17.5015	23.8852	20.7453	22.3365	21.4235	23.031	20.6478
749	+	3.02873	4.37955	Color2 [DarkGray]	1	4		Q58A45	PAN2-PAN3 deadenylation complex subunit PAN3 [OS=Homo sapiens]	PAN3	+	pcDNA3.1_RBM39	3.02873	0.000726302	-4.37955	-4.63012	14.4558	11.9247	14.5017	10.5127	13.9963	13.003	17.9127	19.817	17.5724	15.6377	15.3897	18.3419
750	+	3.02871	3.87883	Color2 [DarkGray]	1	4		Q9H9L4-1	KAT8 regulatory NSL complex subunit 2 [OS=Homo sapiens]	KANSL2	+	pcDNA3.1_RBM39	3.02871	0.000725333	-3.87883	-4.63011	15.5319	17.2162	17.2837	15.3762	14.1114	13.9662	16.6914	20.8487	19.9649	19.1519	19.9321	20.1695
751	+	3.02386	7.61258	Color2 [DarkGray]	1	4		Q6RFH5-1	WD repeat-containing protein 74 [OS=Homo sapiens]	WDR74	+	pcDNA3.1_RBM39	3.02386	0.000729694	-7.61258	-4.6228	14.0636	11.5545	13.7627	14.5589	14.4503	17.8946	19.4746	25.1465	18.8287	25.6877	18.2592	24.5635
752	+	3.02296	5.41726	Color2 [DarkGray]	1	4		Q14202	Zinc finger MYM-type protein 3 [OS=Homo sapiens]	ZMYM3	+	pcDNA3.1_RBM39	3.02296	0.000728723	-5.41726	-4.62143	15.8974	14.1971	12.0607	12.6691	12.0781	10.4185	20.7517	17.9651	17.7256	14.5699	19.6816	19.1307
753	+	3.02156	5.8374	Color2 [DarkGray]	1	4		P17844	probable ATP-dependent RNA helicase DDX5 [OS=Homo sapiens]	DDX5	+	pcDNA3.1_RBM39	3.02156	0.000727756	-5.8374	-4.61932	22.5699	24.6466	20.3214	23.3232	21.4389	22.5134	26.4686	30.69	26.06	30.8402	25.0719	30.707
754	+	3.01717	3.5476	Color2 [DarkGray]	1	4		Q9BVQ7-1	Spermatogenesis-associated protein 5-like protein 1 [OS=Homo sapiens]	AFG2B	+	pcDNA3.1_RBM39	3.01717	0.000742706	-3.5476	-4.61271	15.4336	12.1706	16.5604	15.1527	16.8524	16.3393	19.728	19.0299	18.0365	18.0281	19.6413	19.3309
755	+	3.0164	4.73448	Color2 [DarkGray]	1	4		Q9NQW6	Anillin [OS=Homo sapiens]	ANLN	+	pcDNA3.1_RBM39	3.0164	0.000741722	-4.73448	-4.61155	17.2358	15.9881	13.6982	11.1876	15.3747	13.6638	21.2266	18.3706	19.892	17.7903	20.0317	18.2439
756	+	3.01617	4.19985	Color2 [DarkGray]	1	4		Q99570	Phosphoinositide 3-kinase regulatory subunit 4 [OS=Homo sapiens]	PIK3R4	+	pcDNA3.1_RBM39	3.01617	0.000740741	-4.19985	-4.6112	16.0087	14.3213	12.4866	10.9847	13.1077	13.8211	18.8963	17.7987	17.3417	15.8075	19.6151	16.4699
757	+	3.01527	5.46798	Color2 [DarkGray]	1	4		Q8WYA6	Beta-catenin-like protein 1 [OS=Homo sapiens]	CTNNBL1	+	pcDNA3.1_RBM39	3.01527	0.00075033	-5.46798	-4.60985	14.3415	17.2997	12.3525	14.4265	16.3294	16.6928	23.0526	21.0788	22.2198	20.1842	16.6417	21.0732
758	+	3.01428	4.55887	Color2 [DarkGray]	1	4		Q8TF47-1	Zinc finger protein 90 homolog [OS=Homo sapiens]	ZFP90	+	pcDNA3.1_RBM39	3.01428	0.00074934	-4.55887	-4.60837	17.1382	11.6485	14.8578	15.4714	15.6508	16.3841	21.1357	19.894	20.424	16.8759	19.693	20.4813
759	+	3.01387	4.93889	Color2 [DarkGray]	1	4		Q96RP9	Elongation factor G, mitochondrial [OS=Homo sapiens]	GFM1	+	pcDNA3.1_RBM39	3.01387	0.000748353	-4.93889	-4.60774	17.3901	15.1505	13.5677	11.3746	13.6531	12.8123	21.1069	19.6683	19.4758	18.382	18.6826	16.266
760	+	3.01305	5.6625	Color2 [DarkGray]	1	4		Q9UGN5-1	Poly [ADP-ribose] polymerase 2 [OS=Homo sapiens]	PARP2	+	pcDNA3.1_RBM39	3.01305	0.000747368	-5.6625	-4.60651	17.5582	17.8964	14.4573	11.6049	14.8565	15.9794	23.4025	20.7143	21.6213	18.3861	19.4519	22.7515
761	+	3.01242	3.6655	Color2 [DarkGray]	1	4		Q96SK3	Zinc finger protein 607 [OS=Homo sapiens]	ZNF607	+	pcDNA3.1_RBM39	3.01242	0.000746386	-3.6655	-4.60556	14.9107	14.1629	14.4095	14.6473	15.3866	15.3336	16.9176	21.2955	17.3051	19.2037	16.455	19.6666
762	+	3.01131	3.98714	Color2 [DarkGray]	1	4		O60524	nuclear export mediator factor NEMF [OS=Homo sapiens]	NEMF	+	pcDNA3.1_RBM39	3.01131	0.000745407	-3.98714	-4.6039	19.4422	17.8134	18.3447	18.7682	18.6341	19.076	24.8367	19.9672	24.4831	21.3289	24.0717	21.3138
763	+	3.01035	5.49855	Color2 [DarkGray]	1	4		Q13144	Translation initiation factor eIF-2B subunit epsilon [OS=Homo sapiens]	EIF2B5	+	pcDNA3.1_RBM39	3.01035	0.00074443	-5.49855	-4.60245	17.5749	11.618	15.5388	15.0034	11.9322	15.0638	22.9149	18.9077	20.6684	17.4474	19.606	20.178
764	+	3.01035	4.06823	Color2 [DarkGray]	1	4		Q9H0U4	ras-related protein Rab-1B [OS=Homo sapiens]	RAB1B	+	pcDNA3.1_RBM39	3.01035	0.000743455	-4.06823	-4.60245	21.0214	16.3616	18.9793	17.2531	18.5646	16.93	23.4308	21.9949	22.964	19.9399	23.4035	21.7863
765	+	3.00909	3.92212	Color2 [DarkGray]	1	4		Q13045-1	protein flightless-1 homolog [OS=Homo sapiens]	FLII	+	pcDNA3.1_RBM39	3.00909	0.000742484	-3.92212	-4.60055	17.8832	18.2278	16.0253	13.8707	16.8749	15.3577	21.7466	18.7427	21.1866	19.4203	21.4193	19.2569
766	+	3.00855	5.51906	Color2 [DarkGray]	1	4		O95816	BAG family molecular chaperone regulator 2 [OS=Homo sapiens]	BAG2	+	pcDNA3.1_RBM39	3.00855	0.000741514	-5.51906	-4.59974	18.5189	16.3548	16.9838	12.6474	16.9879	16.1995	24.2214	18.3901	22.9493	20.4753	23.5518	21.2186
767	+	3.0082	6.08764	Color2 [DarkGray]	1	4		Q9Y6N9	Harmonin [OS=Homo sapiens]	USH1C	+	pcDNA3.1_RBM39	3.0082	0.000740548	-6.08764	-4.59922	15.6364	15.5696	13.3458	16.0935	13.3876	16.1107	18.1821	21.2838	20.5384	20.2186	26.7879	19.6587
768	+	3.00694	3.14175	Color2 [DarkGray]	1	4		Q9UKV3-5	Isoform 4 of Apoptotic chromatin condensation inducer in the nucleus [OS=Homo sapiens]	ACIN1	+	pcDNA3.1_RBM39	3.00694	0.000739583	-3.14175	-4.59733	22.2629	19.1113	20.5481	19.6827	20.5057	19.3577	25.5311	22.4644	23.9225	22.4132	23.4393	22.5483
769	+	3.00643	3.6295	Color2 [DarkGray]	1	4		O15027-1	Protein transport protein Sec16A [OS=Homo sapiens]	SEC16A	+	pcDNA3.1_RBM39	3.00643	0.000738622	-3.6295	-4.59655	18.4167	15.8532	17.9455	18.2307	17.665	16.5107	23.4289	20.4205	22.0128	19.3094	21.8478	19.3795
770	+	3.0047	2.70151	Color2 [DarkGray]	1	4		Q9UK59	lariat debranching enzyme [OS=Homo sapiens]	DBR1	+	pcDNA3.1_RBM39	3.0047	0.000737662	-2.70151	-4.59396	20.837	19.3373	19.4593	17.6199	19.2028	19.0912	22.2466	22.1262	22.3986	21.9026	20.0473	23.0353
771	+	3.00188	3.9872	Color2 [DarkGray]	1	4		O75746	Calcium-binding mitochondrial carrier protein Aralar1 [OS=Homo sapiens]	SLC25A12	+	pcDNA3.1_RBM39	3.00188	0.000736706	-3.9872	-4.58972	20.265	21.9873	18.5607	20.6693	19.769	20.6772	23.6083	26.4866	22.1743	25.4173	22.4876	25.6778
772	+	3.00059	4.8973	Color2 [DarkGray]	1	4		Q96T88	E3 ubiquitin-protein ligase UHRF1 [OS=Homo sapiens]	UHRF1	+	pcDNA3.1_RBM39	3.00059	0.000735751	-4.8973	-4.58778	16.9309	14.5396	20.3093	15.9743	19.7782	17.3354	23.5397	21.5557	22.6546	20.0121	23.7244	22.7648
773	+	3.00003	4.6881	Color2 [DarkGray]	1	4		O60832-1	H/ACA ribonucleoprotein complex subunit 4 [OS=Homo sapiens]	DKC1	+	pcDNA3.1_RBM39	3.00003	0.000734799	-4.6881	-4.58694	19.9839	18.5055	19.4674	17.4747	18.8675	18.8442	25.5054	21.8915	25.7755	21.2997	25.7477	21.052
774	+	2.99918	4.2645	Color2 [DarkGray]	1	4		Q5VWQ0	Round spermatid basic protein 1 [OS=Homo sapiens]	RSBN1	+	pcDNA3.1_RBM39	2.99918	0.000744186	-4.2645	-4.58566	18.9862	20.3675	20.5704	16.3003	19.8831	15.6738	23.4995	21.9386	24.0249	22.6586	23.1416	22.1052
775	+	2.99633	3.67827	Color2 [DarkGray]	1	4		P78347	General transcription factor II-I [OS=Homo sapiens]	GTF2I	+	pcDNA3.1_RBM39	2.99633	0.000753548	-3.67827	-4.58139	20.4888	18.2402	18.1409	16.6357	18.6919	16.4784	23.2145	19.7963	22.1438	21.985	22.8799	20.726
776	+	2.98854	2.99708	Color2 [DarkGray]	1	4		P55265-1	Double-stranded RNA-specific adenosine deaminase [OS=Homo sapiens]	ADAR	+	pcDNA3.1_RBM39	2.98854	0.000757732	-2.99708	-4.5697	21.2008	20.5131	20.3589	19.5748	20.0078	19.7209	25.0243	22.9766	24.1247	21.3474	24.2341	21.6518
777	+	2.98785	4.5161	Color2 [DarkGray]	1	4		Q2Q1W2	E3 ubiquitin-protein ligase TRIM71 [OS=Homo sapiens]	TRIM71	+	pcDNA3.1_RBM39	2.98785	0.000756757	-4.5161	-4.56865	18.1904	16.1663	12.8502	15.792	14.929	16.1579	22.1122	20.7971	20.8408	17.4068	20.9254	19.0999
778	+	2.98261	5.24175	Color2 [DarkGray]	1	4		Q9Y5L0-1	Isoform 1 of Transportin-3 [OS=Homo sapiens]	TNPO3	+	pcDNA3.1_RBM39	2.98261	0.000760925	-5.24175	-4.56081	16.511	9.53259	11.4644	13.4283	11.6681	15.2392	19.3652	18.0772	18.1317	18.802	18.7069	16.211
779	+	2.98182	4.53778	Color2 [DarkGray]	1	4		Q9NP50-1	Protein FAM60A [OS=Homo sapiens]	FAM60A	+	pcDNA3.1_RBM39	2.98182	0.000759949	-4.53778	-4.55962	13.5799	11.0155	11.9082	13.1477	12.5487	13.6553	19.408	16.8319	18.3963	14.426	19.2629	14.757
780	+	2.97413	4.55691	Color2 [DarkGray]	1	4		Q96MU7-1	YTH domain-containing protein 1 [OS=Homo sapiens]	YTHDC1	+	pcDNA3.1_RBM39	2.97413	0.000774359	-4.55691	-4.54811	20.7835	21.8145	16.4446	16.3188	18.8263	17.6884	24.6943	22.2838	23.5463	22.6053	23.6364	22.4514
781	+	2.97342	3.31455	Color2 [DarkGray]	1	4		Q6ZNB6-1	nf-x1-type zinc finger protein nfxl1 [OS=Homo sapiens]	NFXL1	+	pcDNA3.1_RBM39	2.97342	0.000773367	-3.31455	-4.54705	18.9584	18.5915	18.2481	16.2366	17.6626	19.2869	21.9606	19.1648	22.0132	21.6286	23.3444	20.7598
782	+	2.9712	4.89397	Color2 [DarkGray]	1	4		Q9UII4	E3 ISG15--protein ligase HERC5 [OS=Homo sapiens]	HERC5	+	pcDNA3.1_RBM39	2.9712	0.000772379	-4.89397	-4.54373	19.7883	17.5067	19.4219	15.6535	18.9389	16.422	25.0221	21.2404	24.9704	21.3581	23.9445	20.5596
783	+	2.97096	4.84624	Color2 [DarkGray]	1	4		O94913	Pre-mRNA cleavage complex 2 protein Pcf11 [OS=Homo sapiens]	PCF11	+	pcDNA3.1_RBM39	2.97096	0.000771392	-4.84624	-4.54337	13.6905	14.1786	13.569	14.7757	13.8385	14.9989	21.0901	16.6413	20.9735	15.538	21.4906	18.3952
784	+	2.97081	4.5784	Color2 [DarkGray]	1	4		Q16600	Zinc finger protein 239 [OS=Homo sapiens]	ZNF239	+	pcDNA3.1_RBM39	2.97081	0.000770408	-4.5784	-4.54315	12.0908	11.9288	11.9821	11.8587	12.1231	12.2142	19.4874	12.9571	18.3035	14.6575	18.0065	16.2559
785	+	2.96579	5.67023	Color2 [DarkGray]	1	4		Q9NRM2	Zinc finger protein 277 [OS=Homo sapiens]	ZNF277	+	pcDNA3.1_RBM39	2.96579	0.000774522	-5.67023	-4.53563	13.8169	11.5374	14.9593	12.2305	13.7805	14.7573	19.664	19.9606	21.5005	15.076	22.1266	16.7756
786	+	2.96386	5.19939	Color2 [DarkGray]	1	4		O15228	Dihydroxyacetone phosphate acyltransferase [OS=Homo sapiens]	GNPAT	+	pcDNA3.1_RBM39	2.96386	0.000773537	-5.19939	-4.53274	16.7673	17.2669	12.7501	10.9939	12.3395	12.3629	17.0428	19.5368	19.1272	18.8778	20.1636	18.9289
787	+	2.95577	4.93795	Color2 [DarkGray]	1	4		Q13576-1	Ras GTPase-activating-like protein IQGAP2 [OS=Homo sapiens]	IQGAP2	+	pcDNA3.1_RBM39	2.95577	0.000782719	-4.93795	-4.52066	16.7052	11.7682	12.2783	12.7783	15.4897	16.4807	20.4146	16.3062	19.8442	20.0708	19.1621	19.3302
788	+	2.94473	4.28032	Color2 [DarkGray]	1	4		Q9UQ90	Paraplegin [OS=Homo sapiens]	SPG7	+	pcDNA3.1_RBM39	2.94473	0.00080203	-4.28032	-4.5042	16.2538	13.4907	11.2738	12.5747	13.005	11.5738	16.3107	17.1244	15.963	16.2119	19.5986	18.6452
789	+	2.94407	2.99391	Color2 [DarkGray]	1	4		Q8NA72	Centrosomal protein POC5 [OS=Homo sapiens]	POC5	+	pcDNA3.1_RBM39	2.94407	0.000801014	-2.99391	-4.50321	12.5214	14.8071	14.7714	13.4305	13.515	14.7521	16.9566	17.829	15.4911	18.1627	15.2167	18.105
790	+	2.94208	4.55398	Color2 [DarkGray]	1	4		P05455	Lupus La protein [OS=Homo sapiens]	SSB	+	pcDNA3.1_RBM39	2.94208	0.000805063	-4.55398	-4.50025	18.1329	15.0706	19.1619	18.714	18.0099	18.3166	23.8718	19.5112	23.4219	21.0754	24.9784	21.871
791	+	2.9411	5.287	Color2 [DarkGray]	1	4		Q8IYI8	Zinc finger protein 440 [OS=Homo sapiens]	ZNF440	+	pcDNA3.1_RBM39	2.9411	0.000809102	-5.287	-4.49879	12.0888	11.5639	15.9553	12.4003	14.4667	13.9778	14.8352	21.2969	17.9456	20.391	17.8074	19.8986
792	+	2.9403	4.54034	Color2 [DarkGray]	1	4		O00541-1	Pescadillo homolog [OS=Homo sapiens]	PES1	+	pcDNA3.1_RBM39	2.9403	0.000808081	-4.54034	-4.4976	19.215	21.6222	18.6993	20.1775	19.8709	20.2444	22.0603	26.5002	23.7888	26.2266	21.8019	26.6936
793	+	2.93708	5.52858	Color2 [DarkGray]	1	4		Q5T3I0	G patch domain-containing protein 4 [OS=Homo sapiens]	GPATCH4	+	pcDNA3.1_RBM39	2.93708	0.000812106	-5.52858	-4.4928	17.5939	14.7836	17.0583	16.92	17.6544	18.2678	23.8404	19.4091	25.3345	19.3327	25.4305	22.1022
794	+	2.93611	3.07934	Color2 [DarkGray]	1	4		P51114-2	Isoform 2 of Fragile X mental retardation syndrome-related protein 1 [OS=Homo sapiens]	FXR1	+	pcDNA3.1_RBM39	2.93611	0.000811083	-3.07934	-4.49136	21.6941	23.1311	21.3142	21.89	22.4072	22.0531	24.5804	27.0115	23.3387	25.7838	23.6016	26.6498
795	+	2.93221	4.18087	Color2 [DarkGray]	1	4		P45954	Short/branched chain specific acyl-CoA dehydrogenase, mitochondrial [OS=Homo sapiens]	ACADSB	+	pcDNA3.1_RBM39	2.93221	0.000815094	-4.18087	-4.48554	17.9331	18.8029	15.3463	15.5283	13.8162	14.0217	20.9816	19.4647	19.6469	21.3599	20.4316	18.649
796	+	2.92852	4.85989	Color2 [DarkGray]	1	4		Q13485	Mothers against decapentaplegic homolog 4 [OS=Homo sapiens]	SMAD4	+	pcDNA3.1_RBM39	2.92852	0.00081407	-4.85989	-4.48006	14.1911	16.5516	11.821	14.7125	11.3799	14.4573	20.2183	21.0127	17.6241	18.6061	15.9247	18.8868
797	+	2.92819	4.1399	Color2 [DarkGray]	1	4		Q6PF04-1	Zinc finger protein 613 [OS=Homo sapiens]	ZNF613	+	pcDNA3.1_RBM39	2.92819	0.000838143	-4.1399	-4.47958	11.2185	13.4786	9.73303	12.8226	11.3676	10.8927	16.522	16.3014	14.0497	17.1773	12.9292	17.3728
798	+	2.92769	4.22668	Color2 [DarkGray]	1	4		Q8IZH2-1	5'-3' exoribonuclease 1 [OS=Homo sapiens]	XRN1	+	pcDNA3.1_RBM39	2.92769	0.000837093	-4.22668	-4.47883	19.3372	17.5671	20.7708	16.9882	19.8299	17.2444	24.4493	20.1177	23.6615	21.4189	24.0318	23.4186
799	+	2.92583	4.29745	Color2 [DarkGray]	1	4		Q9H3P7	Golgi resident protein GCP60 [OS=Homo sapiens]	ACBD3	+	pcDNA3.1_RBM39	2.92583	0.000841051	-4.29745	-4.47605	16.2208	19.9346	13.7681	18.3433	17.1923	18.0849	21.1885	21.9122	22.4386	21.9718	19.621	22.1967
800	+	2.92569	2.76762	Color2 [DarkGray]	1	4		P28331-1	NADH-ubiquinone oxidoreductase 75 kDa subunit, mitochondrial [OS=Homo sapiens]	NDUFS1	+	pcDNA3.1_RBM39	2.92569	0.00084	-2.76762	-4.47586	17.437	15.9928	18.2133	14.8438	17.1433	17.0721	20.302	20.126	19.6159	17.7904	20.1438	19.3299
801	+	2.92101	4.52917	Color2 [DarkGray]	1	4		Q9UDR5	Alpha-aminoadipic semialdehyde synthase, mitochondrial [OS=Homo sapiens]	AASS	+	pcDNA3.1_RBM39	2.92101	0.000843945	-4.52917	-4.4689	13.9793	11.7901	11.8875	10.6606	12.1844	11.2342	20.3547	13.7573	16.4601	16.903	16.2971	15.1389
802	+	2.91835	3.50463	Color2 [DarkGray]	1	4		P56182	Ribosomal RNA processing protein 1 homolog A [OS=Homo sapiens]	RRP1	+	pcDNA3.1_RBM39	2.91835	0.000842893	-3.50463	-4.46494	20.2273	19.9298	17.2897	17.7135	17.4478	19.5163	23.1936	20.9902	23.5107	20.1845	23.281	21.992
803	+	2.91834	5.207	Color2 [DarkGray]	1	4		Q15061	WD repeat-containing protein 43 [OS=Homo sapiens]	WDR43	+	pcDNA3.1_RBM39	2.91834	0.000841843	-5.207	-4.46494	18.5429	16.8166	15.2683	13.1634	12.6396	12.3859	22.1094	20.7382	19.7322	18.2013	20.2591	19.0186
804	+	2.91615	4.92384	Color2 [DarkGray]	1	4		Q96AY2	crossover junction endonuclease EME1 [OS=Homo sapiens]	EME1	+	pcDNA3.1_RBM39	2.91615	0.000840796	-4.92384	-4.46168	15.9642	16.6426	15.7977	18.4779	15.5202	16.1214	20.8744	23.1386	19.1573	24.1685	17.8505	22.8779
805	+	2.91527	4.92661	Color2 [DarkGray]	1	4		P52298-1	Nuclear cap-binding protein subunit 2 [OS=Homo sapiens]	NCBP2	+	pcDNA3.1_RBM39	2.91527	0.000839752	-4.92661	-4.46037	17.2383	12.9098	15.3994	11.7964	14.6865	12.7207	21.4256	16.9843	18.9955	17.0244	19.4434	20.4375
806	+	2.91155	4.14481	Color2 [DarkGray]	1	4		P62995	transformer-2 protein homolog beta [OS=Homo sapiens]	TRA2B	+	pcDNA3.1_RBM39	2.91155	0.000848635	-4.14481	-4.45485	21.703	18.7896	19.9184	18.2714	21.2643	18.5018	26.2741	22.4572	24.8312	22.7805	25.0665	21.9076
807	+	2.90998	6.2458	Color2 [DarkGray]	1	4		Q9Y6V7	Probable ATP-dependent RNA helicase ddx49 [OS=Homo sapiens]	DDX49	+	pcDNA3.1_RBM39	2.90998	0.000847584	-6.2458	-4.45252	13.3215	12.619	15.9726	14.8613	14.9798	11.0494	22.0892	15.7155	22.2535	18.1247	23.1815	18.9142
808	+	2.90477	5.35165	Color2 [DarkGray]	1	4		Q5T2E6-1	UPF0668 protein C10orf76 [OS=Homo sapiens]	ARMH3	+	pcDNA3.1_RBM39	2.90477	0.000851485	-5.35165	-4.44479	16.5325	17.6432	12.2117	11.0399	13.3348	11.8253	17.0642	20.5837	19.8376	18.7969	19.1766	19.2383
809	+	2.90374	5.74326	Color2 [DarkGray]	1	4		Q9H0U9	Testis-specific Y-encoded-like protein 1 [OS=Homo sapiens]	TSPYL1	+	pcDNA3.1_RBM39	2.90374	0.000850433	-5.74326	-4.44327	15.6323	11.6036	13.933	14.2425	14.9072	15.4144	22.8263	18.1361	22.935	16.0145	21.4318	18.849
810	+	2.90013	5.93528	Color2 [DarkGray]	1	4		Q14244	Ensconsin [OS=Homo sapiens]	MAP7	+	pcDNA3.1_RBM39	2.90013	0.000849383	-5.93528	-4.43791	17.3648	16.865	13.7881	13.8879	14.9725	16.6956	22.5851	19.0704	21.1453	17.8386	25.8778	22.6682
811	+	2.89883	2.36749	Color2 [DarkGray]	1	4		P08238	Heat shock protein HSP 90-beta [OS=Homo sapiens]	HSP90AB1	+	pcDNA3.1_RBM39	2.89883	0.000853268	-2.36749	-4.43599	24.8208	22.6179	23.4722	22.2331	23.561	22.5433	26.8871	24.7801	26.1943	24.5208	25.8161	25.2547
812	+	2.89732	4.27778	Color2 [DarkGray]	1	4		P25440-1	Bromodomain-containing protein 2 [OS=Homo sapiens]	BRD2	+	pcDNA3.1_RBM39	2.89732	0.000857143	-4.27778	-4.43375	18.7829	17.8755	17.3121	17.8681	18.3753	15.936	22.1222	18.1844	23.8643	24.1868	21.679	21.7799
813	+	2.89574	5.77973	Color2 [DarkGray]	1	4		Q8NDD1	Uncharacterized protein C1orf131 [OS=Homo sapiens]	C1orf131	+	pcDNA3.1_RBM39	2.89574	0.000865929	-5.77973	-4.43142	13.1111	13.2107	11.2951	13.7098	13.322	19.0509	18.8004	19.1361	20.5664	22.8953	19.2811	17.6987
814	+	2.89475	4.14213	Color2 [DarkGray]	1	4		Q86W56	Poly(ADP-ribose) glycohydrolase [OS=Homo sapiens]	PARG	+	pcDNA3.1_RBM39	2.89475	0.000864865	-4.14213	-4.42995	15.2933	13.1585	11.5567	10.8749	12.2306	12.3047	18.7922	18.1694	16.8271	15.5544	16.7797	14.1487
815	+	2.89386	4.50098	Color2 [DarkGray]	1	4		Q86UE4	protein LYRIC [OS=Homo sapiens]	MTDH	+	pcDNA3.1_RBM39	2.89386	0.000863804	-4.50098	-4.42862	19.4026	16.5894	21.5231	21.3606	17.7731	16.7828	24.0087	23.8752	23.0414	22.2374	22.1341	25.1407
816	+	2.89367	5.16927	Color2 [DarkGray]	1	4		P62899	60S ribosomal protein L31 [OS=Homo sapiens]	RPL31	+	pcDNA3.1_RBM39	2.89367	0.000862745	-5.16927	-4.42836	17.9326	15.8603	17.4327	13.4503	17.0315	12.6473	23.5201	19.9804	22.4455	18.5669	21.033	19.8242
817	+	2.89318	6.37149	Color2 [DarkGray]	1	4		Q9H0U6	39S ribosomal protein L18, mitochondrial [OS=Homo sapiens]	MRPL18	+	pcDNA3.1_RBM39	2.89318	0.000861689	-6.37149	-4.42762	16.0664	11.2303	15.4762	11.3399	15.4604	11.5286	22.3087	16.0399	22.2899	18.1297	21.7389	18.8237
818	+	2.89274	5.33344	Color2 [DarkGray]	1	4		Q15629	Translocating chain-associated membrane protein 1 [OS=Homo sapiens]	TRAM1	+	pcDNA3.1_RBM39	2.89274	0.000860636	-5.33344	-4.42698	17.5777	13.4553	15.4359	11.1072	16.3945	14.4391	21.8911	20.5816	19.7733	17.3621	22.1493	18.6527
819	+	2.89023	4.49828	Color2 [DarkGray]	1	4		Q14181	DNA polymerase alpha subunit B [OS=Homo sapiens]	POLA2	+	pcDNA3.1_RBM39	2.89023	0.000864469	-4.49828	-4.42325	14.5056	18.3096	13.9844	16.7489	14.5544	16.6772	16.9191	22.2069	19.9492	20.9808	20.4949	21.2189
820	+	2.89021	3.39414	Color2 [DarkGray]	1	4		Q9H4M9	EH domain-containing protein 1 [OS=Homo sapiens]	EHD1	+	pcDNA3.1_RBM39	2.89021	0.000863415	-3.39414	-4.42322	12.0204	14.5957	12.1547	10.3629	13.1364	12.3168	15.0341	15.0262	16.2268	15.0903	15.3501	18.2242
821	+	2.88844	4.00041	Color2 [DarkGray]	1	4		Q15029	116 kDa U5 small nuclear ribonucleoprotein component [OS=Homo sapiens]	EFTUD2	+	pcDNA3.1_RBM39	2.88844	0.000862363	-4.00041	-4.42061	22.5253	19.1798	19.6517	19.3517	20.0065	18.3388	25.7213	24.0583	24.7825	21.5568	24.9523	21.9851
822	+	2.88654	3.66027	Color2 [DarkGray]	1	4		Q9ULK4	Mediator of RNA polymerase II transcription subunit 23 [OS=Homo sapiens]	MED23	+	pcDNA3.1_RBM39	2.88654	0.000861314	-3.66027	-4.41781	16.556	13.0329	15.1435	12.9909	14.9141	13.603	18.5305	15.7552	19.2861	16.8032	19.449	18.378
823	+	2.88387	4.73121	Color2 [DarkGray]	1	4		Q9BYN8	28S ribosomal protein S26, mitochondrial [OS=Homo sapiens]	MRPS26	+	pcDNA3.1_RBM39	2.88387	0.000865128	-4.73121	-4.41385	18.3551	18.4364	17.0801	16.6307	16.2208	15.941	25.1946	20.0985	23.2589	18.3637	21.6913	22.4444
824	+	2.88383	3.64122	Color2 [DarkGray]	1	4		Q9BZJ0	Crooked neck-like protein 1 [OS=Homo sapiens]	CRNKL1	+	pcDNA3.1_RBM39	2.88383	0.000864078	-3.64122	-4.41378	17.8563	18.5953	17.1132	16.8697	17.0486	19.18	18.8024	23.4565	20.971	22.4272	20.055	22.7983
825	+	2.88324	5.12976	Color2 [DarkGray]	1	4		Q13601	KRR1 small subunit processome component homolog [OS=Homo sapiens]	KRR1	+	pcDNA3.1_RBM39	2.88324	0.00086303	-5.12976	-4.41292	17.2168	18.0726	16.5897	16.5175	17.759	15.7759	24.8683	20.9439	22.9667	18.4244	25.2785	20.2282
826	+	2.87945	5.4164	Color2 [DarkGray]	1	4		Q8TF39	Zinc finger protein 483 [OS=Homo sapiens]	ZNF483	+	pcDNA3.1_RBM39	2.87945	0.000861985	-5.4164	-4.40731	20.0098	12.8069	15.7626	13.5813	16.4904	15.4739	20.309	18.5607	23.3916	21.5516	20.9139	21.8965
827	+	2.8788	4.80139	Color2 [DarkGray]	1	4		Q96T21	selenocysteine insertion sequence-binding protein 2 [OS=Homo sapiens]	SECISBP2	+	pcDNA3.1_RBM39	2.8788	0.000860943	-4.80139	-4.40635	11.589	11.0274	13.8684	11.5221	13.3046	14.4306	17.2058	14.9675	20.649	15.2885	19.4848	16.9548
828	+	2.87839	3.88238	Color2 [DarkGray]	1	4		P61247	40S ribosomal protein S3a [OS=Homo sapiens]	RPS3A	+	pcDNA3.1_RBM39	2.87839	0.000859903	-3.88238	-4.40575	21.6629	21.2357	22.1248	21.5888	22.406	21.8639	28.0527	23.6696	27.1341	23.7821	27.6446	23.8933
829	+	2.87547	5.63183	Color2 [DarkGray]	1	4		Q9NWK9	Box C/D snoRNA protein 1 [OS=Homo sapiens]	ZNHIT6	+	pcDNA3.1_RBM39	2.87547	0.000868516	-5.63183	-4.40143	17.67	18.3612	12.5626	14.9095	11.5936	15.0055	20.1448	22.8075	20.8497	17.955	20.5313	21.6051
830	+	2.87517	4.32297	Color2 [DarkGray]	1	4		Q9UBU9-1	nuclear RNA export factor 1 [OS=Homo sapiens]	NXF1	+	pcDNA3.1_RBM39	2.87517	0.00086747	-4.32297	-4.40099	20.9875	22.1004	18.1013	21.7865	20.1646	20.4512	23.6213	27.0616	22.4246	26.1786	23.619	26.6242
831	+	2.87258	3.13588	Color2 [DarkGray]	1	4		Q9Y232-1	Chromodomain Y-like protein [OS=Homo sapiens]	CDYL	+	pcDNA3.1_RBM39	2.87258	0.000876053	-3.13588	-4.39717	15.4963	18.3128	18.8534	18.3347	17.7895	18.4114	20.6186	21.3474	20.8904	20.2389	19.6333	23.2847
832	+	2.87204	4.57589	Color2 [DarkGray]	1	4		Q15386-1	Ubiquitin-protein ligase E3C [OS=Homo sapiens]	UBE3C	+	pcDNA3.1_RBM39	2.87204	0.000875	-4.57589	-4.39637	17.6168	12.6967	16.8042	13.0436	16.7557	14.3561	21.1271	18.5066	20.6247	18.0326	21.3254	19.112
833	+	2.87153	2.71704	Color2 [DarkGray]	1	4		P11498	pyruvate carboxylase, mitochondrial [OS=Homo sapiens]	PC	+	pcDNA3.1_RBM39	2.87153	0.00087395	-2.71704	-4.39562	17.8684	18.2235	16.9683	17.8514	16.5974	18.9344	21.7578	20.041	22.0297	19.0185	20.6381	19.2605
834	+	2.87004	3.95744	Color2 [DarkGray]	1	4		P18621	60S ribosomal protein L17 [OS=Homo sapiens]	RPL17	+	pcDNA3.1_RBM39	2.87004	0.000872902	-3.95744	-4.39343	23.2014	21.1006	22.9542	22.9806	22.7144	22.4268	28.9229	25.1949	28.435	25.9822	27.1557	23.432
835	+	2.86939	3.84117	Color2 [DarkGray]	1	4		Q92499	ATP-dependent RNA helicase DDX1 [OS=Homo sapiens]	DDX1	+	pcDNA3.1_RBM39	2.86939	0.000871856	-3.84117	-4.39247	23.0812	20.2903	20.8215	19.4582	20.5022	18.2978	26.3029	23.7555	24.9188	22.9872	25.0475	22.4863
836	+	2.8636	4.51173	Color2 [DarkGray]	1	4		P10398-1	serine/threonine-protein kinase A-Raf [OS=Homo sapiens]	ARAF	+	pcDNA3.1_RBM39	2.8636	0.000875598	-4.51173	-4.38392	21.302	21.2432	18.5419	18.7463	17.5454	19.1509	25.4019	24.9444	25.0169	24.7352	20.0813	23.4203
837	+	2.85947	4.12606	Color2 [DarkGray]	1	4		Q15843	NEDD8 [OS=Homo sapiens]	NEDD8	+	pcDNA3.1_RBM39	2.85947	0.000888889	-4.12606	-4.37784	17.0371	13.4379	14.4334	12.8468	13.996	11.852	20.6433	16.3548	18.1894	16.8808	18.1568	18.1345
838	+	2.85237	3.71166	Color2 [DarkGray]	1	4		Q6P2Q9	Pre-mRNA-processing-splicing factor 8 [OS=Homo sapiens]	PRPF8	+	pcDNA3.1_RBM39	2.85237	0.000892601	-3.71166	-4.36737	22.4903	19.6595	21.1243	20.8764	21.7756	21.7294	27.2473	22.9325	25.8754	22.571	25.8819	25.4175
839	+	2.8506	6.59041	Color2 [DarkGray]	1	4		Q14498-1	RNA-binding protein 39 [OS=Homo sapiens]	RBM39	+	pcDNA3.1_RBM39	2.8506	0.000891538	-6.59041	-4.36476	28.8238	26.1753	23.2464	22.6572	30.2978	27.7281	31.1904	34.8879	31.6016	35.102	30.7975	34.8917
840	+	2.84645	4.12937	Color2 [DarkGray]	1	4		P11940-1	Polyadenylate-binding protein 1 [OS=Homo sapiens]	PABPC1	+	pcDNA3.1_RBM39	2.84645	0.000895238	-4.12937	-4.35866	25.1265	24.2787	24.5068	23.5002	22.2095	26.1542	27.6532	30.3101	27.6225	28.9586	25.5219	30.4858
841	+	2.84519	2.81879	Color2 [DarkGray]	1	4		Q96IV0	Peptide-N(4)-(N-acetyl-beta-glucosaminyl)asparagine amidase [OS=Homo sapiens]	NGLY1	+	pcDNA3.1_RBM39	2.84519	0.000913199	-2.81879	-4.3568	20.1174	19.3589	19.1054	17.6342	17.7669	17.6241	20.9364	22.0536	19.5001	21.0167	22.4961	22.5167
842	+	2.84355	4.93888	Color2 [DarkGray]	1	4		O00522	Krev interaction trapped protein 1 [OS=Homo sapiens]	KRIT1	+	pcDNA3.1_RBM39	2.84355	0.000912114	-4.93888	-4.3544	12.3254	11.442	11.5838	7.80975	13.0419	12.6553	16.9182	17.0335	17.7189	18.4263	12.7211	15.6735
843	+	2.8425	3.80565	Color2 [DarkGray]	1	4		Q6P1J9	Parafibromin [OS=Homo sapiens]	CDC73	+	pcDNA3.1_RBM39	2.8425	0.000911032	-3.80565	-4.35286	16.8929	16.1827	17.2306	15.8165	17.7919	17.7979	21.6227	18.9682	20.4064	18.1115	23.3436	22.0938
844	+	2.84003	2.6823	Color2 [DarkGray]	1	4		Q15149-1	plectin [OS=Homo sapiens]	PLEC	+	pcDNA3.1_RBM39	2.84003	0.000919431	-2.6823	-4.34922	22.3266	21.0484	20.6793	19.5545	20.6922	19.76	24.3831	21.9411	22.6753	24.2273	22.4277	24.5003
845	+	2.83659	4.56188	Color2 [DarkGray]	1	4		Q7Z7F0-1	Protein BLOM7 [OS=Homo sapiens]	KHDC4	+	pcDNA3.1_RBM39	2.83659	0.000918343	-4.56188	-4.34417	15.7682	11.6699	13.5436	11.4092	13.6247	13.8149	21.8726	17.9854	16.7669	16.8923	16.7748	16.9098
846	+	2.83581	3.03369	Color2 [DarkGray]	1	4		P51617	interleukin-1 receptor-associated kinase 1 [OS=Homo sapiens]	IRAK1	+	pcDNA3.1_RBM39	2.83581	0.000917258	-3.03369	-4.34302	18.8106	16.6998	14.9289	15.8995	16.1341	16.759	20.7891	20.7095	19.2586	18.4046	18.2356	20.0365
847	+	2.83489	4.49089	Color2 [DarkGray]	1	4		Q9NYV4-1	Cyclin-dependent kinase 12 [OS=Homo sapiens]	CDK12	+	pcDNA3.1_RBM39	2.83489	0.00092562	-4.49089	-4.34167	20.4951	18.0604	19.4629	18.0821	18.9324	19.0828	25.0648	26.6501	23.7643	20.7058	24.0826	20.7935
848	+	2.8343	4.74645	Color2 [DarkGray]	1	4		O43422-1	52 kDa repressor of the inhibitor of the protein kinase [OS=Homo sapiens]	THAP12	+	pcDNA3.1_RBM39	2.8343	0.000924528	-4.74645	-4.34081	17.0601	16.7767	13.1128	14.4892	16.6	18.03	21.8875	17.5135	23.2063	20.2282	21.5437	20.1682
849	+	2.8341	4.92783	Color2 [DarkGray]	1	4		P54619-1	5'-AMP-activated protein kinase subunit gamma-1 [OS=Homo sapiens]	PRKAG1	+	pcDNA3.1_RBM39	2.8341	0.000923439	-4.92783	-4.3405	15.9353	9.38773	14.5046	12.486	14.6904	11.3144	18.0545	15.9644	19.9972	17.2957	18.3013	18.2721
850	+	2.83309	4.00712	Color2 [DarkGray]	1	4		O75940	Survival of motor neuron-related-splicing factor 30 [OS=Homo sapiens]	SMNDC1	+	pcDNA3.1_RBM39	2.83309	0.000927059	-4.00712	-4.33902	17.7997	13.9675	16.6648	12.109	15.1779	14.6832	18.7496	18.5622	20.5595	17.5105	19.4597	19.6033
851	+	2.82945	5.60218	Color2 [DarkGray]	1	4		Q86Y07	serine/threonine-protein kinase VRK2 [OS=Homo sapiens]	VRK2	+	pcDNA3.1_RBM39	2.82945	0.000954172	-5.60218	-4.33368	11.4483	13.8107	13.4343	13.3912	16.0269	15.5686	22.53	18.3362	21.2556	15.8044	21.8067	17.5602
852	+	2.82598	6.43848	Color2 [DarkGray]	1	4		Q9Y312	Protein AAR2 homolog [OS=Homo sapiens]	AAR2	+	pcDNA3.1_RBM39	2.82598	0.000953052	-6.43848	-4.32858	15.3576	11.4852	16.8782	11.1284	14.66	13.2665	20.8357	19.9888	22.1132	21.4068	22.3928	14.6696
853	+	2.82509	4.64778	Color2 [DarkGray]	1	4		P55197-1	Isoform 1 of Protein AF-10 [OS=Homo sapiens]	MLLT10	+	pcDNA3.1_RBM39	2.82509	0.000956624	-4.64778	-4.32728	15.0984	13.0374	18.0766	11.8582	17.7958	15.3124	21.0972	18.7357	19.3226	19.3806	20.475	20.0543
854	+	2.82173	5.29306	Color2 [DarkGray]	1	4		Q9UID3-1	Vacuolar protein sorting-associated protein 51 homolog [OS=Homo sapiens]	VPS51	+	pcDNA3.1_RBM39	2.82173	0.000955504	-5.29306	-4.32236	13.2307	14.041	13.1614	10.796	13.4743	13.4937	19.7487	21.8165	18.979	16.1545	19.2158	14.0408
855	+	2.81438	4.00687	Color2 [DarkGray]	1	4		Q9ULU4	protein kinase C-binding protein 1 [OS=Homo sapiens]	ZMYND8	+	pcDNA3.1_RBM39	2.81438	0.000968421	-4.00687	-4.31158	14.7686	10.3362	13.7788	14.9421	13.5134	15.0332	19.6191	16.1334	17.8645	16.9789	19.1996	16.6179
856	+	2.81296	4.15191	Color2 [DarkGray]	1	4		O60231	Putative pre-mRNA-splicing factor ATP-dependent RNA helicase DHX16 [OS=Homo sapiens]	DHX16	+	pcDNA3.1_RBM39	2.81296	0.000976636	-4.15191	-4.30949	17.963	15.424	17.0643	16.9685	15.5314	16.9561	23.4085	19.6516	21.0932	17.9794	23.1102	19.5758
857	+	2.81113	4.67393	Color2 [DarkGray]	1	4		P01031	Complement C5 [OS=Homo sapiens]	C5	+	pcDNA3.1_RBM39	2.81113	0.000975496	-4.67393	-4.30681	16.7779	10.8291	17.9023	16.9349	15.8755	16.7853	19.9976	20.0889	20.8311	21.0846	21.6021	19.5442
858	+	2.79991	4.7653	Color2 [DarkGray]	1	4		Q15650	Activating signal cointegrator 1 [OS=Homo sapiens]	TRIP4	+	pcDNA3.1_RBM39	2.79991	0.00100699	-4.7653	-4.2904	20.3411	22.0278	17.4786	18.6095	17.9683	17.1596	21.5262	25.7501	22.625	25.072	21.7086	25.4948
859	+	2.79864	5.02045	Color2 [DarkGray]	1	4		Q9BSD7	Cancer-related nucleoside-triphosphatase [OS=Homo sapiens]	NTPCR	+	pcDNA3.1_RBM39	2.79864	0.00100582	-5.02045	-4.28854	15.6209	12.2809	10.7994	15.8805	15.4345	15.8726	19.7881	16.5963	21.7757	18.0522	20.5458	19.2534
860	+	2.79773	4.28695	Color2 [DarkGray]	1	4		Q96DV4	39S ribosomal protein L38, mitochondrial [OS=Homo sapiens]	MRPL38	+	pcDNA3.1_RBM39	2.79773	0.0010093	-4.28695	-4.2872	16.7412	16.8261	18.2299	13.841	17.8986	16.9093	22.8647	19.5099	22.6224	19.4453	22.762	18.9636
861	+	2.79471	4.2407	Color2 [DarkGray]	1	4		Q5TGY3	AT-hook DNA-binding motif-containing protein 1 [OS=Homo sapiens]	AHDC1	+	pcDNA3.1_RBM39	2.79471	0.00100813	-4.2407	-4.28279	16.3228	12.1333	15.8962	16.2072	13.7803	16.5184	21.6926	17.0247	20.5726	18.3894	19.6325	18.9906
862	+	2.7914	5.51991	Color2 [DarkGray]	1	4		O60783	28S ribosomal protein S14, mitochondrial [OS=Homo sapiens]	MRPS14	+	pcDNA3.1_RBM39	2.7914	0.0010116	-5.51991	-4.27796	15.1785	14.3936	11.8324	10.9758	13.2608	11.6027	21.829	14.1395	19.6853	16.7754	18.25	19.6843
863	+	2.78937	4.93902	Color2 [DarkGray]	1	4		Q9UKL0	REST corepressor 1 [OS=Homo sapiens]	RCOR1	+	pcDNA3.1_RBM39	2.78937	0.00101043	-4.93902	-4.27499	14.2189	15.4085	15.7068	13.2343	15.963	13.8877	18.8787	16.724	24.3554	19.113	20.5562	18.4258
864	+	2.78868	4.77011	Color2 [DarkGray]	1	4		Q9Y2G8	DnaJ homolog subfamily C member 16 [OS=Homo sapiens]	DNAJC16	+	pcDNA3.1_RBM39	2.78868	0.00100926	-4.77011	-4.27398	13.8129	12.0169	16.3368	10.2347	15.8638	15.1717	20.46	19.2066	18.6984	16.4096	18.2139	19.0691
865	+	2.78717	2.70563	Color2 [DarkGray]	1	4		P15924-1	Desmoplakin [OS=Homo sapiens]	DSP	+	pcDNA3.1_RBM39	2.78717	0.00100809	-2.70563	-4.27177	23.6454	22.6437	22.3423	21.1657	22.1242	21.0059	26.2519	23.926	25.7069	23.2357	25.7354	24.3052
866	+	2.78574	5.14952	Color2 [DarkGray]	1	4		Q9Y5B0	RNA polymerase II subunit A C-terminal domain phosphatase [OS=Homo sapiens]	CTDP1	+	pcDNA3.1_RBM39	2.78574	0.00101617	-5.14952	-4.26969	16.2218	13.0181	14.8569	10.7067	13.4282	12.4785	20.6777	15.3035	18.9738	16.3577	19.848	20.4465
867	+	2.78421	2.13471	Color2 [DarkGray]	1	4		Q14195-1	Dihydropyrimidinase-related protein 3 [OS=Homo sapiens]	DPYSL3	+	pcDNA3.1_RBM39	2.78421	0.00101961	-2.13471	-4.26746	17.2343	17.4956	19.2691	17.9545	17.5411	18.2494	20.102	20.6297	20.5442	19.011	18.8825	21.3829
868	+	2.78349	3.21007	Color2 [DarkGray]	1	4		Q8IWI9-1	MAX gene-associated protein [OS=Homo sapiens]	MGA	+	pcDNA3.1_RBM39	2.78349	0.00101843	-3.21007	-4.2664	18.9885	16.1499	18.8513	16.1844	17.5689	16.7758	22.3083	18.6684	20.8002	20.2593	21.8589	19.8841
869	+	2.78321	2.74605	Color2 [DarkGray]	1	4		Q9HCS7	Pre-mRNA-splicing factor SYF1 [OS=Homo sapiens]	XAB2	+	pcDNA3.1_RBM39	2.78321	0.00101726	-2.74605	-4.26599	18.4716	15.1718	16.9256	18.3496	16.8395	17.1867	21.3444	18.2972	19.9674	19.7926	19.5155	20.504
870	+	2.78062	3.35045	Color2 [DarkGray]	1	4		P52701	DNA mismatch repair protein MSH6 [OS=Homo sapiens]	MSH6	+	pcDNA3.1_RBM39	2.78062	0.00101609	-3.35045	-4.26221	20.6283	18.1432	20.6269	17.7269	20.5055	19.1701	24.6213	22.728	22.7884	20.6419	24.0057	22.1182
871	+	2.77914	5.49187	Color2 [DarkGray]	1	4		P19447	TFIIH basal transcription factor complex helicase XPB subunit [OS=Homo sapiens]	ERCC3	+	pcDNA3.1_RBM39	2.77914	0.00101493	-5.49187	-4.26006	17.0686	16.3434	11.8594	13.2023	12.8571	12.3896	21.0435	14.9514	20.5501	19.6284	20.7729	19.7252
872	+	2.7791	5.62093	Color2 [DarkGray]	1	4		Q15738	sterol-4-alpha-carboxylate 3-dehydrogenase, decarboxylating [OS=Homo sapiens]	NSDHL	+	pcDNA3.1_RBM39	2.7791	0.00101376	-5.62093	-4.26	12.629	12.183	17.9057	10.6308	17.5416	11.3315	18.3637	19.3288	19.526	19.8467	19.2952	19.5866
873	+	2.77868	5.92191	Color2 [DarkGray]	1	4		P63173	60s ribosomal protein l38 [OS=Homo sapiens]	RPL38	+	pcDNA3.1_RBM39	2.77868	0.0010126	-5.92191	-4.25939	20.1568	14.3484	14.6487	12.7729	16.4693	14.0488	23.2911	17.051	21.8464	22.1217	21.4685	22.1977
874	+	2.76972	3.32238	Color2 [DarkGray]	1	4		P42696	RNA-binding protein 34 [OS=Homo sapiens]	RBM34	+	pcDNA3.1_RBM39	2.76972	0.00102059	-3.32238	-4.24633	20.0544	18.1652	18.2147	19.7024	19.1044	19.602	24.2327	21.2478	23.564	21.0182	24.2628	20.452
875	+	2.76367	5.57932	Color2 [DarkGray]	1	4		Q969S3	Zinc finger protein 622 [OS=Homo sapiens]	ZNF622	+	pcDNA3.1_RBM39	2.76367	0.00104229	-5.57932	-4.23751	19.1478	16.8014	15.3738	11.4172	15.9066	13.037	22.7795	18.4492	22.4368	19.5324	21.5308	20.431
876	+	2.76353	3.84595	Color2 [DarkGray]	1	4		Q9NXV6	CDKN2A-interacting protein [OS=Homo sapiens]	CDKN2AIP	+	pcDNA3.1_RBM39	2.76353	0.0010411	-3.84595	-4.23731	18.035	19.0658	18.0259	17.592	18.9111	18.2152	19.6087	24.6417	20.9965	23.893	20.1683	23.6125
877	+	2.76017	2.96779	Color2 [DarkGray]	1	4		Q01968-1	Inositol polyphosphate 5-phosphatase OCRL-1 [OS=Homo sapiens]	OCRL	+	pcDNA3.1_RBM39	2.76017	0.00103991	-2.96779	-4.23242	18.0803	15.4116	17.2383	16.3678	15.3757	18.4652	20.3536	17.7902	21.0552	19.6214	19.9829	19.9423
878	+	2.75873	2.60686	Color2 [DarkGray]	1	4		P49792	E3 SUMO-protein ligase RanBP2 [OS=Homo sapiens]	RANBP2	+	pcDNA3.1_RBM39	2.75873	0.00103872	-2.60686	-4.23033	21.2951	19.5976	19.5718	18.884	19.3093	18.9438	23.7326	20.4515	23.4392	21.6688	22.263	21.6876
879	+	2.7554	3.8438	Color2 [DarkGray]	1	4		Q6PKG0-1	La-related protein 1 [OS=Homo sapiens]	LARP1	+	pcDNA3.1_RBM39	2.7554	0.00105575	-3.8438	-4.22549	22.3813	20.6991	20.3438	18.1388	21.047	18.9608	26.3856	22.5767	24.8644	22.2897	25.2237	23.2936
880	+	2.74959	4.19283	Color2 [DarkGray]	1	4		Q9UPN6	Protein SCAF8 [OS=Homo sapiens]	SCAF8	+	pcDNA3.1_RBM39	2.74959	0.00107727	-4.19283	-4.21703	20.3201	15.448	18.8064	16.2786	19.5642	19.2216	24.4826	22.3168	23.3249	20.334	22.913	21.4247
881	+	2.74871	4.73188	Color2 [DarkGray]	1	4		O75319-1	RNA/RNP complex-1-interacting phosphatase [OS=Homo sapiens]		+	pcDNA3.1_RBM39	2.74871	0.00108059	-4.73188	-4.21576	16.4276	15.5088	14.0909	18.3423	13.31	17.013	22.4316	17.8434	21.838	20.0473	22.3953	18.5283
882	+	2.74553	4.7307	Color2 [DarkGray]	1	4		Q12905	Interleukin enhancer-binding factor 2 [OS=Homo sapiens]	ILF2	+	pcDNA3.1_RBM39	2.74553	0.00107937	-4.7307	-4.21114	22.15	19.2248	20.963	18.3864	21.1352	18.0068	26.9117	21.9818	26.4338	22.8721	26.6078	23.4432
883	+	2.74297	6.25896	Color2 [DarkGray]	1	4		O95503	Chromobox protein homolog 6 [OS=Homo sapiens]	CBX6	+	pcDNA3.1_RBM39	2.74297	0.00107814	-6.25896	-4.20741	16.7464	15.3622	12.1059	9.59886	13.6328	11.7897	22.4026	18.0032	22.3123	15.8875	19.7421	18.4419
884	+	2.7423	3.83694	Color2 [DarkGray]	1	4		Q9Y4E5	E3 SUMO-protein ligase ZNF451 [OS=Homo sapiens]	ZNF451	+	pcDNA3.1_RBM39	2.7423	0.00107692	-3.83694	-4.20644	13.9593	15.598	14.7535	12.1667	15.1225	14.1818	19.9389	18.2692	18.8428	14.8537	19.6691	17.2296
885	+	2.74194	4.90923	Color2 [DarkGray]	1	4		Q6P1R4	tRNA-dihydrouridine(16/17) synthase [NAD(P)(+)]-like [OS=Homo sapiens]	DUS1L	+	pcDNA3.1_RBM39	2.74194	0.00107571	-4.90923	-4.20592	12.4508	16.7975	10.5904	9.18006	11.3042	12.1701	18.6624	17.7813	17.621	16.3659	15.7613	15.7569
886	+	2.73931	3.90535	Color2 [DarkGray]	1	4		Q6IE81-1	Protein Jade-1 [OS=Homo sapiens]	JADE1	+	pcDNA3.1_RBM39	2.73931	0.00108352	-3.90535	-4.2021	12.3217	12.2824	12.6308	11.6879	12.8269	15.107	18.4907	14.9619	16.4274	14.3178	19.3167	16.7743
887	+	2.73647	5.04838	Color2 [DarkGray]	1	4		Q15287-1	RNA-binding protein with serine-rich domain 1 [OS=Homo sapiens]	RNPS1	+	pcDNA3.1_RBM39	2.73647	0.00110485	-5.04838	-4.19799	15.1749	15.9339	16.8049	12.6096	15.9825	11.6632	20.8812	18.3818	21.2036	16.3822	22.0577	19.5527
888	+	2.73594	2.52674	Color2 [DarkGray]	1	4		Q9UGI8	Testin [OS=Homo sapiens]	TES	+	pcDNA3.1_RBM39	2.73594	0.00110811	-2.52674	-4.19721	17.2527	16.7553	14.9016	15.6403	14.4479	15.4208	19.5555	16.9478	18.1094	17.3742	19.1746	18.4175
889	+	2.73187	6.89837	Color2 [DarkGray]	1	4		P82912-1	28S ribosomal protein S11, mitochondrial [OS=Homo sapiens]	MRPS11	+	pcDNA3.1_RBM39	2.73187	0.00111586	-6.89837	-4.19131	17.5793	12.0169	11.9245	10.5877	12.4176	10.0489	23.5564	16.1086	20.7836	15.6775	19.2587	20.5803
890	+	2.72793	3.92063	Color2 [DarkGray]	1	4		Q99459	Cell division cycle 5-like protein [OS=Homo sapiens]	CDC5L	+	pcDNA3.1_RBM39	2.72793	0.00111461	-3.92063	-4.1856	21.4718	18.4981	20.1977	22.1865	19.1814	18.7085	26.2325	23.241	24.8445	22.047	25.2005	22.2022
891	+	2.72607	4.44523	Color2 [DarkGray]	1	4		Q9GZR2-1	RNA exonuclease 4 [OS=Homo sapiens]	REXO4	+	pcDNA3.1_RBM39	2.72607	0.00112682	-4.44523	-4.1829	17.7551	16.8323	15.1975	16.7055	15.6596	15.5413	22.7029	17.5003	22.3709	19.5928	23.3931	18.8025
892	+	2.72377	5.52039	Color2 [DarkGray]	1	4		Q8IWA0	WD repeat-containing protein 75 [OS=Homo sapiens]	WDR75	+	pcDNA3.1_RBM39	2.72377	0.0011435	-5.52039	-4.17958	20.9597	17.6188	17.7059	13.4425	17.5212	16.4666	25.5525	25.1006	22.5395	20.5068	22.5243	20.6134
893	+	2.72364	3.56401	Color2 [DarkGray]	1	4		Q76FK4	nucleolar protein 8 [OS=Homo sapiens]	NOL8	+	pcDNA3.1_RBM39	2.72364	0.00114222	-3.56401	-4.17939	17.4032	15.1305	16.6674	19.3304	16.2093	18.9605	22.2772	20.1477	21.9151	19.1799	21.8237	19.7416
894	+	2.7201	4.65925	Color2 [DarkGray]	1	4		Q6NZY4	Zinc finger CCHC domain-containing protein 8 [OS=Homo sapiens]	ZCCHC8	+	pcDNA3.1_RBM39	2.7201	0.00114541	-4.65925	-4.17426	19.6215	15.3976	17.1106	14.7756	16.8848	15.064	23.1067	17.6612	22.7485	20.3885	22.332	20.5725
895	+	2.71742	7.81395	Color2 [DarkGray]	1	4		Q9ULX3	RNA-binding protein NOB1 [OS=Homo sapiens]	NOB1	+	pcDNA3.1_RBM39	2.71742	0.00115307	-7.81395	-4.17037	19.615	12.5983	19.2004	15.94	10.2648	16.6049	25.754	18.3406	25.4915	22.862	24.6865	23.9725
896	+	2.71529	3.72462	Color2 [DarkGray]	1	4		P17480-1	Nucleolar transcription factor 1 [OS=Homo sapiens]	UBTF	+	pcDNA3.1_RBM39	2.71529	0.00116071	-3.72462	-4.16729	17.8601	16.5073	17.2934	14.3023	17.5294	16.3862	22.6154	20.6544	20.7854	17.5015	21.3801	19.2896
897	+	2.71281	4.01219	Color2 [DarkGray]	1	4		Q08ER8	Zinc finger protein 543 [OS=Homo sapiens]	ZNF543	+	pcDNA3.1_RBM39	2.71281	0.00116388	-4.01219	-4.16371	14.9324	13.5572	12.5129	11.633	11.6623	12.8925	18.439	17.6291	16.7196	13.0594	16.9912	18.4252
898	+	2.70868	2.47064	Color2 [DarkGray]	1	4		P55884	Eukaryotic translation initiation factor 3 subunit B [OS=Homo sapiens]	EIF3B	+	pcDNA3.1_RBM39	2.70868	0.00116258	-2.47064	-4.15773	20.3317	17.8137	17.5771	17.2381	18.2652	17.3299	21.8588	20.7878	21.0504	19.8081	20.4727	19.4017
899	+	2.70853	3.39457	Color2 [DarkGray]	1	4		P08651	Nuclear factor 1 C-type [OS=Homo sapiens]	NFIC	+	pcDNA3.1_RBM39	2.70853	0.00116129	-3.39457	-4.15752	13.5411	12.5717	12.7483	13.5412	12.9809	14.546	18.9917	15.6272	16.2055	13.8396	18.0131	17.6193
900	+	2.70818	4.11569	Color2 [DarkGray]	1	4		Q9P2D0	inhibitor of Bruton tyrosine kinase [OS=Homo sapiens]	IBTK	+	pcDNA3.1_RBM39	2.70818	0.00116	-4.11569	-4.15701	16.2888	15.9908	15.3971	12.7659	15.2443	14.8619	21.7286	17.5841	21.3634	16.9502	19.9338	17.6829
901	+	2.70818	4.16846	Color2 [DarkGray]	1	4		Q9HCX3	Zinc finger protein 304 [OS=Homo sapiens]	ZNF304	+	pcDNA3.1_RBM39	2.70818	0.00115871	-4.16846	-4.15701	13.3625	14.1769	18.0428	17.1758	18.1107	17.5461	19.9823	21.3929	21.092	22.4184	19.6968	18.8431
902	+	2.70691	3.46711	Color2 [DarkGray]	1	4		P40939	Trifunctional enzyme subunit alpha, mitochondrial [OS=Homo sapiens]	HADHA	+	pcDNA3.1_RBM39	2.70691	0.00116186	-3.46711	-4.15518	17.9838	16.9155	17.3305	17.8184	16.9522	19.8112	20.6547	21.8295	21.4928	23.4088	18.2302	21.9981
903	+	2.7055	5.17879	Color2 [DarkGray]	1	4		O00767	acyl-CoA desaturase [OS=Homo sapiens]	SCD	+	pcDNA3.1_RBM39	2.7055	0.00116058	-5.17879	-4.15314	14.3305	11.5912	15.4038	12.0022	14.2199	10.6198	17.4424	14.0488	19.4421	17.9003	21.0706	19.3359
904	+	2.70477	5.23546	Color2 [DarkGray]	1	4		O60884	DnaJ homolog subfamily A member 2 [OS=Homo sapiens]	DNAJA2	+	pcDNA3.1_RBM39	2.70477	0.00115929	-5.23546	-4.15208	18.7208	12.2014	16.8966	14.3957	16.7793	16.1203	22.7998	18.2227	22.9815	19.2627	22.9247	20.3354
905	+	2.70459	3.6583	Color2 [DarkGray]	1	4		Q15545	Transcription initiation factor TFIID subunit 7 [OS=Homo sapiens]	TAF7	+	pcDNA3.1_RBM39	2.70459	0.00115801	-3.6583	-4.15182	13.648	12.0966	14.333	11.4805	12.9917	13.9856	15.8564	15.1654	17.235	14.6371	19.3732	18.2183
906	+	2.70428	3.82999	Color2 [DarkGray]	1	4		Q7Z5K2-1	Wings apart-like protein homolog [OS=Homo sapiens]	WAPL	+	pcDNA3.1_RBM39	2.70428	0.00115673	-3.82999	-4.15137	17.065	16.6624	13.1394	14.985	17.2918	17.0603	20.868	18.922	20.986	17.1114	20.6261	20.6705
907	+	2.7035	4.71515	Color2 [DarkGray]	1	4		Q9BZI7-1	Regulator of nonsense transcripts 3B [OS=Homo sapiens]	UPF3B	+	pcDNA3.1_RBM39	2.7035	0.00115546	-4.71515	-4.15024	20.3817	19.3881	16.019	18.4781	16.1113	17.3867	24.6749	23.9181	21.8483	20.232	20.3633	25.0193
908	+	2.70182	3.06727	Color2 [DarkGray]	1	4		O00429	Dynamin-1-like protein [OS=Homo sapiens]	DNM1L	+	pcDNA3.1_RBM39	2.70182	0.00115419	-3.06727	-4.14782	16.1588	15.4638	14.9303	15.4104	14.5773	16.0979	16.6087	17.9746	20.6967	17.9441	17.3077	20.5104
909	+	2.70055	4.32387	Color2 [DarkGray]	1	4		P08579	U2 small nuclear ribonucleoprotein B'' [OS=Homo sapiens]	SNRPB2	+	pcDNA3.1_RBM39	2.70055	0.00115292	-4.32387	-4.14598	17.1372	13.5454	13.3719	12.2703	15.6364	18.3158	20.2198	18.0372	19.4576	18.9889	20.6255	18.8912
910	+	2.7002	3.54836	Color2 [DarkGray]	1	4		O95819-6	Isoform 6 of Mitogen-activated protein kinase kinase kinase kinase 4 [OS=Homo sapiens]	MAP4K4	+	pcDNA3.1_RBM39	2.7002	0.00115165	-3.54836	-4.14548	17.9771	17.7286	19.9295	20.3652	21.3355	20.8065	24.5447	21.0487	23.2137	22.0684	23.6884	24.8687
911	+	2.69954	4.47899	Color2 [DarkGray]	1	4		Q13868	Exosome complex component Rrp4 [OS=Homo sapiens]	EXOSC2	+	pcDNA3.1_RBM39	2.69954	0.00115038	-4.47899	-4.14453	18.2256	13.4552	17.4044	14.6474	19.3808	17.9086	22.9917	19.3836	22.0112	20.2227	22.1444	21.1422
912	+	2.69733	4.33146	Color2 [DarkGray]	1	4		Q13206	probable ATP-dependent RNA helicase DDX10 [OS=Homo sapiens]	DDX10	+	pcDNA3.1_RBM39	2.69733	0.00115351	-4.33146	-4.14134	19.467	17.5522	23.6636	19.3021	22.5204	18.2421	24.9233	23.573	25.1064	23.2817	25.0707	24.781
913	+	2.69539	2.206	Color2 [DarkGray]	1	4		P13010	X-ray repair cross-complementing protein 5 [OS=Homo sapiens]	XRCC5	+	pcDNA3.1_RBM39	2.69539	0.00117415	-2.206	-4.13853	22.3148	21.2346	20.6748	20.4499	21.1658	20.403	23.6985	22.1379	23.8164	22.9517	24.8584	22.0159
914	+	2.69515	5.1558	Color2 [DarkGray]	1	4		Q9NV06	DDB1- and CUL4-associated factor 13 [OS=Homo sapiens]	DCAF13	+	pcDNA3.1_RBM39	2.69515	0.00117287	-5.1558	-4.13819	16.2575	10.0888	16.015	15.4979	15.1416	17.7608	20.8635	17.3237	21.0048	21.3644	21.3096	19.8304
915	+	2.69434	4.13189	Color2 [DarkGray]	1	4		Q9P2K5-1	Myelin expression factor 2 [OS=Homo sapiens]	MYEF2	+	pcDNA3.1_RBM39	2.69434	0.00118033	-4.13189	-4.13701	20.62	17.3559	15.7008	19.436	18.587	16.9191	20.5824	24.072	23.227	23.2136	19.8385	22.4765
916	+	2.69281	2.77957	Color2 [DarkGray]	1	4		Q8N0Z3	Spindle and centriole-associated protein 1 [OS=Homo sapiens]	SPICE1	+	pcDNA3.1_RBM39	2.69281	0.00118777	-2.77957	-4.13481	16.0129	14.76	14.3209	13.1507	13.3522	14.3338	15.9454	17.9332	16.1159	15.8136	18.114	18.6858
917	+	2.68626	5.84076	Color2 [DarkGray]	1	4		Q9NPD3	Exosome complex component Rrp41 [OS=Homo sapiens]	EXOSC4	+	pcDNA3.1_RBM39	2.68626	0.00119956	-5.84076	-4.12535	18.8868	15.309	15.3894	11.2424	15.6067	14.2369	23.478	19.547	22.6512	16.9662	22.5305	20.5429
918	+	2.68433	5.64947	Color2 [DarkGray]	1	4		Q96L73-1	Histone-lysine N-methyltransferase, H3 lysine-36 and H4 lysine-20 specific [OS=Homo sapiens]	NSD1	+	pcDNA3.1_RBM39	2.68433	0.00120697	-5.64947	-4.12258	13.8695	12.9557	14.3351	16.2126	15.2682	15.7584	19.7597	17.3788	21.4504	26.1143	18.4008	19.1924
919	+	2.68417	5.0446	Color2 [DarkGray]	1	4		Q00325-2	Isoform B of Phosphate carrier protein, mitochondrial [OS=Homo sapiens]	SLC25A3	+	pcDNA3.1_RBM39	2.68417	0.00120566	-5.0446	-4.12234	19.8071	14.8692	20.1725	14.5534	20.1912	18.1517	23.3553	20.8723	24.4311	22.1386	24.6713	22.5441
920	+	2.68387	4.40462	Color2 [DarkGray]	1	4		Q9UGU5	HMG domain-containing protein 4 [OS=Homo sapiens]	HMGXB4	+	pcDNA3.1_RBM39	2.68387	0.00120435	-4.40462	-4.12191	18.2996	22.0559	15.8478	15.1163	16.5523	16.5442	22.1278	22.3942	21.3809	21.6557	20.6456	22.6395
921	+	2.68208	4.1135	Color2 [DarkGray]	1	4		Q15233	Non-POU domain-containing octamer-binding protein [OS=Homo sapiens]	NONO	+	pcDNA3.1_RBM39	2.68208	0.00120304	-4.1135	-4.11933	21.1229	18.3562	20.2148	18.3065	20.176	19.1379	25.6245	20.6142	24.9671	21.3104	25.36	24.1191
922	+	2.68166	4.58926	Color2 [DarkGray]	1	4		Q9NVV4-2	Isoform 2 of Poly(A) RNA polymerase, mitochondrial [OS=Homo sapiens]	MTPAP	+	pcDNA3.1_RBM39	2.68166	0.00120174	-4.58926	-4.11872	15.6914	16.7292	16.0834	16.7383	13.974	16.1515	20.3865	18.1062	21.3828	16.9544	23.1851	22.8884
923	+	2.67941	4.16484	Color2 [DarkGray]	1	4		Q86WJ1-1	Chromodomain-helicase-DNA-binding protein 1-like [OS=Homo sapiens]	CHD1L	+	pcDNA3.1_RBM39	2.67941	0.0012091	-4.16484	-4.11548	19.1411	15.5464	15.7816	15.6031	15.0268	16.7356	22.9863	19.0529	22.066	18.8242	21.5867	18.3075
924	+	2.67321	4.10912	Color2 [DarkGray]	1	4		Q8NCA5	protein FAM98A [OS=Homo sapiens]	FAM98A	+	pcDNA3.1_RBM39	2.67321	0.00122078	-4.10912	-4.10656	18.8794	15.9804	16.9811	16.7469	17.0571	16.3511	23.5515	20.5077	22.037	18.7657	23.3648	18.4241
925	+	2.67248	4.71516	Color2 [DarkGray]	1	4		Q9H9B1	histone-lysine N-methyltransferase EHMT1 [OS=Homo sapiens]	EHMT1	+	pcDNA3.1_RBM39	2.67248	0.00121946	-4.71516	-4.1055	20.6342	17.2957	15.7316	13.9647	15.37	13.5722	22.331	19.9047	21.0463	19.7722	21.8195	19.9856
926	+	2.66907	4.81971	Color2 [DarkGray]	1	4		P41214	Eukaryotic translation initiation factor 2d [OS=Homo sapiens]	EIF2D	+	pcDNA3.1_RBM39	2.66907	0.00122246	-4.81971	-4.1006	16.7924	19.3097	15.8494	17.4795	14.9632	17.766	18.0651	23.9854	20.7273	21.7476	21.6099	24.9432
927	+	2.66885	4.75482	Color2 [DarkGray]	1	4		Q8N9M1-1	Uncharacterized protein C19orf47 [OS=Homo sapiens]	C19orf47	+	pcDNA3.1_RBM39	2.66885	0.00122114	-4.75482	-4.10027	15.9511	17.2648	11.9687	10.2315	11.6592	11.5488	17.9553	18.4193	17.406	18.226	17.7336	17.4128
928	+	2.66487	4.53168	Color2 [DarkGray]	1	4		Q14588	zinc finger protein 234 [OS=Homo sapiens]	ZNF234	+	pcDNA3.1_RBM39	2.66487	0.00125	-4.53168	-4.09455	14.139	11.5522	15.1035	15.3875	13.8404	13.3741	17.3817	19.8776	14.1523	19.1431	20.3355	19.6966
929	+	2.66297	3.74156	Color2 [DarkGray]	1	4		P37108	Signal recognition particle 14 kDa protein [OS=Homo sapiens]	SRP14	+	pcDNA3.1_RBM39	2.66297	0.00125296	-3.74156	-4.09182	17.2299	16.02	15.8943	16.093	16.2624	15.1884	22.176	20.3219	21.477	18.2835	20.4633	16.4159
930	+	2.66224	4.61875	Color2 [DarkGray]	1	4		Q53HC5	Kelch-like protein 26 [OS=Homo sapiens]	KLHL26	+	pcDNA3.1_RBM39	2.66224	0.00126022	-4.61875	-4.09077	12.9313	15.5201	12.8587	14.9983	10.5031	15.3756	20.7262	19.5013	18.9312	18.6157	15.3273	16.7979
931	+	2.66093	3.9977	Color2 [DarkGray]	1	4		O60287	nucleolar pre-ribosomal-associated protein 1 [OS=Homo sapiens]	URB1	+	pcDNA3.1_RBM39	2.66093	0.00125886	-3.9977	-4.08888	17.4851	12.2396	16.2003	17.7026	16.418	17.2255	21.5394	18.5743	20.4886	18.7266	20.7129	21.2154
932	+	2.65817	4.03762	Color2 [DarkGray]	1	4		Q52M93	Zinc finger protein 585B [OS=Homo sapiens]	ZNF585B	+	pcDNA3.1_RBM39	2.65817	0.0012618	-4.03762	-4.08492	13.6737	12.045	11.5635	14.556	15.23	14.9193	17.4651	21.1067	16.3272	17.9686	17.6011	15.7444
933	+	2.65744	1.3472	Color2 [DarkGray]	1	4		Q9BRS2	Serine/threonine-protein kinase RIO1 [OS=Homo sapiens]	RIOK1	+	pcDNA3.1_RBM39	2.65744	0.00126045	-1.3472	-4.08386	27.1511	26.0405	25.4012	26.118	25.589	25.7313	28.3092	27.5159	27.1542	26.8599	27.2017	27.0734
934	+	2.6568	3.49007	Color2 [DarkGray]	1	4		Q96A65	Exocyst complex component 4 [OS=Homo sapiens]	EXOC4	+	pcDNA3.1_RBM39	2.6568	0.0012591	-3.49007	-4.08295	14.3095	10.3943	12.044	12.7357	13.5469	12.4871	16.973	14.6914	17.7239	14.2124	17.7956	15.0614
935	+	2.65612	4.7186	Color2 [DarkGray]	1	4		O43395	U4/U6 small nuclear ribonucleoprotein Prp3 [OS=Homo sapiens]	PRPF3	+	pcDNA3.1_RBM39	2.65612	0.00125775	-4.7186	-4.08197	16.9426	15.7936	12.0604	15.0071	12.6433	15.6729	21.7769	19.2953	20.8329	16.2597	20.5312	17.7357
936	+	2.65212	6.20872	Color2 [DarkGray]	1	4		P62847-1	40S ribosomal protein S24 [OS=Homo sapiens]	RPS24	+	pcDNA3.1_RBM39	2.65212	0.00128632	-6.20872	-4.07622	20.3942	17.0723	18.9679	15.7118	18.8001	14.9882	26.761	20.1545	26.7286	24.3512	25.2435	19.9479
937	+	2.65131	5.35734	Color2 [DarkGray]	1	4		P25398	40S ribosomal protein S12 [OS=Homo sapiens]	RPS12	+	pcDNA3.1_RBM39	2.65131	0.00128495	-5.35734	-4.07506	20.6134	18.1565	18.4509	15.4684	17.6448	17.6301	27.079	21.6396	25.5571	19.8208	24.3707	21.6409
938	+	2.65043	5.13662	Color2 [DarkGray]	1	4		P42356	phosphatidylinositol 4-kinase alpha [OS=Homo sapiens]	PI4KA	+	pcDNA3.1_RBM39	2.65043	0.00128358	-5.13662	-4.07379	13.8289	12.4042	15.4506	11.2826	11.176	14.8058	19.0955	14.2384	19.4564	16.9942	18.3537	21.6296
939	+	2.64888	3.9129	Color2 [DarkGray]	1	4		Q8TF76-1	serine/threonine-protein kinase haspin [OS=Homo sapiens]	HASPIN	+	pcDNA3.1_RBM39	2.64888	0.00128222	-3.9129	-4.07158	15.2337	21.0219	15.7523	18.0209	16.9774	16.3549	22.7228	19.7747	21.621	20.3129	21.6574	20.7498
940	+	2.64664	3.87356	Color2 [DarkGray]	1	4		Q9UNX4	WD repeat-containing protein 3 [OS=Homo sapiens]	WDR3	+	pcDNA3.1_RBM39	2.64664	0.00129362	-3.87356	-4.06835	21.8277	21.9835	18.1258	18.7221	18.6787	17.1651	24.9735	22.4407	23.5527	21.6949	24.1478	22.9344
941	+	2.64661	3.75869	Color2 [DarkGray]	1	4		P46060	Ran GTPase-activating protein 1 [OS=Homo sapiens]	RANGAP1	+	pcDNA3.1_RBM39	2.64661	0.00129224	-3.75869	-4.06832	18.5101	20.3881	19.2184	18.377	20.1729	18.3948	21.0823	23.2763	23.6961	26.4757	20.8697	22.2135
942	+	2.64347	5.96008	Color2 [DarkGray]	1	4		Q15773	Myeloid leukemia factor 2 [OS=Homo sapiens]	MLF2	+	pcDNA3.1_RBM39	2.64347	0.00129512	-5.96008	-4.0638	15.4126	11.2136	16.4272	11.2634	15.893	9.58069	20.4187	17.2434	20.0403	16.8786	22.2931	18.6769
943	+	2.64343	5.11791	Color2 [DarkGray]	1	4		P30050-1	60S ribosomal protein L12 [OS=Homo sapiens]	RPL12	+	pcDNA3.1_RBM39	2.64343	0.00129374	-5.11791	-4.06375	21.2136	18.4069	18.6642	19.3384	17.3644	19.6064	27.128	21.2612	26.8194	23.0872	26.0366	20.9691
944	+	2.6434	3.12706	Color2 [DarkGray]	1	4		Q9H223	EH domain-containing protein 4 [OS=Homo sapiens]	EHD4	+	pcDNA3.1_RBM39	2.6434	0.00129237	-3.12706	-4.06371	16.0191	18.6982	16.6243	17.8583	15.5879	18.1071	19.1437	21.8172	21.0635	20.9083	18.0193	20.7055
945	+	2.64021	3.30783	Color2 [DarkGray]	1	4		P42704	Leucine-rich PPR motif-containing protein, mitochondrial [OS=Homo sapiens]	LRPPRC	+	pcDNA3.1_RBM39	2.64021	0.00132487	-3.30783	-4.05914	19.2877	17.6273	17.6827	17.1183	17.8464	18.1849	22.1748	23.3448	21.8224	18.5914	22.2812	19.3795
946	+	2.63972	4.99989	Color2 [DarkGray]	1	4		Q14997	Proteasome activator complex subunit 4 [OS=Homo sapiens]	PSME4	+	pcDNA3.1_RBM39	2.63972	0.00132347	-4.99989	-4.05842	11.7998	11.2301	14.4	15.522	11.9917	16.9361	17.126	20.4868	15.6813	19.0482	18.911	20.6258
947	+	2.63539	2.68505	Color2 [DarkGray]	1	4		Q969N2	GPI transamidase component PIG-T [OS=Homo sapiens]	PIGT	+	pcDNA3.1_RBM39	2.63539	0.00132629	-2.68505	-4.05221	19.6403	21.048	17.1741	19.1226	18.6417	19.3962	21.5589	23.1322	22.7546	21.0367	20.5041	22.1466
948	+	2.63346	3.42728	Color2 [DarkGray]	1	4		Q9BVL4	Selenoprotein O [OS=Homo sapiens]	SELENOO	+	pcDNA3.1_RBM39	2.63346	0.00133333	-3.42728	-4.04945	12.7271	16.006	14.9335	15.38	16.2009	17.0523	17.8089	19.1794	19.4897	16.3818	20.1632	19.8407
949	+	2.63263	4.77972	Color2 [DarkGray]	1	4		Q8NI77	Kinesin-like protein KIF18A [OS=Homo sapiens]	KIF18A	+	pcDNA3.1_RBM39	2.63263	0.00133614	-4.77972	-4.04826	15.7005	11.8542	15.5975	14.4654	12.0265	14.0987	21.5865	17.2302	20.3262	15.3932	20.2617	17.6232
950	+	2.6294	4.02282	Color2 [DarkGray]	1	4		Q56NI9	N-acetyltransferase ESCO2 [OS=Homo sapiens]	ESCO2	+	pcDNA3.1_RBM39	2.6294	0.00135579	-4.02282	-4.04364	17.383	17.283	19.7623	20.5589	20.1013	20.3958	20.4705	25.4739	23.2584	24.2466	21.568	24.6037
951	+	2.62919	4.99708	Color2 [DarkGray]	1	4		P16402	Histone H1.3 [OS=Homo sapiens]	H1-3	+	pcDNA3.1_RBM39	2.62919	0.00135436	-4.99708	-4.04334	22.8398	21.3237	19.9135	18.8445	20.4263	19.287	27.0122	21.3132	27.1393	27.2797	27.0398	22.8331
952	+	2.62841	3.15559	Color2 [DarkGray]	1	4		Q9BRR0-1	Zinc finger protein with KRAB and SCAN domains 3 [OS=Homo sapiens]	ZKSCAN3	+	pcDNA3.1_RBM39	2.62841	0.00135714	-3.15559	-4.04221	14.2874	14.4703	13.5168	13.4817	13.5828	15.5515	16.7177	18.704	16.1509	14.8531	19.5636	17.8347
953	+	2.62652	5.5004	Color2 [DarkGray]	1	4		Q8TC07-1	TBC1 domain family member 15 [OS=Homo sapiens]	TBC1D15	+	pcDNA3.1_RBM39	2.62652	0.00136411	-5.5004	-4.03951	16.9683	11.4651	14.0291	12.9391	11.6917	16.6376	18.6995	21.8665	20.2127	19.0798	15.4529	21.4219
954	+	2.62091	3.78109	Color2 [DarkGray]	1	4		Q6NS38-1	DNA oxidative demethylase ALKBH2 [OS=Homo sapiens]	ALKBH2	+	pcDNA3.1_RBM39	2.62091	0.00137107	-3.78109	-4.03147	14.8544	11.2359	13.0907	13.0192	11.5453	12.0504	18.1612	15.2011	17.9351	13.5441	17.8734	15.7675
955	+	2.61885	4.36907	Color2 [DarkGray]	1	4		Q6ZN18-1	Zinc finger protein AEBP2 [OS=Homo sapiens]	AEBP2	+	pcDNA3.1_RBM39	2.61885	0.00136963	-4.36907	-4.02853	16.0228	13.6267	14.3572	11.5284	14.2241	14.5992	14.7783	20.265	18.9763	17.8846	17.6764	20.9923
956	+	2.61828	2.43349	Color2 [DarkGray]	1	4		Q14152	Eukaryotic translation initiation factor 3 subunit A [OS=Homo sapiens]	EIF3A	+	pcDNA3.1_RBM39	2.61828	0.0013682	-2.43349	-4.02771	21.0075	17.7828	19.0553	18.1493	18.8077	17.9886	22.9002	20.6032	21.3925	20.4591	21.0627	20.9745
957	+	2.61548	3.37377	Color2 [DarkGray]	1	4		Q9Y2W2	WW domain-binding protein 11 [OS=Homo sapiens]	WBP11	+	pcDNA3.1_RBM39	2.61548	0.00137513	-3.37377	-4.02371	12.3474	10.6881	12.9156	12.9377	12.6315	12.6685	16.9047	14.2641	19.0262	14.9508	14.888	14.3975
958	+	2.61412	5.08004	Color2 [DarkGray]	1	4		Q96DI7	U5 small nuclear ribonucleoprotein 40 kDa protein [OS=Homo sapiens]	SNRNP40	+	pcDNA3.1_RBM39	2.61412	0.0013737	-5.08004	-4.02176	20.0529	16.9151	17.4753	12.0745	17.0238	15.4308	23.3531	19.4024	21.9325	21.9722	22.9591	19.8334
959	+	2.60951	1.93202	Color2 [DarkGray]	1	4		Q9P206-2	Isoform 2 of Uncharacterized protein KIAA1522 [OS=Homo sapiens]	KIAA1522	+	pcDNA3.1_RBM39	2.60951	0.00138478	-1.93202	-4.01517	17.9338	16.7483	16.2788	17.6974	16.3408	17.7102	20.5775	19.573	18.5893	17.9662	18.9166	18.6788
960	+	2.60859	3.53168	Color2 [DarkGray]	1	4		Q9BQA5	Histone H4 transcription factor [OS=Homo sapiens]	HINFP	+	pcDNA3.1_RBM39	2.60859	0.00138333	-3.53168	-4.01386	13.7522	14.7326	12.5147	14.0438	10.9974	14.3686	14.2331	16.7917	18.9613	16.7718	18.2843	16.5574
961	+	2.60637	5.47778	Color2 [DarkGray]	1	4		Q6UWP7-1	Lysocardiolipin acyltransferase 1 [OS=Homo sapiens]	LCLAT1	+	pcDNA3.1_RBM39	2.60637	0.00138189	-5.47778	-4.01068	14.5125	11.8065	12.2889	14.9211	11.1563	14.8888	18.8802	17.523	19.964	13.7643	20.134	22.1751
962	+	2.60493	5.68011	Color2 [DarkGray]	1	4		Q9UPT8	Zinc finger CCCH domain-containing protein 4 [OS=Homo sapiens]	ZC3H4	+	pcDNA3.1_RBM39	2.60493	0.00138877	-5.68011	-4.00863	15.6024	11.2792	15.1637	14.8909	16.0695	20.8994	22.9984	19.0918	22.271	20.1419	22.7794	20.7031
963	+	2.6001	6.40021	Color2 [DarkGray]	1	4		Q9UKD2	mRNA turnover protein 4 homolog [OS=Homo sapiens]	MRTO4	+	pcDNA3.1_RBM39	2.6001	0.00139979	-6.40021	-4.00173	19.7611	17.6668	12.8643	13.777	15.3476	12.5578	24.7488	18.8285	23.2365	18.9431	24.2103	20.4086
964	+	2.59873	2.168	Color2 [DarkGray]	1	4		Q15459	splicing factor 3A subunit 1 [OS=Homo sapiens]	SF3A1	+	pcDNA3.1_RBM39	2.59873	0.00140664	-2.168	-3.99977	21.0008	19.8767	21.8971	20.7674	21.5666	21.2515	24.0988	21.8114	23.7191	21.7723	23.8039	24.1626
965	+	2.59739	3.95757	Color2 [DarkGray]	1	4		O60293	Zinc finger C3H1 domain-containing protein [OS=Homo sapiens]	ZFC3H1	+	pcDNA3.1_RBM39	2.59739	0.00141762	-3.95757	-3.99786	18.6196	14.1543	18.1091	17.6588	17.7702	18.0586	23.8407	18.6214	21.8577	20.5497	22.5006	20.7461
966	+	2.59649	4.99211	Color2 [DarkGray]	1	4		Q9NP73-1	Putative bifunctional UDP-N-acetylglucosamine transferase and deubiquitinase ALG13 [OS=Homo sapiens]	ALG13	+	pcDNA3.1_RBM39	2.59649	0.00142029	-4.99211	-3.99658	18.2355	14.0197	13.8487	12.2455	11.28	13.888	21.2068	18.2703	20.011	15.5531	19.3613	19.0673
967	+	2.59465	4.86776	Color2 [DarkGray]	1	4		Q9Y606	tRNA pseudouridine synthase A [OS=Homo sapiens]	PUS1	+	pcDNA3.1_RBM39	2.59465	0.00142296	-4.86776	-3.99395	14.6652	14.7941	13.6974	9.65338	16.5108	12.2879	20.4212	17.5484	19.5241	17.0223	20.1689	16.1305
968	+	2.58666	2.06919	Color2 [DarkGray]	1	4		Q86YT6	E3 ubiquitin-protein ligase mib1 [OS=Homo sapiens]	MIB1	+	pcDNA3.1_RBM39	2.58666	0.00142975	-2.06919	-3.98256	13.5792	13.3666	12.4071	12.1186	10.7458	12.1043	15.7092	14.9074	14.3073	13.622	14.3397	13.851
969	+	2.58528	3.84247	Color2 [DarkGray]	1	4		Q9UKJ3-1	G patch domain-containing protein 8 [OS=Homo sapiens]	GPATCH8	+	pcDNA3.1_RBM39	2.58528	0.0014324	-3.84247	-3.98059	17.2434	15.9839	16.6615	14.4411	16.8995	16.3225	22.6317	21.8364	20.6636	17.3082	20.392	17.7747
970	+	2.58321	6.39135	Color2 [DarkGray]	1	4		Q9P287-2	Isoform 2 of BRCA2 and CDKN1A-interacting protein [OS=Homo sapiens]	BCCIP	+	pcDNA3.1_RBM39	2.58321	0.00143505	-6.39135	-3.97764	17.3314	12.2385	16.9714	10.4073	16.6439	12.1416	22.3886	20.4611	21.5181	15.751	21.6485	22.3149
971	+	2.58164	3.25498	Color2 [DarkGray]	1	4		Q15758-1	Neutral amino acid transporter B(0) [OS=Homo sapiens]	SLC1A5	+	pcDNA3.1_RBM39	2.58164	0.00143357	-3.25498	-3.9754	20.0424	23.2463	19.3571	21.8974	20.7642	21.8104	23.4507	25.939	23.7107	25.4709	22.4575	25.6188
972	+	2.58133	5.04324	Color2 [DarkGray]	1	4		Q9UK10	Zinc finger protein 225 [OS=Homo sapiens]	ZNF225	+	pcDNA3.1_RBM39	2.58133	0.0014321	-5.04324	-3.97497	12.8494	12.7818	14.0507	11.2987	14.6401	12.7976	12.6996	21.135	19.4609	17.6854	18.8126	18.8841
973	+	2.5726	6.24029	Color2 [DarkGray]	1	4		Q6P2D0-1	Zinc finger protein 1 homolog [OS=Homo sapiens]	ZFP1	+	pcDNA3.1_RBM39	2.5726	0.00146763	-6.24029	-3.96254	14.4408	11.2818	15.5071	9.59175	14.3871	17.1977	20.8957	15.2195	21.8534	18.7518	22.4657	20.6618
974	+	2.56911	3.28758	Color2 [DarkGray]	1	4		P63010-1	AP-2 complex subunit beta [OS=Homo sapiens]	AP2B1	+	pcDNA3.1_RBM39	2.56911	0.00148255	-3.28758	-3.95757	18.4271	17.2262	15.8164	15.1542	15.8138	16.1908	22.1832	18.8731	20.6869	18.5813	20.3616	17.6678
975	+	2.55862	2.63501	Color2 [DarkGray]	1	4		P55786	puromycin-sensitive aminopeptidase [OS=Homo sapiens]	NPEPPS	+	pcDNA3.1_RBM39	2.55862	0.00150974	-2.63501	-3.94265	21.2205	18.5979	20.1793	18.4195	20.7708	18.7711	23.6077	20.5993	22.7326	21.4816	23.0384	22.3095
976	+	2.5577	5.00156	Color2 [DarkGray]	1	4		Q96IZ5	RNA-binding protein 41 [OS=Homo sapiens]	RBM41	+	pcDNA3.1_RBM39	2.5577	0.0015123	-5.00156	-3.94134	14.6687	12.5892	11.6941	12.5212	13.4666	12.3134	19.9116	13.6231	20.8374	17.0157	20.291	15.5838
977	+	2.55677	5.05037	Color2 [DarkGray]	1	4		P48651	phosphatidylserine synthase 1 [OS=Homo sapiens]	PTDSS1	+	pcDNA3.1_RBM39	2.55677	0.00151075	-5.05037	-3.94002	17.0937	16.6163	12.992	18.0402	17.0285	12.2059	22.7196	20.7479	21.8279	17.08	20.193	21.7105
978	+	2.55662	3.53344	Color2 [DarkGray]	1	4		Q99808	Equilibrative nucleoside transporter 1 [OS=Homo sapiens]	SLC29A1	+	pcDNA3.1_RBM39	2.55662	0.0015092	-3.53344	-3.9398	15.8387	14.0786	16.5798	14.5363	16.8961	12.926	17.9532	19.1532	20.6228	16.0291	19.3717	18.926
979	+	2.55135	2.07938	Color2 [DarkGray]	1	4		P11021	78 kDa glucose-regulated protein [OS=Homo sapiens]	HSPA5	+	pcDNA3.1_RBM39	2.55135	0.00153218	-2.07938	-3.93233	25.0758	22.4873	23.7598	22.8293	23.3024	23.4047	26.9669	25.7795	25.4085	24.1988	25.041	25.9409
980	+	2.55043	3.86276	Color2 [DarkGray]	1	4		Q7L099-3	Isoform 3 of Protein RUFY3 [OS=Homo sapiens]	RUFY3	+	pcDNA3.1_RBM39	2.55043	0.00153061	-3.86276	-3.93101	11.5431	15.1393	15.7409	14.5586	12.3839	12.2079	19.3035	17.8764	17.5991	14.3782	17.5389	18.0542
981	+	2.54987	6.45198	Color2 [DarkGray]	1	4		Q9HC52	chromobox protein homolog 8 [OS=Homo sapiens]	CBX8	+	pcDNA3.1_RBM39	2.54987	0.00152905	-6.45198	-3.93021	18.2242	16.5481	15.3277	10.4443	19.5344	17.912	24.6224	19.0727	25.2444	21.8589	24.4812	21.423
982	+	2.54982	3.91639	Color2 [DarkGray]	1	4		Q4KWH8-1	1-phosphatidylinositol 4,5-bisphosphate phosphodiesterase eta-1 [OS=Homo sapiens]	PLCH1	+	pcDNA3.1_RBM39	2.54982	0.00152749	-3.91639	-3.93014	18.5218	16.5956	14.3918	15.6704	13.9493	14.5582	21.1393	18.445	21.2941	16.7347	20.0731	19.4993
983	+	2.54965	2.80582	Color2 [DarkGray]	1	4		Q9NXH9-1	tRNA (guanine(26)-N(2))-dimethyltransferase [OS=Homo sapiens]	TRMT1	+	pcDNA3.1_RBM39	2.54965	0.00152594	-2.80582	-3.92991	18.4818	15.6079	19.0239	19.318	19.3748	17.8905	20.8129	20.9774	21.3599	19.3199	22.2107	21.8509
984	+	2.5475	4.65871	Color2 [DarkGray]	1	4		P62318	small nuclear ribonucleoprotein sm d3 [OS=Homo sapiens]	SNRPD3	+	pcDNA3.1_RBM39	2.5475	0.00152846	-4.65871	-3.92686	21.0086	16.2557	19.5236	17.9158	20.1936	17.4222	25.8074	21.1019	24.6683	20.0553	24.6396	23.9992
985	+	2.54547	4.89698	Color2 [DarkGray]	1	4		Q86US8-1	Telomerase-binding protein EST1A [OS=Homo sapiens]	SMG6	+	pcDNA3.1_RBM39	2.54547	0.0015269	-4.89698	-3.92397	16.3256	15.2983	12.1384	11.0035	12.3738	13.0606	20.2939	14.0771	17.8411	18.1091	20.1177	19.1431
986	+	2.54302	6.57461	Color2 [DarkGray]	1	4		Q16540	39S ribosomal protein L23, mitochondrial [OS=Homo sapiens]	MRPL23	+	pcDNA3.1_RBM39	2.54302	0.00153347	-6.57461	-3.92049	13.1692	12.049	11.3601	10.4117	12.2906	13.2686	20.4921	19.561	22.1629	15.6825	21.9446	12.1538
987	+	2.5423	2.56612	Color2 [DarkGray]	1	4		Q16891	MICOS complex subunit Mic60 [OS=Homo sapiens]	IMMT	+	pcDNA3.1_RBM39	2.5423	0.00154002	-2.56612	-3.91948	21.045	18.7842	19.2756	19.1663	19.6136	18.3298	24.0504	21.1178	21.9915	20.5414	22.8007	21.1094
988	+	2.54157	4.53397	Color2 [DarkGray]	1	4		P17858-1	ATP-dependent 6-phosphofructokinase, liver type [OS=Homo sapiens]	PFKL	+	pcDNA3.1_RBM39	2.54157	0.00154656	-4.53397	-3.91845	18.761	15.1594	13.9753	12.924	14.2734	12.6198	21.1204	20.9949	19.5563	16.6973	17.8797	18.6681
989	+	2.54033	2.92358	Color2 [DarkGray]	1	4		Q86VP6-1	cullin-associated nedd8-dissociated protein 1 [OS=Homo sapiens]	CAND1	+	pcDNA3.1_RBM39	2.54033	0.00155308	-2.92358	-3.91668	20.4969	18.5449	18.5099	16.9175	18.649	17.5895	22.5617	20.802	22.2824	19.2443	22.7039	20.6549
990	+	2.53923	6.98372	Color2 [DarkGray]	1	4		P82673-1	28S ribosomal protein S35, mitochondrial [OS=Homo sapiens]	MRPS35	+	pcDNA3.1_RBM39	2.53923	0.00156364	-6.98372	-3.91512	18.3941	10.2353	15.6433	17.7861	17.0111	16.461	26.3084	18.1503	25.1299	21.3782	25.5014	20.965
991	+	2.53797	5.40721	Color2 [DarkGray]	1	4		Q15572-1	TATA box-binding protein-associated factor RNA polymerase I subunit C [OS=Homo sapiens]	TAF1C	+	pcDNA3.1_RBM39	2.53797	0.00156206	-5.40721	-3.91333	18.1866	14.2325	12.7873	11.7537	11.6149	12.1298	22.259	15.8275	19.4189	18.1913	20.1846	17.2668
992	+	2.53762	3.05682	Color2 [DarkGray]	1	4		Q86SQ0-1	Pleckstrin homology-like domain family B member 2 [OS=Homo sapiens]	PHLDB2	+	pcDNA3.1_RBM39	2.53762	0.00156855	-3.05682	-3.91284	12.256	12.6619	15.3291	13.5565	15.3624	15.2045	17.4923	15.3186	18.5736	16.3126	18.4511	16.5631
993	+	2.53606	4.00108	Color2 [DarkGray]	1	4		P49750-1	YLP motif-containing protein 1 [OS=Homo sapiens]	YLPM1	+	pcDNA3.1_RBM39	2.53606	0.00157503	-4.00108	-3.91063	18.0813	16.2963	15.5224	15.1162	16.0441	12.6331	18.8817	20.4846	17.1702	19.462	22.4593	19.2421
994	+	2.53072	3.88533	Color2 [DarkGray]	1	4		Q96FF9	Sororin [OS=Homo sapiens]	CDCA5	+	pcDNA3.1_RBM39	2.53072	0.00158954	-3.88533	-3.90306	13.5788	12.6753	17.5601	13.6885	12.7798	13.2721	19.106	16.2184	18.3283	16.4153	20.1194	16.6792
995	+	2.5302	4.10769	Color2 [DarkGray]	1	4		P52789	Hexokinase-2 [OS=Homo sapiens]	HK2	+	pcDNA3.1_RBM39	2.5302	0.00158794	-4.10769	-3.90232	20.3302	16.6838	19.2288	14.5184	18.8512	17.5803	22.8396	19.2336	22.6052	23.5769	22.2167	21.3667
996	+	2.52618	5.24626	Color2 [DarkGray]	1	4		Q92665	28S ribosomal protein S31, mitochondrial [OS=Homo sapiens]	MRPS31	+	pcDNA3.1_RBM39	2.52618	0.00159036	-5.24626	-3.89663	18.5834	19.7713	18.1839	16.4882	18.1346	17.2714	26.5289	22.1832	24.9709	22.554	25.6291	18.0444
997	+	2.52563	3.65373	Color2 [DarkGray]	1	4		Q13573	SNW domain-containing protein 1 [OS=Homo sapiens]	SNW1	+	pcDNA3.1_RBM39	2.52563	0.00159278	-3.65373	-3.89585	17.8789	22.5406	19.9752	21.0984	18.4687	21.0639	22.5942	25.8413	21.6817	24.3087	24	24.522
998	+	2.52304	3.33739	Color2 [DarkGray]	1	4		P20020	Plasma membrane calcium-transporting ATPase 1 [OS=Homo sapiens]	ATP2B1	+	pcDNA3.1_RBM39	2.52304	0.00160721	-3.33739	-3.89218	17.8152	15.0432	17.5685	14.3804	15.9973	14.3505	20.9464	17.3801	20.3123	18.5858	19.9988	17.9559
999	+	2.52303	4.44185	Color2 [DarkGray]	1	4		Q9Y3D9	28S ribosomal protein S23, mitochondrial [OS=Homo sapiens]	MRPS23	+	pcDNA3.1_RBM39	2.52303	0.00160561	-4.44185	-3.89217	19.0375	16.9781	19.3217	17.6356	19.9277	19.7973	26.5226	20.0049	25.3178	22.8038	23.8453	20.8547
1000	+	2.52278	3.69759	Color2 [DarkGray]	1	4		Q7Z6Z7	E3 ubiquitin-protein ligase HUWE1 [OS=Homo sapiens]	HUWE1	+	pcDNA3.1_RBM39	2.52278	0.001608	-3.69759	-3.89182	20.2542	21.0733	18.375	16.2455	18.4997	17.8295	24.7082	21.8439	23.108	20.2741	23.1043	21.4243
1001	+	2.51951	5.07684	Color2 [DarkGray]	1	4		Q6P0N0	Mis18-binding protein 1 [OS=Homo sapiens]	MIS18BP1	+	pcDNA3.1_RBM39	2.51951	0.00161838	-5.07684	-3.88719	18.2703	16.3352	12.4374	13.2375	12.514	14.2859	20.7229	16.4833	19.3475	17.692	22.2337	21.0621
1002	+	2.51853	4.30043	Color2 [DarkGray]	1	4		Q68DI1	zinc finger protein 776 [OS=Homo sapiens]	ZNF776	+	pcDNA3.1_RBM39	2.51853	0.00161677	-4.30043	-3.8858	13.4748	17.1165	12.3497	16.4881	11.6221	15.3812	19.5712	19.0936	19.5522	15.6775	19.0152	19.3252
1003	+	2.51766	4.59203	Color2 [DarkGray]	1	4		P11532-1	Dystrophin [OS=Homo sapiens]	DMD	+	pcDNA3.1_RBM39	2.51766	0.00161914	-4.59203	-3.88457	15.0324	15.9815	13.4459	11.1153	11.9429	11.335	15.6647	19.8173	14.988	19.95	18.2894	17.6958
1004	+	2.51749	5.87373	Color2 [DarkGray]	1	4		Q8NFU7	methylcytosine dioxygenase TET1 [OS=Homo sapiens]	TET1	+	pcDNA3.1_RBM39	2.51749	0.00161753	-5.87373	-3.88433	17.5785	15.7964	13.6985	12.3781	13.3015	11.7328	19.7606	15.1172	20.9222	20.4734	19.1462	24.3087
1005	+	2.51642	3.51817	Color2 [DarkGray]	1	4		P04632	Calpain small subunit 1 [OS=Homo sapiens]	CAPNS1	+	pcDNA3.1_RBM39	2.51642	0.0016199	-3.51817	-3.88281	14.5876	12.5125	11.7356	14.2825	12.3584	12.3459	16.4022	18.8866	14.4565	17.7978	17.2643	14.1241
1006	+	2.51534	6.20443	Color2 [DarkGray]	1	4		A1L020	RNA-binding protein MEX3A [OS=Homo sapiens]	MEX3A	+	pcDNA3.1_RBM39	2.51534	0.00163022	-6.20443	-3.88129	16.9809	15.471	10.9812	12.9398	12.4649	11.3197	17.2582	23.219	15.4471	21.0526	18.0086	22.3985
1007	+	2.50696	2.47041	Color2 [DarkGray]	1	4		P04259	keratin, type II cytoskeletal 6B [OS=Homo sapiens]	KRT6B	+	pcDNA3.1_RBM39	2.50696	0.00166832	-2.47041	-3.86944	21.9873	19.1498	20.2164	17.8994	20.2136	18.6295	22.1777	21.551	21.8384	21.6505	22.6388	23.0621
1008	+	2.50554	3.30245	Color2 [DarkGray]	1	4		Q99829	Copine-1 [OS=Homo sapiens]	CPNE1	+	pcDNA3.1_RBM39	2.50554	0.00167063	-3.30245	-3.86744	17.8904	20.1546	15.1351	17.7055	15.8615	17.5982	21.7645	21.5611	19.6956	18.9344	20.8852	21.3191
1009	+	2.50529	6.02805	Color2 [DarkGray]	1	4		P27635	60S ribosomal protein L10 [OS=Homo sapiens]	RPL10	+	pcDNA3.1_RBM39	2.50529	0.00166898	-6.02805	-3.86708	23.0576	19.1835	21.5844	18.2219	21.5985	18.9504	29.3853	23.3871	29.5115	23.0842	29.5138	23.8828
1010	+	2.50255	3.88836	Color2 [DarkGray]	1	4		Q5QP82	DDB1- and CUL4-associated factor 10 [OS=Homo sapiens]	DCAF10	+	pcDNA3.1_RBM39	2.50255	0.00166733	-3.88836	-3.86321	16.974	15.3397	11.6141	12.3315	15.3726	15.5075	20.4992	18.8186	18.7326	18.2211	17.6704	16.5275
1011	+	2.50222	5.03993	Color2 [DarkGray]	1	4		Q8NFG4-1	Folliculin [OS=Homo sapiens]	FLCN	+	pcDNA3.1_RBM39	2.50222	0.00167359	-5.03993	-3.86274	12.3531	15.3546	15.2506	10.2252	12.1184	10.8505	20.6115	19.9325	16.1655	17.6301	14.28	17.7723
1012	+	2.50217	5.06488	Color2 [DarkGray]	1	4		Q86V59	paraneoplastic antigen-like protein 8A [OS=Homo sapiens]	PNMA8A	+	pcDNA3.1_RBM39	2.50217	0.00167194	-5.06488	-3.86268	13.8228	11.2134	13.1483	14.8286	12.7219	14.7773	19.1652	14.2239	21.9562	18.7221	20.8074	16.0268
1013	+	2.49847	3.84126	Color2 [DarkGray]	1	4		Q7Z6E9	E3 ubiquitin-protein ligase RBBP6 [OS=Homo sapiens]	RBBP6	+	pcDNA3.1_RBM39	2.49847	0.00167818	-3.84126	-3.85744	17.2961	15.805	20.029	17.5488	19.4611	17.4826	24.2327	21.4447	21.6237	18.799	23.3306	21.2394
1014	+	2.49836	3.64443	Color2 [DarkGray]	1	4		Q9Y2L1-1	exosome complex exonuclease RRP44 [OS=Homo sapiens]	DIS3	+	pcDNA3.1_RBM39	2.49836	0.00167653	-3.64443	-3.85729	20.8294	18.4075	18.9976	15.5707	19.1875	16.0127	23.2984	20.0022	21.9886	21.7822	22.6033	21.1973
1015	+	2.49836	5.48887	Color2 [DarkGray]	1	4		O43159	ribosomal rna-processing protein 8 [OS=Homo sapiens]	RRP8	+	pcDNA3.1_RBM39	2.49836	0.00167488	-5.48887	-3.85729	16.7105	14.5576	16.4224	11.0047	16.285	13.7267	23.0493	19.5258	22.9258	16.8699	21.7496	17.5198
1016	+	2.49794	4.1911	Color2 [DarkGray]	1	4		Q08AD1	Calmodulin-regulated spectrin-associated protein 2 [OS=Homo sapiens]	CAMSAP2	+	pcDNA3.1_RBM39	2.49794	0.00167323	-4.1911	-3.8567	14.2191	12.9896	17.2783	11.4676	16.9757	17.0991	20.4836	20.1121	17.8496	18.6296	19.301	18.8004
1017	+	2.49771	4.18882	Color2 [DarkGray]	1	4		P51531	Probable global transcription activator SNF2L2 [OS=Homo sapiens]	SMARCA2	+	pcDNA3.1_RBM39	2.49771	0.00167158	-4.18882	-3.85638	17.3947	15.8826	13.8686	11.6338	13.7393	13.8346	20.6867	16.658	19.887	16.6812	19.7886	17.7852
1018	+	2.4973	2.36518	Color2 [DarkGray]	1	4		Q03701	CCAAT/enhancer-binding protein zeta [OS=Homo sapiens]	CEBPZ	+	pcDNA3.1_RBM39	2.4973	0.00166994	-2.36518	-3.8558	19.6409	20.2205	21.4059	20.6911	20.7881	21.8386	24.3617	20.8461	22.9667	22.9046	24.2456	23.4514
1019	+	2.49525	3.94132	Color2 [DarkGray]	1	4		Q99569	Plakophilin-4 [OS=Homo sapiens]	PKP4	+	pcDNA3.1_RBM39	2.49525	0.00167223	-3.94132	-3.8529	12.2851	11.8283	14.2238	12.6962	11.7994	15.7913	17.5819	13.738	19.2083	16.2455	18.5288	16.9695
1020	+	2.49478	4.11658	Color2 [DarkGray]	1	4		Q9NSD9	Phenylalanine--tRNA ligase beta subunit [OS=Homo sapiens]	FARSB	+	pcDNA3.1_RBM39	2.49478	0.00167059	-4.11658	-3.85224	16.7522	21.2055	17.9034	19.6351	17.2083	19.6995	21.4679	24.682	19.9258	22.6714	25.1989	23.1575
1021	+	2.4912	4.74498	Color2 [DarkGray]	1	4		O95671-1	N-acetylserotonin O-methyltransferase-like protein [OS=Homo sapiens]	ASMTL	+	pcDNA3.1_RBM39	2.4912	0.00167679	-4.74498	-3.84718	16.2163	17.8553	12.0698	14.4424	17.2204	18.9461	19.1822	22.9241	22.4119	19.406	19.5274	21.7686
1022	+	2.48857	5.39462	Color2 [DarkGray]	1	4		P85037-1	Forkhead box protein K1 [OS=Homo sapiens]	FOXK1	+	pcDNA3.1_RBM39	2.48857	0.00167515	-5.39462	-3.84348	19.2447	21.3432	14.2192	14.2982	15.406	14.748	23.3101	24.3	21.3032	19.5798	21.7961	21.3379
1023	+	2.48838	5.04692	Color2 [DarkGray]	1	4		P82675	28S ribosomal protein S5, mitochondrial [OS=Homo sapiens]	MRPS5	+	pcDNA3.1_RBM39	2.48838	0.00167351	-5.04692	-3.8432	18.6133	14.7688	18.9172	18.4816	19.2153	19.604	26.4577	20.2267	25.2619	20.3383	25.1567	22.4404
1024	+	2.48828	4.05733	Color2 [DarkGray]	1	4		Q68CQ4	Digestive organ expansion factor homolog [OS=Homo sapiens]	UTP25	+	pcDNA3.1_RBM39	2.48828	0.00167187	-4.05733	-3.84306	16.5753	13.1742	18.8994	15.7859	18.1744	16.6679	21.1979	19.7692	22.8393	21.5913	20.0633	18.1601
1025	+	2.48598	4.3329	Color2 [DarkGray]	1	4		P35227	Polycomb group RING finger protein 2 [OS=Homo sapiens]	PCGF2	+	pcDNA3.1_RBM39	2.48598	0.00168195	-4.3329	-3.83982	16.3121	13.9588	15.1176	15.1449	15.5254	12.6667	21.6934	18.2478	20.676	15.645	21.231	17.2297
1026	+	2.48554	3.4486	Color2 [DarkGray]	1	4		Q12931	heat shock protein 75 kDa, mitochondrial [OS=Homo sapiens]	TRAP1	+	pcDNA3.1_RBM39	2.48554	0.00168031	-3.4486	-3.8392	23.4438	21.4737	20.8433	19.9606	20.3603	23.3068	24.3683	26.0111	24.2101	24.5605	23.1827	27.7473
1027	+	2.4802	4.35144	Color2 [DarkGray]	1	4		Q01081	Splicing factor U2AF 35 kDa subunit [OS=Homo sapiens]	U2AF1	+	pcDNA3.1_RBM39	2.4802	0.00168647	-4.35144	-3.83167	21.2783	18.0366	19.5597	19.4378	20.2171	17.4233	24.2463	21.1955	26.2251	20.9527	26.4759	22.966
1028	+	2.47628	3.78253	Color2 [DarkGray]	1	4		Q6PI48	Aspartate--tRNA ligase, mitochondrial [OS=Homo sapiens]	DARS2	+	pcDNA3.1_RBM39	2.47628	0.00169261	-3.78253	-3.82616	19.0233	22.0408	18.836	20.4212	17.3417	20.6665	22.5139	24.5426	21.681	24.5238	21.7704	25.993
1029	+	2.47605	4.2156	Color2 [DarkGray]	1	4		Q6DN90-1	IQ motif and SEC7 domain-containing protein 1 [OS=Homo sapiens]	IQSEC1	+	pcDNA3.1_RBM39	2.47605	0.00169096	-4.2156	-3.82583	14.6127	13.1394	11.4491	12.4837	13.2281	11.5096	20.0513	12.5758	17.2617	17.4288	17.387	17.0116
1030	+	2.4748	3.60322	Color2 [DarkGray]	1	4		O43615	Mitochondrial import inner membrane translocase subunit TIM44 [OS=Homo sapiens]	TIMM44	+	pcDNA3.1_RBM39	2.4748	0.00168932	-3.60322	-3.82407	20.0814	17.509	17.4488	17.1001	17.429	18.3247	23.0517	22.1269	22.4652	17.5126	22.1036	22.2523
1031	+	2.47282	4.74747	Color2 [DarkGray]	1	4		P61296	Heart- and neural crest derivatives-expressed protein 2 [OS=Homo sapiens]	HAND2	+	pcDNA3.1_RBM39	2.47282	0.00170708	-4.74747	-3.82127	15.7647	12.1694	12.9753	13.7778	12.4108	11.3569	19.4238	18.6289	17.7984	13.0814	20.7169	17.2904
1032	+	2.47201	4.94754	Color2 [DarkGray]	1	4		P35269	General transcription factor iif subunit 1 [OS=Homo sapiens]	GTF2F1	+	pcDNA3.1_RBM39	2.47201	0.00171318	-4.94754	-3.82013	12.1502	17.4876	11.6648	11.4526	14.6389	13.2637	17.0461	19.3997	21.312	18.8607	14.9321	18.7923
1033	+	2.47107	2.65893	Color2 [DarkGray]	1	4		Q13042	cell division cycle protein 16 homolog [OS=Homo sapiens]	CDC16	+	pcDNA3.1_RBM39	2.47107	0.00172314	-2.65893	-3.81882	18.6461	19.1163	17.5859	17.796	16.6206	18.2253	19.3376	22.8422	19.3373	20.6849	19.7838	21.958
1034	+	2.4653	4.73914	Color2 [DarkGray]	1	4		Q9NUX5-1	Protection of telomeres protein 1 [OS=Homo sapiens]	POT1	+	pcDNA3.1_RBM39	2.4653	0.00174468	-4.73914	-3.8107	16.9104	17.6898	13.84	13.4506	11.8617	11.4481	19.9383	20.0434	19.6435	19.728	15.8488	18.4334
1035	+	2.46384	3.70623	Color2 [DarkGray]	1	4		Q92620	Pre-mRNA-splicing factor ATP-dependent RNA helicase PRP16 [OS=Homo sapiens]	DHX38	+	pcDNA3.1_RBM39	2.46384	0.001743	-3.70623	-3.80864	11.7776	16.0146	12.9285	10.9146	13.5056	11.4594	18.5768	14.2467	16.9024	16.0636	17.3697	15.6785
1036	+	2.46353	3.94492	Color2 [DarkGray]	1	4		P29692	Elongation factor 1-delta [OS=Homo sapiens]	EEF1D	+	pcDNA3.1_RBM39	2.46353	0.00174517	-3.94492	-3.8082	18.2854	12.9092	16.6298	14.4665	15.771	12.2987	19.8175	19.7959	19.6274	16.9312	19.2691	18.5891
1037	+	2.4618	3.24157	Color2 [DarkGray]	1	4		Q12857	Nuclear factor 1 A-type [OS=Homo sapiens]	NFIA	+	pcDNA3.1_RBM39	2.4618	0.00174735	-3.24157	-3.80578	17.4656	17.1048	16.3643	15.8105	15.2206	15.9062	22.104	19.5412	20.0873	16.2957	20.2687	19.0246
1038	+	2.45857	3.25893	Color2 [DarkGray]	1	4		Q9H9Y6-1	DNA-directed RNA polymerase I subunit RPA2 [OS=Homo sapiens]	POLR1B	+	pcDNA3.1_RBM39	2.45857	0.00176108	-3.25893	-3.80123	18.6002	16.0823	17.6633	18.395	17.1036	17.4292	22.9408	19.4781	21.1757	18.2895	22.9168	20.0264
1039	+	2.45466	5.28545	Color2 [DarkGray]	1	4		Q9Y6A4	Cilia- and flagella-associated protein 20 [OS=Homo sapiens]	CFAP20	+	pcDNA3.1_RBM39	2.45466	0.00176708	-5.28545	-3.79573	14.3133	12.8881	14.4175	11.0527	14.5112	11.6543	18.9653	17.4618	20.5801	12.7175	20.8074	20.0178
1040	+	2.4527	4.9816	Color2 [DarkGray]	1	4		Q96EL2	28S ribosomal protein S24, mitochondrial [OS=Homo sapiens]	MRPS24	+	pcDNA3.1_RBM39	2.4527	0.00176538	-4.9816	-3.79298	17.2077	18.2798	13.7569	15.903	14.4348	15.0925	24.5285	16.5459	21.8563	18.9605	21.3923	21.2808
1041	+	2.45202	4.92019	Color2 [DarkGray]	1	4		Q9GZL7	ribosome biogenesis protein WDR12 [OS=Homo sapiens]	WDR12	+	pcDNA3.1_RBM39	2.45202	0.00176753	-4.92019	-3.79203	17.3823	11.1124	15.8759	17.3879	16.0861	17.2604	22.729	19.6681	22.5465	19.1541	22.4971	18.0313
1042	+	2.44953	5.59306	Color2 [DarkGray]	1	4		O15446-1	DNA-directed RNA polymerase I subunit RPA34 [OS=Homo sapiens]	POLR1G	+	pcDNA3.1_RBM39	2.44953	0.00177735	-5.59306	-3.78852	17.4315	12.0663	16.3438	10.4914	15.9698	12.0363	22.0378	18.1683	21.1257	16.8032	21.6224	18.1399
1043	+	2.44756	5.49486	Color2 [DarkGray]	1	4		P62136-1	serine/threonine-protein phosphatase PP1-alpha catalytic subunit [OS=Homo sapiens]	PPP1CA	+	pcDNA3.1_RBM39	2.44756	0.00177948	-5.49486	-3.78576	16.6657	14.2155	15.368	10.8101	16.9996	12.1968	22.4638	16.529	21.4717	18.3274	22.3989	18.0341
1044	+	2.44644	4.89713	Color2 [DarkGray]	1	4		P62241	40S ribosomal protein S8 [OS=Homo sapiens]	RPS8	+	pcDNA3.1_RBM39	2.44644	0.00178544	-4.89713	-3.78418	23.2451	19.8226	22.6943	20.49	22.6275	21.2497	29.0493	24.733	28.9305	23.3109	29.4865	24.0019
1045	+	2.4455	3.08628	Color2 [DarkGray]	1	4		O94906-1	Pre-mRNA-processing factor 6 [OS=Homo sapiens]	PRPF6	+	pcDNA3.1_RBM39	2.4455	0.00178373	-3.08628	-3.78287	19.9892	18.6149	19.6466	18.7628	19.9361	21.2246	24.2949	22.016	22.4102	20.3023	25.2606	22.4078
1046	+	2.44399	2.64904	Color2 [DarkGray]	1	4		P43246-1	DNA mismatch repair protein MSH2 [OS=Homo sapiens]	MSH2	+	pcDNA3.1_RBM39	2.44399	0.0017935	-2.64904	-3.78075	21.6635	20.5828	20.3626	19.1546	20.5879	20.9801	25.0212	22.2362	23.9139	21.0366	24.4287	22.5892
1047	+	2.44313	3.85207	Color2 [DarkGray]	1	4		Q7Z5L9-1	Interferon regulatory factor 2-binding protein 2 [OS=Homo sapiens]	IRF2BP2	+	pcDNA3.1_RBM39	2.44313	0.00180325	-3.85207	-3.77954	13.9117	17.4515	12.5819	15.6019	11.9488	14.7896	16.4018	20.0154	19.1655	18.5149	16.522	18.7783
1048	+	2.44282	4.14323	Color2 [DarkGray]	1	4		Q96T37-1	Putative RNA-binding protein 15 [OS=Homo sapiens]	RBM15	+	pcDNA3.1_RBM39	2.44282	0.00180153	-4.14323	-3.7791	22.2998	25.8792	20.6958	18.5087	20.3145	19.8813	26.4692	24.7392	25.8167	24.574	25.931	24.9084
1049	+	2.44151	5.01762	Color2 [DarkGray]	1	4		Q2NKX8	Dna excision repair protein ercc-6-like [OS=Homo sapiens]	ERCC6L	+	pcDNA3.1_RBM39	2.44151	0.00179981	-5.01762	-3.77726	18.4995	11.4332	15.3692	12.6792	15.5377	11.8142	21.3344	18.3486	20.0863	16.7577	20.7759	18.1358
1050	+	2.44011	3.06756	Color2 [DarkGray]	1	4		Q15291-1	Retinoblastoma-binding protein 5 [OS=Homo sapiens]	RBBP5	+	pcDNA3.1_RBM39	2.44011	0.0018019	-3.06756	-3.77529	18.1404	19.6898	18.9611	18.1394	19.5475	20.5069	22.2578	23.9928	19.6681	23.2237	20.5814	23.6667
1051	+	2.43682	4.5087	Color2 [DarkGray]	1	4		P50914	60S ribosomal protein L14 [OS=Homo sapiens]	RPL14	+	pcDNA3.1_RBM39	2.43682	0.0018078	-4.5087	-3.77067	20.6699	18.7397	19.9164	19.9436	20.6762	19.751	27.3176	22.2154	26.9959	21.8938	26.8037	21.5226
1052	+	2.4361	4.65811	Color2 [DarkGray]	1	4		O43414-1	ERI1 exoribonuclease 3 [OS=Homo sapiens]	ERI3	+	pcDNA3.1_RBM39	2.4361	0.00180989	-4.65811	-3.76967	14.0724	11.3891	13.4901	10.242	13.748	12.726	20.2073	12.444	18.7604	17.4533	16.9937	17.7574
1053	+	2.4361	3.67896	Color2 [DarkGray]	1	4		Q9GZS1-2	Isoform 2 of DNA-directed RNA polymerase I subunit RPA49 [OS=Homo sapiens]	POLR1E	+	pcDNA3.1_RBM39	2.4361	0.00180817	-3.67896	-3.76966	17.6517	13.5905	16.4623	17.1021	18.0434	17.878	22.3491	18.1521	20.5352	20.1448	22.4519	19.1687
1054	+	2.43301	3.77696	Color2 [DarkGray]	1	4		Q5TCX8	Mitogen-activated protein kinase kinase kinase MLK4 [OS=Homo sapiens]	MAP3K21	+	pcDNA3.1_RBM39	2.43301	0.00181784	-3.77696	-3.76534	16.6523	11.6743	13.128	12.4293	14.1609	12.7928	18.3969	14.2356	18.7812	16.2326	17.9499	17.9032
1055	+	2.42713	5.88295	Color2 [DarkGray]	1	4		P82650	28S ribosomal protein S22, mitochondrial [OS=Homo sapiens]	MRPS22	+	pcDNA3.1_RBM39	2.42713	0.0018237	-5.88295	-3.75709	20.0459	16.5112	19.6825	17.2568	19.1254	17.8975	27.8535	19.5778	26.6954	20.2479	26.8228	24.6194
1056	+	2.42612	5.15738	Color2 [DarkGray]	1	4		Q15365	Poly(RC)-binding protein 1 [OS=Homo sapiens]	PCBP1	+	pcDNA3.1_RBM39	2.42612	0.00182576	-5.15738	-3.75568	20.4323	16.4297	20.9686	19.9615	20.776	18.4897	27.6313	22.2378	27.1434	21.5583	27.0361	22.3952
1057	+	2.42498	3.92039	Color2 [DarkGray]	1	4		O75417	DNA polymerase theta [OS=Homo sapiens]	POLQ	+	pcDNA3.1_RBM39	2.42498	0.00182403	-3.92039	-3.75407	15.4372	17.124	17.6414	16.1162	16.7439	16.4682	22.1862	16.873	21.0854	19.3272	23.8747	19.7067
1058	+	2.42477	3.51613	Color2 [DarkGray]	1	4		P30048	Thioredoxin-dependent peroxide reductase, mitochondrial [OS=Homo sapiens]	PRDX3	+	pcDNA3.1_RBM39	2.42477	0.00182231	-3.51613	-3.75378	19.888	17.8924	19.3664	17.71	18.8801	17.491	24.1656	18.576	23.5692	20.6945	22.4809	22.8385
1059	+	2.42263	4.47995	Color2 [DarkGray]	1	4		Q8TD26	Chromodomain-helicase-DNA-binding protein 6 [OS=Homo sapiens]	CHD6	+	pcDNA3.1_RBM39	2.42263	0.00182059	-4.47995	-3.75078	13.1348	11.9347	15.6764	13.7245	16.8529	10.9499	20.0704	17.8403	19.1945	15.0663	19.7845	17.197
1060	+	2.42087	4.29265	Color2 [DarkGray]	1	4		P51003	Poly(A) polymerase alpha [OS=Homo sapiens]	PAPOLA	+	pcDNA3.1_RBM39	2.42087	0.00184151	-4.29265	-3.74832	18.523	14.8769	16.111	13.0993	14.5006	12.3613	20.8582	16.7472	20.7521	17.4235	19.8419	19.6051
1061	+	2.41518	5.50934	Color2 [DarkGray]	1	4		Q9BXY0	Protein MAK16 homolog [OS=Homo sapiens]	MAK16	+	pcDNA3.1_RBM39	2.41518	0.00186616	-5.50934	-3.74035	17.2599	11.6242	14.9159	13.5739	14.6374	13.2727	21.4976	14.1766	21.2583	22.4072	20.8347	18.1656
1062	+	2.41295	3.36264	Color2 [DarkGray]	1	4		Q9H6Z4	Ran-binding protein 3 [OS=Homo sapiens]	RANBP3	+	pcDNA3.1_RBM39	2.41295	0.00187947	-3.36264	-3.73724	16.3706	19.1679	15.9702	19.4495	14.4959	17.0655	19.8137	21.1164	19.4079	20.1966	22.3268	19.834
1063	+	2.41182	4.11099	Color2 [DarkGray]	1	4		P35613	Basigin [OS=Homo sapiens]	BSG	+	pcDNA3.1_RBM39	2.41182	0.00189276	-4.11099	-3.73565	18.6412	15.8733	15.5723	11.8899	15.6432	15.1324	21.5745	17.2139	19.9554	19.3214	20.9686	18.3844
1064	+	2.41076	3.82469	Color2 [DarkGray]	1	4		Q96CW5	Gamma-tubulin complex component 3 [OS=Homo sapiens]	TUBGCP3	+	pcDNA3.1_RBM39	2.41076	0.00189098	-3.82469	-3.73416	14.2122	10.8419	14.234	13.0899	15.1916	11.2692	18.9137	16.3011	19.0618	14.5925	17.2826	15.6351
1065	+	2.40759	5.90458	Color2 [DarkGray]	1	4		Q96B70	Leukocyte receptor cluster member 9 [OS=Homo sapiens]	LENG9	+	pcDNA3.1_RBM39	2.40759	0.00190798	-5.90458	-3.72973	15.4544	9.80752	15.8246	11.1624	12.5021	13.7192	21.3108	14.0353	21.0668	17.2841	22.0061	18.1945
1066	+	2.40685	5.12027	Color2 [DarkGray]	1	4		O00303	Eukaryotic translation initiation factor 3 subunit F [OS=Homo sapiens]	EIF3F	+	pcDNA3.1_RBM39	2.40685	0.00191745	-5.12027	-3.7287	18.4406	11.6037	16.0069	12.2908	16.2635	15.8116	22.3027	16.9029	21.7035	18.8165	21.8552	19.5579
1067	+	2.40515	3.20701	Color2 [DarkGray]	1	4		P17098	Zinc finger protein 8 [OS=Homo sapiens]	ZNF8	+	pcDNA3.1_RBM39	2.40515	0.00191565	-3.20701	-3.72632	17.464	16.8344	17.7199	20.3163	17.5591	20.1511	22.1621	24.0559	21.4489	20.196	19.969	21.455
1068	+	2.40323	3.924	Color2 [DarkGray]	1	4		A8CG34-1	Nuclear envelope pore membrane protein POM 121C [OS=Homo sapiens]	POM121C	+	pcDNA3.1_RBM39	2.40323	0.0019176	-3.924	-3.72363	16.6865	13.4436	15.8402	14.8446	15.6426	16.4547	22.2056	18.4064	21.6551	17.1881	20.1959	16.8051
1069	+	2.40279	3.61286	Color2 [DarkGray]	1	4		P07814	Bifunctional glutamate/proline--tRNA ligase [OS=Homo sapiens]	EPRS1	+	pcDNA3.1_RBM39	2.40279	0.00191581	-3.61286	-3.72301	22.47	18.8106	21.2152	18.5157	21.6645	19.9404	26.0609	21.8869	23.9071	22.56	26.1388	23.7398
1070	+	2.40267	3.53068	Color2 [DarkGray]	1	4		Q15046	Lysine--tRNA ligase [OS=Homo sapiens]	KARS1	+	pcDNA3.1_RBM39	2.40267	0.00191402	-3.53068	-3.72285	20.0783	22.1215	17.9754	20.6537	17.3154	20.4717	22.6291	25.1206	21.4024	23.991	22.1048	24.5521
1071	+	2.40175	2.75878	Color2 [DarkGray]	1	4		P49790	Nuclear pore complex protein Nup153 [OS=Homo sapiens]	NUP153	+	pcDNA3.1_RBM39	2.40175	0.00192344	-2.75878	-3.72157	20.5938	19.165	17.8786	17.0118	18.4501	18.1235	22.6125	19.2815	22.3284	20.3897	22.3166	20.8465
1072	+	2.40031	3.74706	Color2 [DarkGray]	1	4		O95674-1	phosphatidate cytidylyltransferase 2 [OS=Homo sapiens]	CDS2	+	pcDNA3.1_RBM39	2.40031	0.0019291	-3.74706	-3.71955	17.2743	15.1278	15.1498	12.5543	14.846	14.7712	20.4452	19.7607	19.2785	20.0909	17.1445	15.486
1073	+	2.3993	5.2257	Color2 [DarkGray]	1	4		Q9Y4C8	Probable RNA-binding protein 19 [OS=Homo sapiens]	RBM19	+	pcDNA3.1_RBM39	2.3993	0.00192731	-5.2257	-3.71814	15.213	12.2916	13.2922	12.4346	13.3655	13.3618	20.3897	14.9011	20.8405	19.735	21.5386	13.9079
1074	+	2.39901	5.00274	Color2 [DarkGray]	1	4		Q9UJA5-1	tRNA (adenine(58)-N(1))-methyltransferase non-catalytic subunit TRM6 [OS=Homo sapiens]	TRMT6	+	pcDNA3.1_RBM39	2.39901	0.00192551	-5.00274	-3.71773	15.0994	13.2351	13.4271	11.0899	13.0725	14.4503	21.4478	18.4049	20.4187	17.0326	19.9148	13.172
1075	+	2.39554	3.90725	Color2 [DarkGray]	1	4		Q96CW1	AP-2 complex subunit mu [OS=Homo sapiens]	AP2M1	+	pcDNA3.1_RBM39	2.39554	0.00193488	-3.90725	-3.71288	20.4462	16.8691	19.5147	18.6911	20.613	19.253	25.4978	20.4567	24.9138	22.2463	24.7319	20.9842
1076	+	2.39487	3.12272	Color2 [DarkGray]	1	4		O75290-1	Zinc finger protein 780A [OS=Homo sapiens]	ZNF780A	+	pcDNA3.1_RBM39	2.39487	0.00193309	-3.12272	-3.71194	17.935	16.0228	18.4091	16.7581	18.2257	17.5817	19.3471	21.1375	17.4622	21.6562	22.1446	21.9213
1077	+	2.39379	3.41477	Color2 [DarkGray]	1	4		P78527	DNA-dependent protein kinase catalytic subunit [OS=Homo sapiens]	PRKDC	+	pcDNA3.1_RBM39	2.39379	0.001935	-3.41477	-3.71044	24.6529	21.413	22.4392	21.242	21.992	20.1023	27.6724	24.7739	26.3692	23.2461	26.2269	24.0415
1078	+	2.39281	4.86117	Color2 [DarkGray]	1	4		Q15554-3	Telomeric repeat-binding factor 2 [OS=Homo sapiens]	TERF2	+	pcDNA3.1_RBM39	2.39281	0.00193692	-4.86117	-3.70906	11.6729	9.61271	14.8786	13.1227	16.6353	16.4473	16.0386	19.74	17.9817	17.7775	19.9915	20.0073
1079	+	2.38994	4.50883	Color2 [DarkGray]	1	4		Q6UXN9	WD repeat-containing protein 82 [OS=Homo sapiens]	WDR82	+	pcDNA3.1_RBM39	2.38994	0.00195737	-4.50883	-3.70505	15.4166	11.735	15.8283	14.4563	13.5348	13.7536	19.5729	15.5727	21.5919	16.4291	21.4014	17.2097
1080	+	2.3891	5.1157	Color2 [DarkGray]	1	4		Q86W50-1	U6 small nuclear RNA (adenine-(43)-N(6))-methyltransferase [OS=Homo sapiens]	METTL16	+	pcDNA3.1_RBM39	2.3891	0.00195556	-5.1157	-3.70388	16.8015	17.5264	11.5618	18.7216	14.673	13.6931	20.8629	21.0869	20.6768	22.0669	16.6028	22.3755
1081	+	2.38879	3.20854	Color2 [DarkGray]	1	4		B5ME19	eukaryotic translation initiation factor 3 subunit C-like protein [OS=Homo sapiens]	EIF3CL	+	pcDNA3.1_RBM39	2.38879	0.00195745	-3.20854	-3.70346	19.9517	17.3335	16.4374	20.1901	16.6457	20.7412	22.8702	21.2215	21.9995	20.4933	22.3057	21.6605
1082	+	2.38839	3.0234	Color2 [DarkGray]	1	4		O43242	26S proteasome non-ATPase regulatory subunit 3 [OS=Homo sapiens]	PSMD3	+	pcDNA3.1_RBM39	2.38839	0.00195564	-3.0234	-3.7029	20.4177	22.6628	17.8388	21.3577	18.4943	21.7502	23.4688	23.8143	22.8255	22.8446	23.2487	24.46
1083	+	2.38707	3.12829	Color2 [DarkGray]	1	4		O94927	HAUS augmin-like complex subunit 5 [OS=Homo sapiens]	HAUS5	+	pcDNA3.1_RBM39	2.38707	0.00196491	-3.12829	-3.70105	13.349	13.7471	15.6129	17.7434	14.9216	14.0798	15.952	19.0438	17.8776	17.2368	19.4605	18.653
1084	+	2.38612	4.19833	Color2 [DarkGray]	1	4		Q969X5	Endoplasmic reticulum-Golgi intermediate compartment protein 1 [OS=Homo sapiens]	ERGIC1	+	pcDNA3.1_RBM39	2.38612	0.00196679	-4.19833	-3.69973	14.6658	10.2255	14.5248	13.9699	14.4507	12.9622	18.4158	15.3837	20.2263	15.081	19.8343	17.0478
1085	+	2.38582	2.55137	Color2 [DarkGray]	1	4		Q8N7H5	RNA polymerase II-associated factor 1 homolog [OS=Homo sapiens]	PAF1	+	pcDNA3.1_RBM39	2.38582	0.00197235	-2.55137	-3.69931	16.9625	14.9992	18.6889	16.6032	18.5779	16.2874	20.6048	20.0606	18.7615	18.1463	20.0098	19.8443
1086	+	2.38505	4.59913	Color2 [DarkGray]	1	4		Q9H8H0	nucleolar protein 11 [OS=Homo sapiens]	NOL11	+	pcDNA3.1_RBM39	2.38505	0.00198527	-4.59913	-3.69823	17.8844	17.6377	13.5519	11.4812	18.2786	16.84	21.8307	19.4059	21.5863	19.9062	21.5496	18.99
1087	+	2.38104	5.28702	Color2 [DarkGray]	1	4		Q9UM00-1	Calcium load-activated calcium channel [OS=Homo sapiens]	TMCO1	+	pcDNA3.1_RBM39	2.38104	0.0020092	-5.28702	-3.69263	17.4924	14.6941	15.8987	11.3862	15.9368	12.8212	21.9845	17.3793	21.2873	16.0249	20.4985	22.7769
1088	+	2.38008	3.64308	Color2 [DarkGray]	1	4		O75467	Zinc finger protein 324A [OS=Homo sapiens]	ZNF324	+	pcDNA3.1_RBM39	2.38008	0.00202206	-3.64308	-3.69129	17.67	17.2972	19.009	18.0462	16.2161	18.5551	21.2672	19.3929	22.0827	19.0775	21.6372	25.1946
1089	+	2.37966	2.5523	Color2 [DarkGray]	1	4		Q04206	Transcription factor p65 [OS=Homo sapiens]	RELA	+	pcDNA3.1_RBM39	2.37966	0.0020202	-2.5523	-3.69071	17.6892	18.2881	15.7404	16.2654	14.8746	15.0131	20.2034	18.4386	18.3034	18.4713	17.8792	19.8887
1090	+	2.37825	3.80891	Color2 [DarkGray]	1	4		Q8TAA9	vang-like protein 1 [OS=Homo sapiens]	VANGL1	+	pcDNA3.1_RBM39	2.37825	0.00202202	-3.80891	-3.68875	14.1419	16.4874	15.436	15.4678	15.948	18.5086	21.1841	19.2306	19.9685	15.9539	21.4938	21.0121
1091	+	2.37791	4.38955	Color2 [DarkGray]	1	4		Q96BP3	Peptidylprolyl isomerase domain and WD repeat-containing protein 1 [OS=Homo sapiens]	PPWD1	+	pcDNA3.1_RBM39	2.37791	0.00202016	-4.38955	-3.68827	16.0115	16.7344	11.6188	10.9129	14.5458	13.4909	15.4494	20.1921	17.0148	18.557	18.9185	19.5198
1092	+	2.37517	3.69423	Color2 [DarkGray]	1	4		Q8NCD3-1	Holliday junction recognition protein [OS=Homo sapiens]	HJURP	+	pcDNA3.1_RBM39	2.37517	0.00203663	-3.69423	-3.68445	19.2733	18.9407	14.4494	18.7075	16.3427	18.6787	22.9223	19.6024	22.3761	19.7198	22.9179	21.0191
1093	+	2.37512	3.10719	Color2 [DarkGray]	1	4		O75122	CLIP-associating protein 2 [OS=Homo sapiens]	CLASP2	+	pcDNA3.1_RBM39	2.37512	0.00203477	-3.10719	-3.68438	14.9941	14.6062	13.3528	10.906	13.195	12.1316	17.598	16.1586	14.2141	16.9294	15.1979	17.7308
1094	+	2.3727	3.96142	Color2 [DarkGray]	1	4		Q9NTJ5	Phosphatidylinositide phosphatase SAC1 [OS=Homo sapiens]	SACM1L	+	pcDNA3.1_RBM39	2.3727	0.00207313	-3.96142	-3.681	12.3259	14.1432	11.4276	13.2607	11.9988	16.3185	17.6922	14.9543	18.22	14.7618	19.6298	17.9851
1095	+	2.36941	5.9096	Color2 [DarkGray]	1	4		P62081	40S ribosomal protein S7 [OS=Homo sapiens]	RPS7	+	pcDNA3.1_RBM39	2.36941	0.00208584	-5.9096	-3.67642	19.4394	14.746	15.0283	12.8796	15.2917	16.286	25.2161	16.9189	24.0196	21.2036	23.3108	18.4596
1096	+	2.3678	3.36732	Color2 [DarkGray]	1	4		Q7L2E3-2	Isoform 2 of Putative ATP-dependent RNA helicase DHX30 [OS=Homo sapiens]	DHX30	+	pcDNA3.1_RBM39	2.3678	0.00209124	-3.36732	-3.67417	24.3078	21.3089	21.2353	21.4729	21.076	21.024	27.0473	22.2463	26.3968	23.9653	26.4703	24.5027
1097	+	2.36723	5.20453	Color2 [DarkGray]	1	4		O95232-1	Luc7-like protein 3 [OS=Homo sapiens]	LUC7L3	+	pcDNA3.1_RBM39	2.36723	0.00208933	-5.20453	-3.67338	16.0712	13.1866	13.4802	14.2452	14.6487	15.6339	23.4287	17.9772	22.0022	17.6717	22.2691	15.1441
1098	+	2.36376	2.90395	Color2 [DarkGray]	1	4		Q92769	Histone deacetylase 2 [OS=Homo sapiens]	HDAC2	+	pcDNA3.1_RBM39	2.36376	0.00210929	-2.90395	-3.66854	18.5098	16.7266	16.7897	16.7498	17.1653	18.0442	21.9927	17.4368	21.6921	18.909	20.1135	21.2649
1099	+	2.36091	4.70888	Color2 [DarkGray]	1	4		P82663	28S ribosomal protein S25, mitochondrial [OS=Homo sapiens]	MRPS25	+	pcDNA3.1_RBM39	2.36091	0.00212193	-4.70888	-3.66457	19.2312	15.1659	17.7266	18.3285	19.6555	18.9648	26.4319	19.6446	25.2855	22.0926	23.5249	20.3465
1100	+	2.36028	5.51676	Color2 [DarkGray]	1	4		Q6IEG0-1	U11/U12 small nuclear ribonucleoprotein 48 kDa protein [OS=Homo sapiens]	SNRNP48	+	pcDNA3.1_RBM39	2.36028	0.00212	-5.51676	-3.66369	20.0271	14.0793	12.8778	13.6171	13.1692	14.5174	22.484	18.5211	22.2033	16.1307	22.1266	19.9229
1101	+	2.35922	3.20483	Color2 [DarkGray]	1	4		O60306	Intron-binding protein aquarius [OS=Homo sapiens]	AQR	+	pcDNA3.1_RBM39	2.35922	0.00211807	-3.20483	-3.66223	18.7456	15.7949	16.7185	17.7262	17.4248	15.227	22.5845	19.393	20.8197	18.9155	21.2253	17.9279
1102	+	2.35915	5.45013	Color2 [DarkGray]	1	4		Q9NZJ7	Mitochondrial carrier homolog 1 [OS=Homo sapiens]	MTCH1	+	pcDNA3.1_RBM39	2.35915	0.00211615	-5.45013	-3.66212	15.9526	13.8248	12.4524	9.73566	13.8519	13.3161	21.2377	20.5145	19.5227	16.7338	20.437	13.3886
1103	+	2.35232	4.898	Color2 [DarkGray]	1	4		P60228	Eukaryotic translation initiation factor 3 subunit E [OS=Homo sapiens]	EIF3E	+	pcDNA3.1_RBM39	2.35232	0.00213237	-4.898	-3.65261	17.0675	13.7991	14.8693	12.9117	14.8644	11.702	20.9822	18.0858	20.4101	13.9926	20.7928	20.3385
1104	+	2.35133	3.5179	Color2 [DarkGray]	1	4		O14776-1	Transcription elongation regulator 1 [OS=Homo sapiens]	TCERG1	+	pcDNA3.1_RBM39	2.35133	0.00214855	-3.5179	-3.65123	23.8197	20.8916	19.6567	17.8297	18.797	18.4693	24.9603	23.8593	22.9062	22.5557	23.4332	22.8566
1105	+	2.35114	4.59288	Color2 [DarkGray]	1	4		P31689-1	DnaJ homolog subfamily A member 1 [OS=Homo sapiens]	DNAJA1	+	pcDNA3.1_RBM39	2.35114	0.00214661	-4.59288	-3.65097	17.5598	12.5496	18.9587	18.7851	19.5358	18.3395	22.6878	18.9216	23.308	22.5947	23.6334	22.1403
1106	+	2.34822	3.30896	Color2 [DarkGray]	1	4		Q6PCB5-1	Round spermatid basic protein 1-like protein [OS=Homo sapiens]	RSBN1L	+	pcDNA3.1_RBM39	2.34822	0.00215552	-3.30896	-3.64691	17.627	15.5311	20.444	19.6083	20.6951	20.403	22.9782	21.0286	23.0756	21.6196	22.796	22.6642
1107	+	2.34504	2.82697	Color2 [DarkGray]	1	4		Q4VCS5	Angiomotin [OS=Homo sapiens]	AMOT	+	pcDNA3.1_RBM39	2.34504	0.00217164	-2.82697	-3.64248	21.5022	19.8968	20.3431	18.1421	19.7815	18.433	24.1904	20.2898	23.1519	21.3187	23.3331	22.7766
1108	+	2.34189	3.94351	Color2 [DarkGray]	1	4		P28288	ATP-binding cassette sub-family D member 3 [OS=Homo sapiens]	ABCD3	+	pcDNA3.1_RBM39	2.34189	0.00218051	-3.94351	-3.63811	19.0336	23.2132	17.5325	20.4762	19.4093	20.2086	22.7591	26.1616	20.841	24.8233	24.4774	24.472
1109	+	2.34133	4.8558	Color2 [DarkGray]	1	4		Q86Y91	Kinesin-like protein KIF18B [OS=Homo sapiens]	KIF18B	+	pcDNA3.1_RBM39	2.34133	0.00218215	-4.8558	-3.63732	17.0735	13.0876	14.479	12.7996	13.9568	12.1087	20.6332	14.6276	20.7545	16.1067	21.229	19.2889
1110	+	2.34046	5.09051	Color2 [DarkGray]	1	4		Q86XJ1	GAS2-like protein 3 [OS=Homo sapiens]	GAS2L3	+	pcDNA3.1_RBM39	2.34046	0.00218378	-5.09051	-3.63611	14.395	13.4375	12.1365	15.5296	13.1691	13.6435	19.3736	17.1707	17.6783	14.7379	19.5359	24.3577
1111	+	2.33974	3.99291	Color2 [DarkGray]	1	4		Q86X95	Corepressor interacting with RBPJ 1 [OS=Homo sapiens]	CIR1	+	pcDNA3.1_RBM39	2.33974	0.00219262	-3.99291	-3.63512	12.1267	12.7975	10.9854	10.8541	11.4208	12.3069	18.0253	12.5107	16.8073	12.4391	17.7741	16.8922
1112	+	2.33812	4.12026	Color2 [DarkGray]	1	4		O43823	A-kinase anchor protein 8 [OS=Homo sapiens]	AKAP8	+	pcDNA3.1_RBM39	2.33812	0.00219424	-4.12026	-3.63287	17.9366	17.636	11.8684	16.1225	18.2122	18.7036	22.6371	21.0879	21.3535	19.687	20.7487	19.6866
1113	+	2.3372	4.61168	Color2 [DarkGray]	1	4		Q9UBW7	Zinc finger MYM-type protein 2 [OS=Homo sapiens]	ZMYM2	+	pcDNA3.1_RBM39	2.3372	0.00219946	-4.61168	-3.63159	15.1158	14.6145	13.9209	15.0828	15.5655	14.9851	18.4604	20.4509	16.4097	15.9257	22.8289	22.879
1114	+	2.3366	2.98866	Color2 [DarkGray]	1	4		Q6ZS17	RHO family-interacting cell polarization regulator 1 [OS=Homo sapiens]	RIPOR1	+	pcDNA3.1_RBM39	2.3366	0.00219749	-2.98866	-3.63076	14.1696	11.6614	14.2468	14.7101	13.2472	14.6564	17.8017	13.568	18.0492	16.599	17.3262	17.2794
1115	+	2.33636	3.3705	Color2 [DarkGray]	1	4		P07196	Neurofilament light polypeptide [OS=Homo sapiens]	NEFL	+	pcDNA3.1_RBM39	2.33636	0.00219552	-3.3705	-3.63042	19.241	22.5994	18.6608	20.5256	18.5515	20.2007	22.0104	25.6714	22.1267	24.639	21.4871	24.0674
1116	+	2.33543	4.36038	Color2 [DarkGray]	1	4		Q8IYA6	Cytoskeleton-associated protein 2-like [OS=Homo sapiens]	CKAP2L	+	pcDNA3.1_RBM39	2.33543	0.00219355	-4.36038	-3.62913	14.7731	13.9261	15.743	12.444	14.4649	13.8956	18.5112	13.2944	20.1205	19.2804	19.1411	21.0614
1117	+	2.33324	4.45994	Color2 [DarkGray]	1	4		Q14674-1	Separin [OS=Homo sapiens]	ESPL1	+	pcDNA3.1_RBM39	2.33324	0.00221665	-4.45994	-3.62609	12.95	13.42	17.3215	13.5053	17.9837	17.1309	23.2543	18.5788	20.3909	18.8914	20.1118	17.844
1118	+	2.33261	5.11774	Color2 [DarkGray]	1	4		P21127-1	Cyclin-dependent kinase 11B [OS=Homo sapiens]	CDK11B	+	pcDNA3.1_RBM39	2.33261	0.00221467	-5.11774	-3.62521	19.8413	17.8989	14.3887	19.5866	14.3327	13.89	23.7594	20.9768	21.5096	18.169	23.3148	22.9149
1119	+	2.33139	5.15709	Color2 [DarkGray]	1	4		Q8NCG7	Sn1-specific diacylglycerol lipase beta [OS=Homo sapiens]	DAGLB	+	pcDNA3.1_RBM39	2.33139	0.00222341	-5.15709	-3.62351	12.74	16.6086	17.3381	10.2162	14.4941	12.1576	17.6719	20.3727	20.8447	18.3067	15.86	21.4412
1120	+	2.33042	4.9168	Color2 [DarkGray]	1	4		Q9NX58	Cell growth-regulating nucleolar protein [OS=Homo sapiens]	LYAR	+	pcDNA3.1_RBM39	2.33042	0.00222857	-4.9168	-3.62216	18.3685	18.3939	17.6466	14.5737	17.6415	15.9585	25.3322	20.2634	24.2172	19.2126	24.3988	18.6594
1121	+	2.32874	4.14676	Color2 [DarkGray]	1	4		Q86UP2-1	Kinectin [OS=Homo sapiens]	KTN1	+	pcDNA3.1_RBM39	2.32874	0.00222658	-4.14676	-3.61983	18.626	16.5339	17.109	15.4771	16.5479	16.4709	23.1789	16.7838	22.2508	21.695	23.032	18.7048
1122	+	2.32536	3.44162	Color2 [DarkGray]	1	4		Q8N5U6-1	RING finger protein 10 [OS=Homo sapiens]	RNF10	+	pcDNA3.1_RBM39	2.32536	0.00224599	-3.44162	-3.61515	15.0329	13.8725	17.5849	15.8763	18.3951	17.4786	21.5902	17.6062	21.0466	18.7487	20.784	19.1142
1123	+	2.32426	3.47184	Color2 [DarkGray]	1	4		P31040	Succinate dehydrogenase [ubiquinone] flavoprotein subunit, mitochondrial [OS=Homo sapiens]	SDHA	+	pcDNA3.1_RBM39	2.32426	0.00224399	-3.47184	-3.61361	15.8726	20.8186	15.9868	19.1129	16.9736	19.5539	19.5679	22.126	21.1904	21.5179	22.98	21.7673
1124	+	2.3239	3.23405	Color2 [DarkGray]	1	4		P30837	Aldehyde dehydrogenase X, mitochondrial [OS=Homo sapiens]	ALDH1B1	+	pcDNA3.1_RBM39	2.3239	0.00225267	-3.23405	-3.61311	18.1668	18.635	17.7087	13.9769	18.451	19.4979	21.531	20.2094	22.2043	19.5419	21.7907	20.5635
1125	+	2.32384	4.0539	Color2 [DarkGray]	1	4		Q9UBL3-1	Set1/Ash2 histone methyltransferase complex subunit ASH2 [OS=Homo sapiens]	ASH2L	+	pcDNA3.1_RBM39	2.32384	0.00225067	-4.0539	-3.61303	14.2092	15.4652	15.6728	12.1854	12.0048	12.1597	19.4559	17.0319	18.6193	15.6524	20.3167	14.9443
1126	+	2.32353	6.04001	Color2 [DarkGray]	1	4		P58317	zinc finger protein 121 [OS=Homo sapiens]	ZNF121	+	pcDNA3.1_RBM39	2.32353	0.00224867	-6.04001	-3.6126	15.1084	12.2813	14.7675	13.428	14.8405	14.4643	24.1104	16.4109	22.4977	14.1542	22.268	21.6887
1127	+	2.32336	5.36481	Color2 [DarkGray]	1	4		Q8WXA9-2	Isoform 2 of Splicing regulatory glutamine/lysine-rich protein 1 [OS=Homo sapiens]	SREK1	+	pcDNA3.1_RBM39	2.32336	0.00224667	-5.36481	-3.61237	18.0626	10.9798	20.603	15.8446	20.2896	16.607	23.3283	21.6427	22.9301	21.561	23.2862	21.8271
1128	+	2.32254	3.57203	Color2 [DarkGray]	1	4		Q9UL59	Zinc finger protein 214 [OS=Homo sapiens]	ZNF214	+	pcDNA3.1_RBM39	2.32254	0.00225177	-3.57203	-3.61124	11.2061	11.3384	11.6288	11.7276	11.4122	12.5201	13.9036	17.6634	16.4516	15.6874	16.4863	11.0731
1129	+	2.32179	2.57124	Color2 [DarkGray]	1	4		Q9P2B7	Cilia- and flagella-associated protein 97 [OS=Homo sapiens]	CFAP97	+	pcDNA3.1_RBM39	2.32179	0.00224978	-2.57124	-3.61019	15.7894	15.0816	18.6014	17.2729	18.5965	18.2543	19.3812	20.5065	18.6812	19.3919	19.9926	21.0703
1130	+	2.32173	4.81149	Color2 [DarkGray]	1	4		Q9H814	Phosphorylated adapter RNA export protein [OS=Homo sapiens]	PHAX	+	pcDNA3.1_RBM39	2.32173	0.00224779	-4.81149	-3.6101	17.2961	15.9968	16.6723	12.4528	15.9164	11.9026	23.0387	19.5446	22.3333	17.5068	17.6915	18.9911
1131	+	2.32089	4.01926	Color2 [DarkGray]	1	4		P46777	60S ribosomal protein L5 [OS=Homo sapiens]	RPL5	+	pcDNA3.1_RBM39	2.32089	0.00226702	-4.01926	-3.60894	20.4548	22.1144	17.7941	19.877	19.619	18.9988	25.9837	22.5673	25.2458	20.662	26.2677	22.2472
1132	+	2.31996	3.8987	Color2 [DarkGray]	1	4		Q9NZI8	Insulin-like growth factor 2 mRNA-binding protein 1 [OS=Homo sapiens]	IGF2BP1	+	pcDNA3.1_RBM39	2.31996	0.00227208	-3.8987	-3.60765	21.261	23.2234	20.3609	22.3862	22.0949	22.5458	23.757	28.6837	23.7698	27.7291	23.4809	27.8439
1133	+	2.31996	3.24288	Color2 [DarkGray]	1	4		Q12788	Transducin beta-like protein 3 [OS=Homo sapiens]	TBL3	+	pcDNA3.1_RBM39	2.31996	0.00227008	-3.24288	-3.60764	18.1623	15.6624	17.0804	14.628	17.129	17.1726	21.8093	18.7992	21.2579	18.4048	21.3763	17.6443
1134	+	2.3151	3.77027	Color2 [DarkGray]	1	4		Q6IQ21	Zinc finger protein 770 [OS=Homo sapiens]	ZNF770	+	pcDNA3.1_RBM39	2.3151	0.00231041	-3.77027	-3.60091	12.4659	12.1879	11.5035	16.3001	13.1022	13.2753	19.5183	14.1289	18.7276	16.1211	16.5522	16.4086
1135	+	2.31475	-2.28851	Color2 [DarkGray]	1	4		Q0ZGT2	Nexilin [OS=Homo sapiens]	NEXN	+	pcDNA3.1_RBM39	2.31475	0.00230837	2.28851	3.60042	21.3485	19.8603	20.4386	19.0167	20.4379	19.2679	18.6599	15.933	18.4563	16.3593	19.0409	18.1894
1136	+	2.31448	3.43017	Color2 [DarkGray]	1	4		P63208	s-phase kinase-associated protein 1 [OS=Homo sapiens]	SKP1	+	pcDNA3.1_RBM39	2.31448	0.00230634	-3.43017	-3.60005	12.6639	14.8737	11.1118	11.856	11.3781	12.3796	17.1814	14.0605	17.5152	16.2284	16.9877	12.8709
1137	+	2.31344	4.5704	Color2 [DarkGray]	1	4		Q07666	KH domain-containing, RNA-binding, signal transduction-associated protein 1 [OS=Homo sapiens]	KHDRBS1	+	pcDNA3.1_RBM39	2.31344	0.00231486	-4.5704	-3.59861	19.7831	23.4612	16.886	21.6354	18.6795	21.0103	22.9175	27.1932	23.9912	26.4851	22.1504	26.1405
1138	+	2.31277	3.04588	Color2 [DarkGray]	1	4		Q69YN4	protein virilizer homolog [OS=Homo sapiens]	VIRMA	+	pcDNA3.1_RBM39	2.31277	0.00231986	-3.04588	-3.59767	18.5777	18.2094	19.4786	18.8344	18.785	18.2923	24.1869	19.1194	22.5123	19.474	23.0557	22.1043
1139	+	2.3117	4.16477	Color2 [DarkGray]	1	4		Q8N1G4	Leucine-rich repeat-containing protein 47 [OS=Homo sapiens]	LRRC47	+	pcDNA3.1_RBM39	2.3117	0.00231782	-4.16477	-3.5962	19.124	22.2315	18.4732	19.1252	16.4945	19.4119	21.9187	26.3989	21.6495	24.4697	20.855	24.5572
1140	+	2.31107	3.68498	Color2 [DarkGray]	1	4		Q9HCM1	uncharacterized protein KIAA1551 [OS=Homo sapiens]	RESF1	+	pcDNA3.1_RBM39	2.31107	0.00231579	-3.68498	-3.59533	13.315	10.672	17.0362	16.0961	16.6826	15.1798	19.5484	18.3321	17.7694	18.181	18.3952	18.8653
1141	+	2.31062	5.28933	Color2 [DarkGray]	1	4		Q9Y324	rRNA-processing protein FCF1 homolog [OS=Homo sapiens]	FCF1	+	pcDNA3.1_RBM39	2.31062	0.00231376	-5.28933	-3.59469	14.7134	14.6585	14.8407	10.8233	16.1802	14.6935	22.2344	19.8104	21.7064	14.3146	21.9297	17.6501
1142	+	2.31032	2.82652	Color2 [DarkGray]	1	4		P17014-1	Zinc finger protein 12 [OS=Homo sapiens]	ZNF12	+	pcDNA3.1_RBM39	2.31032	0.00231173	-2.82652	-3.59428	14.7795	16.7176	16.8959	17.8069	16.0039	15.8303	19.2527	20.3955	18.4429	18.0963	17.1846	21.6213
1143	+	2.30679	3.8195	Color2 [DarkGray]	1	4		Q9Y5J1	U3 small nucleolar RNA-associated protein 18 homolog [OS=Homo sapiens]	UTP18	+	pcDNA3.1_RBM39	2.30679	0.00231671	-3.8195	-3.58939	20.5756	21.8802	18.377	20.9172	21.4739	20.7375	22.328	26.6961	23.487	26.2044	21.5607	26.6021
1144	+	2.30321	3.02675	Color2 [DarkGray]	1	4		Q75N03	E3 ubiquitin-protein ligase Hakai [OS=Homo sapiens]	CBLL1	+	pcDNA3.1_RBM39	2.30321	0.00233566	-3.02675	-3.58442	14.6335	16.6	16.8134	17.4212	16.4125	18.3036	16.9105	21.1121	18.4816	20.4822	20.4161	20.9422
1145	+	2.3029	4.74113	Color2 [DarkGray]	1	4		Q5SRH9-1	tetratricopeptide repeat protein 39A [OS=Homo sapiens]	TTC39A	+	pcDNA3.1_RBM39	2.3029	0.00233362	-4.74113	-3.584	12.6038	13.7197	16.2933	19.0325	12.2382	15.0351	16.8807	17.9323	19.1712	20.5308	20.464	22.3903
1146	+	2.30249	3.1356	Color2 [DarkGray]	1	4		Q8N3C0	Activating signal cointegrator 1 complex subunit 3 [OS=Homo sapiens]	ASCC3	+	pcDNA3.1_RBM39	2.30249	0.00233159	-3.1356	-3.58343	20.6193	19.9415	19.2645	21.5308	23.2114	19.3897	25.9886	22.4613	24.7464	22.2684	24.5902	22.716
1147	+	2.30243	5.58147	Color2 [DarkGray]	1	4		Q02543	60S ribosomal protein L18a [OS=Homo sapiens]	RPL18A	+	pcDNA3.1_RBM39	2.30243	0.00232956	-5.58147	-3.58335	21.6993	17.4757	19.6278	17.515	19.4117	18.2583	28.2275	22.5369	27.6503	20.8469	27.1544	21.0606
1148	+	2.29737	3.93435	Color2 [DarkGray]	1	4		O75150	E3 ubiquitin-protein ligase BRE1B [OS=Homo sapiens]	RNF40	+	pcDNA3.1_RBM39	2.29737	0.00235192	-3.93435	-3.57634	17.4328	14.918	12.923	11.1504	12.2749	12.1189	19.8935	17.4146	17.4482	16.2719	15.9582	17.4376
1149	+	2.29482	4.26443	Color2 [DarkGray]	1	4		Q92947-1	Glutaryl-CoA dehydrogenase, mitochondrial [OS=Homo sapiens]	GCDH	+	pcDNA3.1_RBM39	2.29482	0.00237076	-4.26443	-3.5728	18.2933	15.6426	15.6012	15.7276	15.2183	15.0394	22.0845	18.5935	23.7926	17.1372	21.5946	17.9065
1150	+	2.29396	4.1478	Color2 [DarkGray]	1	4		Q14204	Cytoplasmic dynein 1 heavy chain 1 [OS=Homo sapiens]	DYNC1H1	+	pcDNA3.1_RBM39	2.29396	0.00237217	-4.1478	-3.57161	23.1703	21.0964	21.3286	18.4018	21.5286	19.2899	26.1092	22.9634	24.9126	28.9118	23.6636	23.1418
1151	+	2.29227	4.75155	Color2 [DarkGray]	1	4		O75683	Surfeit locus protein 6 [OS=Homo sapiens]	SURF6	+	pcDNA3.1_RBM39	2.29227	0.00238401	-4.75155	-3.56928	18.1798	16.7759	14.449	15.9815	15.4272	17.1682	23.6583	16.9636	23.0694	22.4011	22.7994	17.5991
1152	+	2.29026	3.34502	Color2 [DarkGray]	1	4		P46063	ATP-dependent DNA helicase Q1 [OS=Homo sapiens]	RECQL	+	pcDNA3.1_RBM39	2.29026	0.00238542	-3.34502	-3.56649	18.1365	20.0981	16.8054	18.6403	16.5558	18.0321	19.2954	23.2652	21.1065	21.6893	19.2591	23.723
1153	+	2.28975	5.34238	Color2 [DarkGray]	1	4		Q92541	RNA polymerase-associated protein RTF1 homolog [OS=Homo sapiens]	RTF1	+	pcDNA3.1_RBM39	2.28975	0.00239029	-5.34238	-3.56579	15.7733	13.2901	12.6251	12.8515	17.6871	13.0179	20.0442	18.9644	22.8832	23.0049	16.4476	15.955
1154	+	2.28786	2.76618	Color2 [DarkGray]	1	4		O95433	activator of 90 kDa heat shock protein ATPase homolog 1 [OS=Homo sapiens]	AHSA1	+	pcDNA3.1_RBM39	2.28786	0.00240555	-2.76618	-3.56317	21.1169	20.61	21.0091	20.3598	20.4361	20.2192	24.8072	19.9419	24.0661	22.5695	24.4184	24.5451
1155	+	2.28693	2.78387	Color2 [DarkGray]	1	4		Q9Y520	Protein Prrc2c [OS=Homo sapiens]	PRRC2C	+	pcDNA3.1_RBM39	2.28693	0.00240346	-2.78387	-3.56188	21.1086	19.654	19.0613	18.3207	18.785	18.2666	24.316	20.4088	22.4536	20.8181	23.2043	20.6986
1156	+	2.28564	4.29478	Color2 [DarkGray]	1	4		P62280	40S ribosomal protein S11 [OS=Homo sapiens]	RPS11	+	pcDNA3.1_RBM39	2.28564	0.00240484	-4.29478	-3.56011	22.7895	19.3048	22.0315	19.3303	21.6734	20.3117	27.4753	22.4326	27.4681	23.0805	27.6484	23.105
1157	+	2.28507	4.27823	Color2 [DarkGray]	1	4		P50579	methionine aminopeptidase 2 [OS=Homo sapiens]	METAP2	+	pcDNA3.1_RBM39	2.28507	0.00241314	-4.27823	-3.55931	17.4933	17.888	17.7633	11.7323	16.5073	14.2453	20.5085	21.6892	20.0283	19.3195	17.6873	22.0663
1158	+	2.28282	3.81681	Color2 [DarkGray]	1	4		Q8NHQ9	ATP-dependent RNA helicase DDX55 [OS=Homo sapiens]	DDX55	+	pcDNA3.1_RBM39	2.28282	0.00242832	-3.81681	-3.55621	21.6789	21.2165	18.4493	18.9525	19.5883	23.4023	23.2945	26.8415	23.6808	25.4239	21.6911	25.2569
1159	+	2.28211	2.83966	Color2 [DarkGray]	1	4		Q8TBR7-1	Isoform 1 of Protein FAM57A [OS=Homo sapiens]	TLCD3A	+	pcDNA3.1_RBM39	2.28211	0.00242968	-2.83966	-3.55523	13.3253	14.5201	13.397	12.1768	13.4954	11.4752	15.52	13.1547	16.8933	15.3558	17.8531	16.6508
1160	+	2.28142	2.93935	Color2 [DarkGray]	1	4		Q14C86-1	GTPase-activating protein and VPS9 domain-containing protein 1 [OS=Homo sapiens]	GAPVD1	+	pcDNA3.1_RBM39	2.28142	0.00242759	-2.93935	-3.55427	17.0498	15.9248	17.8371	14.6607	16.5849	15.7467	19.9044	20.2544	19.9804	15.8158	19.9962	19.4887
1161	+	2.28035	3.50107	Color2 [DarkGray]	1	4		P38159-1	RNA-binding motif protein, X chromosome [OS=Homo sapiens]	RBMX	+	pcDNA3.1_RBM39	2.28035	0.00244272	-3.50107	-3.55279	20.9893	18.9757	18.9821	17.9438	19.2675	18.0809	25.7901	21.3463	23.6376	20.9551	23.5225	19.9939
1162	+	2.27898	5.03616	Color2 [DarkGray]	1	4		O95602	DNA-directed RNA polymerase I subunit RPA1 [OS=Homo sapiens]	POLR1A	+	pcDNA3.1_RBM39	2.27898	0.00244062	-5.03616	-3.5509	17.544	15.8484	17.0488	10.6025	17.1398	15.9857	23.0218	20.4095	23.5797	18.1867	21.0842	18.1042
1163	+	2.27626	2.85101	Color2 [DarkGray]	1	4		O00116	Alkyldihydroxyacetonephosphate synthase, peroxisomal [OS=Homo sapiens]	AGPS	+	pcDNA3.1_RBM39	2.27626	0.0024454	-2.85101	-3.54713	17.418	21.1013	18.5699	19.1916	18.6974	20.0833	20.2194	23.3887	20.8589	23.1886	20.9865	23.5255
1164	+	2.27584	2.13586	Color2 [DarkGray]	1	4		Q96AX1	Vacuolar protein sorting-associated protein 33A [OS=Homo sapiens]	VPS33A	+	pcDNA3.1_RBM39	2.27584	0.00244674	-2.13586	-3.54655	17.9452	17.598	15.6903	15.2919	15.5582	15.2646	19.293	18.6365	16.896	17.9306	18.7318	18.6756
1165	+	2.27337	3.53921	Color2 [DarkGray]	1	4		Q9NVX2	Notchless protein homolog 1 [OS=Homo sapiens]	NLE1	+	pcDNA3.1_RBM39	2.27337	0.00245494	-3.53921	-3.54314	15.0508	14.4124	17.8798	17.9302	15.2515	16.6375	21.1929	16.1904	20.4316	19.7713	21.5092	19.3021
1166	+	2.27215	2.98305	Color2 [DarkGray]	1	4		Q9UBX3	Mitochondrial dicarboxylate carrier [OS=Homo sapiens]	SLC25A10	+	pcDNA3.1_RBM39	2.27215	0.00245283	-2.98305	-3.54146	18.4174	16.6627	18.4962	17.2456	18.0609	18.4669	23.0329	19.1393	21.8487	18.2633	22.5263	20.4376
1167	+	2.27194	2.70394	Color2 [DarkGray]	1	4		Q92828	Coronin-2A [OS=Homo sapiens]	CORO2A	+	pcDNA3.1_RBM39	2.27194	0.00245073	-2.70394	-3.54116	17.7235	14.9159	15.9927	16.6951	14.6013	18.3994	19.1414	20.2903	20.4717	18.7211	17.8507	18.0764
1168	+	2.27102	3.95547	Color2 [DarkGray]	1	4		Q9Y383	Putative RNA-binding protein Luc7-like 2 [OS=Homo sapiens]	LUC7L2	+	pcDNA3.1_RBM39	2.27102	0.00245205	-3.95547	-3.53989	22.7802	22.2398	19.6316	20.3136	21.5651	20.2676	27.4629	22.4485	27.2931	22.239	26.8957	24.1916
1169	+	2.26883	3.61806	Color2 [DarkGray]	1	4		O75521	Enoyl-CoA delta isomerase 2, mitochondrial [OS=Homo sapiens]	ECI2	+	pcDNA3.1_RBM39	2.26883	0.0024568	-3.61806	-3.53687	15.0989	11.8403	12.7419	12.8591	13.7087	11.4018	19.0628	13.571	17.2642	14.9754	18.5433	15.9424
1170	+	2.26736	4.95796	Color2 [DarkGray]	1	4		Q9Y512	sorting and assembly machinery component 50 homolog [OS=Homo sapiens]	SAMM50	+	pcDNA3.1_RBM39	2.26736	0.00246496	-4.95796	-3.53483	16.3362	12.6924	11.4121	13.0608	13.099	9.89184	21.4848	18.5353	18.7811	15.7159	17.9933	13.7297
1171	+	2.26413	3.12041	Color2 [DarkGray]	1	4		O00311-1	Cell division cycle 7-related protein kinase [OS=Homo sapiens]	CDC7	+	pcDNA3.1_RBM39	2.26413	0.00247652	-3.12041	-3.53037	16.1449	18.9591	18.1127	18.5358	19.0871	18.4466	18.7021	23.5041	20.2407	22.2812	20.2703	23.0103
1172	+	2.26394	4.24698	Color2 [DarkGray]	1	4		Q96HW7	integrator complex subunit 4 [OS=Homo sapiens]	INTS4	+	pcDNA3.1_RBM39	2.26394	0.0024744	-4.24698	-3.53011	16.1326	15.7118	12.056	9.95077	13.4441	16.1338	20.7275	17.9259	18.4527	16.5101	18.3475	16.9474
1173	+	2.2636	3.6493	Color2 [DarkGray]	1	4		Q6KC79-2	Isoform 2 of Nipped-B-like protein [OS=Homo sapiens]	NIPBL	+	pcDNA3.1_RBM39	2.2636	0.00247229	-3.6493	-3.52964	17.0868	17.4924	17.8164	18.6685	18.7995	19.6273	23.6638	18.9801	22.1184	19.3089	22.4328	24.8829
1174	+	2.26116	5.52326	Color2 [DarkGray]	1	4		P62701	40S ribosomal protein S4, X isoform [OS=Homo sapiens]	RPS4X	+	pcDNA3.1_RBM39	2.26116	0.00248041	-5.52326	-3.52628	23.0706	19.5273	22.1913	18.2358	22.4238	19.2244	29.0199	23.3802	29.1847	22.2967	29.4192	24.512
1175	+	2.25743	4.07245	Color2 [DarkGray]	1	4		Q03188	centromere protein C [OS=Homo sapiens]	CENPC	+	pcDNA3.1_RBM39	2.25743	0.00249532	-4.07245	-3.52112	16.9608	10.4525	16.968	16.1724	16.9853	16.6824	21.0038	18.3876	20.8094	19.523	20.4139	18.5183
1176	+	2.25329	4.70407	Color2 [DarkGray]	1	4		P36578	60S ribosomal protein L4 [OS=Homo sapiens]	RPL4	+	pcDNA3.1_RBM39	2.25329	0.00251701	-4.70407	-3.51541	23.7128	22.4194	22.8989	21.0092	22.5433	21.4756	30.1706	24.6352	30.0462	23.8599	29.4403	24.1314
1177	+	2.25085	3.99911	Color2 [DarkGray]	1	4		O94826	Mitochondrial import receptor subunit TOM70 [OS=Homo sapiens]	TOMM70	+	pcDNA3.1_RBM39	2.25085	0.00251827	-3.99911	-3.51205	18.8322	19.3887	17.7284	18.0576	17.114	18.6506	21.7577	20.9356	20.3389	26.9844	19.9764	23.7732
1178	+	2.24765	3.33036	Color2 [DarkGray]	1	4		Q8NI27-1	THO complex subunit 2 [OS=Homo sapiens]	THOC2	+	pcDNA3.1_RBM39	2.24765	0.00252632	-3.33036	-3.50764	18.6369	15.8965	17.3413	17.8327	19.1664	18.8911	23.329	18.1595	22.5991	19.9423	22.7167	21.0005
1179	+	2.24742	4.41665	Color2 [DarkGray]	1	4		Q969G3	SWI/SNF-related matrix-associated actin-dependent regulator of chromatin subfamily E member 1 [OS=Homo sapiens]	SMARCE1	+	pcDNA3.1_RBM39	2.24742	0.00252417	-4.41665	-3.50732	12.5133	13.0046	17.0018	17.4831	13.7094	12.0374	20.2761	14.9345	19.1258	19.8291	19.8933	18.1906
1180	+	2.2467	3.55617	Color2 [DarkGray]	1	4		O14757	Serine/threonine-protein kinase Chk1 [OS=Homo sapiens]	CHEK1	+	pcDNA3.1_RBM39	2.2467	0.00252203	-3.55617	-3.50633	19.5691	14.8227	19.5996	19.0141	19.7344	19.875	24.038	20.7836	23.4719	20.7605	23.5971	21.3008
1181	+	2.24209	3.68702	Color2 [DarkGray]	1	4		P78332	RNA-binding protein 6 [OS=Homo sapiens]	RBM6	+	pcDNA3.1_RBM39	2.24209	0.00253345	-3.68702	-3.49997	17.6245	15.7085	17.1993	15.8004	18.762	16.9415	21.9015	18.3729	21.0993	17.6382	21.3008	23.8455
1182	+	2.24136	2.99992	Color2 [DarkGray]	1	4		O95347-1	structural maintenance of chromosomes protein 2 [OS=Homo sapiens]	SMC2	+	pcDNA3.1_RBM39	2.24136	0.00253807	-2.99992	-3.49896	21.4507	22.1264	20.8141	20.8809	21.1167	20.7216	24.9885	21.7845	23.9097	27.5525	24.3606	22.5141
1183	+	2.24116	4.19768	Color2 [DarkGray]	1	4		Q9UHJ6	Sedoheptulokinase [OS=Homo sapiens]	SHPK	+	pcDNA3.1_RBM39	2.24116	0.00253593	-4.19768	-3.49868	16.9091	12.9531	15.3955	14.5069	15.4109	14.7159	21.619	18.1495	21.9402	16.8094	20.8129	15.7466
1184	+	2.2393	4.19096	Color2 [DarkGray]	1	4		Q9Y580	RNA-binding protein 7 [OS=Homo sapiens]	RBM7	+	pcDNA3.1_RBM39	2.2393	0.00254392	-4.19096	-3.49613	16.5214	13.8346	13.5032	12.9627	11.8754	13.0365	21.3098	16.8642	19.2325	14.2054	18.7726	16.4951
1185	+	2.23912	3.53387	Color2 [DarkGray]	1	4		P46779	60S ribosomal protein L28 [OS=Homo sapiens]	RPL28	+	pcDNA3.1_RBM39	2.23912	0.00254177	-3.53387	-3.49587	18.5042	16.0289	19.2241	17.2417	18.8823	17.1035	23.8214	19.1666	23.0599	20.7355	22.7044	18.6999
1186	+	2.23785	3.07443	Color2 [DarkGray]	1	4		Q6P996-1	Pyridoxal-dependent decarboxylase domain-containing protein 1 [OS=Homo sapiens]	PDXDC1	+	pcDNA3.1_RBM39	2.23785	0.00255312	-3.07443	-3.49412	18.0941	14.052	16.1113	13.6661	15.3429	13.6753	19.9322	17.1959	18.6622	17.1484	19.3849	17.0646
1187	+	2.23679	3.40382	Color2 [DarkGray]	1	4		Q96EZ8	Microspherule protein 1 [OS=Homo sapiens]	MCRS1	+	pcDNA3.1_RBM39	2.23679	0.00255434	-3.40382	-3.49268	18.0259	14.8552	17.6293	13.6276	17.4868	15.5329	21.2685	18.1212	20.7788	17.334	20.6347	19.4436
1188	+	2.23554	5.44853	Color2 [DarkGray]	1	4		Q9Y2R9	28S ribosomal protein S7, mitochondrial [OS=Homo sapiens]	MRPS7	+	pcDNA3.1_RBM39	2.23554	0.00256229	-5.44853	-3.49094	19.8097	19.7945	17.4651	13.9823	17.4944	16.638	26.7735	20.5953	25.0162	19.7535	25.5802	20.1566
1189	+	2.23486	4.75754	Color2 [DarkGray]	1	4		P49674	Casein kinase I isoform epsilon [OS=Homo sapiens]	CSNK1E	+	pcDNA3.1_RBM39	2.23486	0.00257023	-4.75754	-3.49001	18.5779	13.9862	18.0905	16.0489	16.2997	16.7041	23.8777	17.0379	22.7181	18.3582	22.7843	23.4763
1190	+	2.23197	3.43296	Color2 [DarkGray]	1	4		P09543-1	2',3'-cyclic-nucleotide 3'-phosphodiesterase [OS=Homo sapiens]	CNP	+	pcDNA3.1_RBM39	2.23197	0.00258487	-3.43296	-3.48603	20.0703	16.6015	19.1895	16.8178	18.7772	17.1239	23.7389	19.1897	22.1168	19.0827	22.6891	22.3609
1191	+	2.22987	3.86557	Color2 [DarkGray]	1	4		Q658P3-1	Metalloreductase STEAP3 [OS=Homo sapiens]	STEAP3	+	pcDNA3.1_RBM39	2.22987	0.00258942	-3.86557	-3.48314	17.7263	14.5109	12.1671	11.3031	12.7312	12.8689	19.0062	17.695	18.4651	15.5276	15.7435	18.0635
1192	+	2.22903	4.34167	Color2 [DarkGray]	1	4		Q9Y4B6	DDB1- and CUL4-associated factor 1 [OS=Homo sapiens]	DCAF1	+	pcDNA3.1_RBM39	2.22903	0.0025906	-4.34167	-3.48199	17.4583	14.544	13.9172	11.4129	16.0395	11.1394	20.8886	18.7996	17.6055	16.4409	19.9249	16.9019
1193	+	2.22794	4.15339	Color2 [DarkGray]	1	4		Q9UPU5	Ubiquitin carboxyl-terminal hydrolase 24 [OS=Homo sapiens]	USP24	+	pcDNA3.1_RBM39	2.22794	0.00259179	-4.15339	-3.48048	16.7669	11.4998	13.249	13.3995	14.5647	14.1047	20.9846	14.5727	19.5486	16.078	18.7393	18.5818
1194	+	2.22686	4.5847	Color2 [DarkGray]	1	4		Q6P2E9-1	Enhancer of mRNA-decapping protein 4 [OS=Homo sapiens]	EDC4	+	pcDNA3.1_RBM39	2.22686	0.00259296	-4.5847	-3.47899	17.9869	16.8944	13.2389	15.1151	15.9525	13.5274	20.4066	18.7822	19.6467	17.8634	25.0854	18.4391
1195	+	2.22363	2.49435	Color2 [DarkGray]	1	4		P49915	GMP synthase [glutamine-hydrolyzing] [OS=Homo sapiens]	GMPS	+	pcDNA3.1_RBM39	2.22363	0.00260418	-2.49435	-3.47454	21.92	21.9244	20.1576	19.6012	20.0472	22.982	22.8977	25.2952	23.0952	22.6916	22.8634	24.7553
1196	+	2.22351	4.65497	Color2 [DarkGray]	1	4		P56270-2	Isoform 2 of Myc-associated zinc finger protein [OS=Homo sapiens]	MAZ	+	pcDNA3.1_RBM39	2.22351	0.00260535	-4.65497	-3.47439	17.1969	15.6177	15.0531	12.1884	15.7553	13.2112	23.022	17.9833	19.9439	17.0711	22.3228	16.6094
1197	+	2.22346	3.67408	Color2 [DarkGray]	1	4		Q15269	Periodic tryptophan protein 2 homolog [OS=Homo sapiens]	PWP2	+	pcDNA3.1_RBM39	2.22346	0.00260317	-3.67408	-3.47432	18.2722	14.2001	17.7781	13.5952	17.049	14.9428	20.9815	18.0898	21.3427	17.278	20.7631	19.4267
1198	+	2.22256	2.69889	Color2 [DarkGray]	1	4		O43314-1	inositol hexakisphosphate and diphosphoinositol-pentakisphosphate kinase 2 [OS=Homo sapiens]	PPIP5K2	+	pcDNA3.1_RBM39	2.22256	0.002601	-2.69889	-3.47308	14.4774	12.289	13.9454	11.2264	14.9668	14.511	16.533	15.1913	16.3969	15.8783	18.4185	15.1914
1199	+	2.22232	3.64224	Color2 [DarkGray]	1	4		Q92616	eIF-2-alpha kinase activator GCN1 [OS=Homo sapiens]	GCN1	+	pcDNA3.1_RBM39	2.22232	0.00260217	-3.64224	-3.47275	18.4257	16.081	16.474	14.95	16.1698	15.8953	22.0216	22.8307	18.9529	16.5584	18.9563	20.5293
1200	+	2.22222	5.54713	Color2 [DarkGray]	1	4		P42858	huntingtin [OS=Homo sapiens]	HTT	+	pcDNA3.1_RBM39	2.22222	0.0026	-5.54713	-3.47261	15.5878	18.8758	14.4594	11.379	13.3034	10.905	19.6616	23.7996	19.2589	19.4197	19.9575	15.6958
1201	+	2.22135	5.96418	Color2 [DarkGray]	1	4		Q9HAN9	Nicotinamide/nicotinic acid mononucleotide adenylyltransferase 1 [OS=Homo sapiens]	NMNAT1	+	pcDNA3.1_RBM39	2.22135	0.0026045	-5.96418	-3.47142	16.9726	13.2078	14.6244	10.1967	16.4609	10.8543	22.925	16.7044	22.197	15.1827	21.3557	19.737
1202	+	2.22097	4.03308	Color2 [DarkGray]	1	4		Q9NSP4-1	Centromere protein M [OS=Homo sapiens]	CENPM	+	pcDNA3.1_RBM39	2.22097	0.00260233	-4.03308	-3.47088	14.7233	12.5	13.7282	13.8164	14.7943	15.4285	18.7074	20.5131	19.9806	13.8895	20.0131	16.0856
1203	+	2.2205	3.65706	Color2 [DarkGray]	1	4		Q96N64	PWWP domain-containing protein 2A [OS=Homo sapiens]	PWWP2A	+	pcDNA3.1_RBM39	2.2205	0.00260017	-3.65706	-3.47024	16.5454	14.5933	12.3983	15.4088	15.6677	16.9977	21.2347	19.9152	19.1445	18.3274	19.5689	15.3629
1204	+	2.22037	4.34174	Color2 [DarkGray]	1	4		Q6ZN17-1	Protein lin-28 homolog B [OS=Homo sapiens]	LIN28B	+	pcDNA3.1_RBM39	2.22037	0.00259801	-4.34174	-3.47006	15.274	13.05	14.9786	18.0439	14.4783	14.849	21.0582	18.3309	21.4834	16.3258	22.5623	16.9635
1205	+	2.22036	4.37541	Color2 [DarkGray]	1	4		Q9NQV6-6	Isoform 6 of PR domain zinc finger protein 10 [OS=Homo sapiens]	PRDM10	+	pcDNA3.1_RBM39	2.22036	0.00259585	-4.37541	-3.47005	15.2494	16.203	16.2712	14.9498	14.525	20.6935	22.0011	17.1086	21.446	19.1435	22.4486	21.9964
1206	+	2.21978	5.07177	Color2 [DarkGray]	1	4		Q9Y2T2	ap-3 complex subunit mu-1 [OS=Homo sapiens]	AP3M1	+	pcDNA3.1_RBM39	2.21978	0.00259701	-5.07177	-3.46925	19.9984	18.6502	18.1644	14.6505	18.3817	12.9156	24.1463	21.8136	23.6745	18.0924	24.0517	21.4129
1207	+	2.21855	4.40493	Color2 [DarkGray]	1	4		P05412	transcription factor AP-1 [OS=Homo sapiens]	JUN	+	pcDNA3.1_RBM39	2.21855	0.00260481	-4.40493	-3.46756	14.8397	10.783	14.2192	12.4233	13.9267	10.9209	20.2091	18.1664	15.593	14.4722	20.1008	15.0009
1208	+	2.21629	4.36683	Color2 [DarkGray]	1	4		Q8IXJ9	Putative Polycomb group protein ASXL1 [OS=Homo sapiens]	ASXL1	+	pcDNA3.1_RBM39	2.21629	0.00260927	-4.36683	-3.46445	15.7445	13.8631	10.3788	10.4221	12.8495	9.48652	18.7391	17.3941	16.3047	16.0239	17.3469	13.1367
1209	+	2.21081	4.90736	Color2 [DarkGray]	1	4		Q9UI95	Mitotic spindle assembly checkpoint protein MAD2B [OS=Homo sapiens]	MAD2L2	+	pcDNA3.1_RBM39	2.21081	0.00265674	-4.90736	-3.45692	14.1225	17.4978	13.7546	11.6842	12.4121	12.4979	19.9524	22.6723	17.1026	14.3536	18.7114	18.6211
1210	+	2.21051	3.98171	Color2 [DarkGray]	1	4		Q9H8G1	Zinc finger protein 430 [OS=Homo sapiens]	ZNF430	+	pcDNA3.1_RBM39	2.21051	0.00265455	-3.98171	-3.4565	15.6179	15.5996	15.443	14.0215	15.2732	16.5249	21.5011	16.6479	18.6284	15.9508	21.4114	22.2308
1211	+	2.21008	4.12394	Color2 [DarkGray]	1	4		Q9Y3I1	F-box only protein 7 [OS=Homo sapiens]	FBXO7	+	pcDNA3.1_RBM39	2.21008	0.00265566	-4.12394	-3.45591	16.0094	18.5667	13.7798	16.3115	12.9456	17.3427	16.2624	21.6558	19.1778	21.4483	20.6707	20.4844
1212	+	2.20841	4.08351	Color2 [DarkGray]	1	4		Q9Y2P8	RNA 3'-terminal phosphate cyclase-like protein [OS=Homo sapiens]	RCL1	+	pcDNA3.1_RBM39	2.20841	0.00266997	-4.08351	-3.45361	18.5595	16.1943	19.1283	16.1592	15.9113	17.3988	22.5214	18.9057	23.2925	20.0085	24.6913	18.4329
1213	+	2.20804	3.55148	Color2 [DarkGray]	1	4		Q9NWL6	Asparagine synthetase domain-containing protein 1 [OS=Homo sapiens]	ASNSD1	+	pcDNA3.1_RBM39	2.20804	0.00267106	-3.55148	-3.45311	13.2439	12.9596	14.2743	11.4832	14.6828	13.6461	19.4535	14.3791	17.9442	16.8029	18.8653	14.1538
1214	+	2.20777	4.20979	Color2 [DarkGray]	1	4		Q9NVI7-2	Isoform 2 of ATPase family AAA domain-containing protein 3A [OS=Homo sapiens]	ATAD3A	+	pcDNA3.1_RBM39	2.20777	0.00266886	-4.20979	-3.45274	16.6402	19.5992	12.1317	18.4047	15.2849	18.0871	21.0772	21.1798	20.8248	22.6068	18.5762	21.1417
1215	+	2.20631	4.0294	Color2 [DarkGray]	1	4		Q92667	A-kinase anchor protein 1, mitochondrial [OS=Homo sapiens]	AKAP1	+	pcDNA3.1_RBM39	2.20631	0.00266996	-4.0294	-3.45073	15.9373	14.8583	14.177	11.8382	14.0838	12.2515	20.8358	14.4648	19.9657	16.0354	17.4713	18.5496
1216	+	2.20368	3.83295	Color2 [DarkGray]	1	4		Q9BX40	protein LSM14 homolog B [OS=Homo sapiens]	LSM14B	+	pcDNA3.1_RBM39	2.20368	0.0026875	-3.83295	-3.44711	14.8756	14.6611	19.126	17.5211	18.4868	16.9573	21.3721	19.3564	21.3879	18.6662	24.1917	19.6516
1217	+	2.20291	4.00988	Color2 [DarkGray]	1	4		Q92504	Zinc transporter SLC39A7 [OS=Homo sapiens]	SLC39A7	+	pcDNA3.1_RBM39	2.20291	0.00269187	-4.00988	-3.44606	15.746	11.1057	13.113	11.3185	13.6694	13.7979	18.9503	14.1086	19.3002	15.7791	19.1522	15.5195
1218	+	2.20252	2.98653	Color2 [DarkGray]	1	4		Q9H583	HEAT repeat-containing protein 1 [OS=Homo sapiens]	HEATR1	+	pcDNA3.1_RBM39	2.20252	0.00269622	-2.98653	-3.44553	20.5177	19.7117	18.9921	17.48	19.7133	18.8707	24.6812	20.765	23.1407	20.1228	23.6165	20.8783
1219	+	2.20203	4.8125	Color2 [DarkGray]	1	4		P43487	Ran-specific GTPase-activating protein [OS=Homo sapiens]	RANBP1	+	pcDNA3.1_RBM39	2.20203	0.00269729	-4.8125	-3.44485	19.3116	13.4238	15.5613	10.0563	15.6125	13.9198	21.6789	17.636	18.7334	18.8473	21.0102	18.8546
1220	+	2.19813	2.37338	Color2 [DarkGray]	1	4		Q9H9J4-1	Ubiquitin carboxyl-terminal hydrolase 42 [OS=Homo sapiens]	USP42	+	pcDNA3.1_RBM39	2.19813	0.00271475	-2.37338	-3.43949	16.1377	15.3348	14.383	16.6041	14.9776	15.7371	20.1896	18.1049	17.3618	15.8708	18.7697	17.1178
1221	+	2.19743	6.21582	Color2 [DarkGray]	1	4		P82932	28S ribosomal protein S6, mitochondrial [OS=Homo sapiens]	MRPS6	+	pcDNA3.1_RBM39	2.19743	0.00271908	-6.21582	-3.43853	15.5157	14.7088	11.7516	10.5445	12.0655	16.7832	23.5475	20.0551	21.1206	21.6377	19.4725	12.8309
1222	+	2.19715	5.72497	Color2 [DarkGray]	1	4		Q66PJ3-1	ADP-ribosylation factor-like protein 6-interacting protein 4 [OS=Homo sapiens]	ARL6IP4	+	pcDNA3.1_RBM39	2.19715	0.00271686	-5.72497	-3.43815	14.6275	10.3765	15.7477	11.8088	13.9037	11.0522	21.81	18.4534	20.6769	12.6057	21.2721	17.048
1223	+	2.19585	5.49625	Color2 [DarkGray]	1	4		Q8N726	Tumor suppressor ARF [OS=Homo sapiens]	CDKN2A	+	pcDNA3.1_RBM39	2.19585	0.00271791	-5.49625	-3.43636	16.0331	13.9121	11.7187	11.7771	12.0473	13.0477	21.9734	19.5834	20.1691	11.7431	19.539	18.5053
1224	+	2.19403	4.64344	Color2 [DarkGray]	1	4		Q15125	3-beta-hydroxysteroid-delta(8),delta(7)-isomerase [OS=Homo sapiens]	EBP	+	pcDNA3.1_RBM39	2.19403	0.00271569	-4.64344	-3.43386	15.5293	11.4634	12.7638	12.1345	11.9586	12.108	20.6026	14.5391	19.307	15.0737	20.0245	14.2713
1225	+	2.19313	2.63176	Color2 [DarkGray]	1	4		Q9NRZ9	Lymphoid-specific helicase [OS=Homo sapiens]	HELLS	+	pcDNA3.1_RBM39	2.19313	0.00271347	-2.63176	-3.43263	16.5291	14.3608	14.0911	15.0249	13.8642	13.718	19.6675	17.7823	17.6937	16.1595	16.9452	15.1304
1226	+	2.18982	3.22092	Color2 [DarkGray]	1	4		Q9H4H8	Protein FAM83D [OS=Homo sapiens]	FAM83D	+	pcDNA3.1_RBM39	2.18982	0.00273736	-3.22092	-3.42809	12.7197	12.531	15.1422	15.3235	15.5381	15.3394	17.2977	18.3533	14.6963	18.705	20.0001	16.8671
1227	+	2.18947	3.37052	Color2 [DarkGray]	1	4		Q9HAV4	exportin-5 [OS=Homo sapiens]	XPO5	+	pcDNA3.1_RBM39	2.18947	0.00273839	-3.37052	-3.4276	16.7744	11.9102	16.3924	15.3425	12.8007	13.196	18.3788	18.3007	18.5586	17.7716	18.4285	15.2011
1228	+	2.1826	4.90865	Color2 [DarkGray]	1	4		P26373-1	60S ribosomal protein L13 [OS=Homo sapiens]	RPL13	+	pcDNA3.1_RBM39	2.1826	0.00277199	-4.90865	-3.41818	22.2375	19.388	21.2033	19.2416	21.4227	20.066	28.7396	22.4336	28.1785	22.0489	28.578	23.0324
1229	+	2.18198	3.89097	Color2 [DarkGray]	1	4		O00425	Insulin-like growth factor 2 mRNA-binding protein 3 [OS=Homo sapiens]	IGF2BP3	+	pcDNA3.1_RBM39	2.18198	0.00276973	-3.89097	-3.41733	21.9436	23.4056	22.1911	22.4047	21.7492	22.0287	23.8156	29.4439	23.3016	27.9363	24.1053	28.466
1230	+	2.18029	3.2785	Color2 [DarkGray]	1	4		Q96HC4	PDZ and LIM domain protein 5 [OS=Homo sapiens]	PDLIM5	+	pcDNA3.1_RBM39	2.18029	0.00277724	-3.2785	-3.41501	17.7218	20.1533	17.3572	18.153	16.5312	18.5834	20.94	24.0664	19.0302	22.2222	19.2177	22.6944
1231	+	2.17996	4.45183	Color2 [DarkGray]	1	4		Q16513	Serine/threonine-protein kinase N2 [OS=Homo sapiens]	PKN2	+	pcDNA3.1_RBM39	2.17996	0.00277498	-4.45183	-3.41456	17.5273	14.9989	16.4886	11.8993	14.5582	15.4962	21.4001	22.9322	19.3834	16.2475	20.5554	17.1607
1232	+	2.17933	5.46145	Color2 [DarkGray]	1	4		Q13243-1	Serine/arginine-rich splicing factor 5 [OS=Homo sapiens]	SRSF5	+	pcDNA3.1_RBM39	2.17933	0.00277597	-5.46145	-3.41369	20.609	17.751	16.58	15.4007	16.0523	15.3611	26.127	21.7753	24.9965	18.4738	24.665	18.4853
1233	+	2.17469	-3.87255	Color2 [DarkGray]	1	4		P12273	Prolactin-inducible protein [OS=Homo sapiens]	PIP	+	pcDNA3.1_RBM39	2.17469	0.00283861	3.87255	3.40733	22.4969	20.6556	24.5638	23.249	24.3416	23.2305	19.9852	17.7277	20.5	15.3738	19.4291	22.2863
1234	+	2.17312	3.9948	Color2 [DarkGray]	1	4		Q96BV0	Zinc finger protein 775 [OS=Homo sapiens]	ZNF775	+	pcDNA3.1_RBM39	2.17312	0.00285575	-3.9948	-3.40518	12.4824	14.7201	14.5769	13.3867	13.2195	15.2136	19.1226	13.0239	19.9553	16.6875	19.7803	18.9986
1235	+	2.17014	4.29447	Color2 [DarkGray]	1	4		Q9NPE3	H/ACA ribonucleoprotein complex subunit 3 [OS=Homo sapiens]	NOP10	+	pcDNA3.1_RBM39	2.17014	0.00285992	-4.29447	-3.40109	12.1449	11.3835	12.3244	12.2713	13.2605	11.3773	17.8457	12.2517	19.4482	17.0966	18.7612	13.1254
1236	+	2.16721	2.63758	Color2 [DarkGray]	1	4		O95486-1	Protein transport protein Sec24A [OS=Homo sapiens]	SEC24A	+	pcDNA3.1_RBM39	2.16721	0.00287055	-2.63758	-3.39708	15.9408	11.8584	13.4782	11.6466	12.9689	14.0116	16.0458	14.4209	16.6617	15.0173	16.2865	17.2977
1237	+	2.16567	4.52506	Color2 [DarkGray]	1	4		P04637	Cellular tumor antigen p53 [OS=Homo sapiens]	TP53	+	pcDNA3.1_RBM39	2.16567	0.00287146	-4.52506	-3.39496	19.2671	15.7002	17.2834	15.8468	17.8186	16.7613	24.6644	17.3373	23.433	20.4055	24.4184	19.5692
1238	+	2.16333	4.46156	Color2 [DarkGray]	1	4		O75909	Cyclin-K [OS=Homo sapiens]	CCNK	+	pcDNA3.1_RBM39	2.16333	0.00288853	-4.46156	-3.39176	16.7714	15.5866	14.5393	11.5729	15.3632	14.9268	19.5435	22.6278	18.0417	16.6741	16.4068	22.2356
1239	+	2.16319	3.91716	Color2 [DarkGray]	1	4		Q12986	Transcriptional repressor NF-X1 [OS=Homo sapiens]	NFX1	+	pcDNA3.1_RBM39	2.16319	0.0028862	-3.91716	-3.39157	13.4039	12.6688	16.2811	13.8732	15.8233	15.5181	20.3018	18.8928	19.2405	18.9275	19.9863	13.7225
1240	+	2.15923	4.55922	Color2 [DarkGray]	1	4		Q14197	Peptidyl-tRNA hydrolase ICT1, mitochondrial [OS=Homo sapiens]	MRPL58	+	pcDNA3.1_RBM39	2.15923	0.00289677	-4.55922	-3.38615	14.6194	13.4755	14.5954	14.2275	10.2967	16.6364	20.6438	15.0076	21.4886	18.6519	19.3899	16.0245
1241	+	2.15842	2.80238	Color2 [DarkGray]	1	4		P08195	4F2 cell-surface antigen heavy chain [OS=Homo sapiens]	SLC3A2	+	pcDNA3.1_RBM39	2.15842	0.00289766	-2.80238	-3.38503	21.9018	19.7278	19.4945	17.5201	19.9773	19.6053	24.9529	22.6409	22.366	20.9568	23.0657	21.0588
1242	+	2.1573	3.59676	Color2 [DarkGray]	1	4		P17026	zinc finger protein 22 [OS=Homo sapiens]	ZNF22	+	pcDNA3.1_RBM39	2.1573	0.00291143	-3.59676	-3.38351	16.2911	18.2684	15.4809	13.4172	16.086	14.7156	20.8642	21.0204	19.9133	15.6583	20.0607	18.3228
1243	+	2.15712	3.87071	Color2 [DarkGray]	1	4		Q9NPQ8	Synembryn-A [OS=Homo sapiens]	RIC8A	+	pcDNA3.1_RBM39	2.15712	0.00290909	-3.87071	-3.38325	20.963	20.677	14.8516	18.1203	14.8453	18.0417	21.8254	22.3593	21.1677	22.2222	20.4583	22.6901
1244	+	2.15695	3.3775	Color2 [DarkGray]	1	4		Q13613-1	Myotubularin-related protein 1 [OS=Homo sapiens]	MTMR1	+	pcDNA3.1_RBM39	2.15695	0.00290997	-3.3775	-3.38302	17.6215	21.7336	17.5161	20.1594	17.9795	19.6598	19.9308	24.4366	23.5631	23.4013	20.7263	22.8768
1245	+	2.15473	4.61057	Color2 [DarkGray]	1	4		Q15283-1	ras GTPase-activating protein 2 [OS=Homo sapiens]	RASA2	+	pcDNA3.1_RBM39	2.15473	0.00292369	-4.61057	-3.37998	14.4857	14.6784	14.2969	11.1681	13.7597	13.9919	20.6826	15.7504	21.151	13.4198	19.1289	19.9117
1246	+	2.15334	4.01689	Color2 [DarkGray]	1	4		Q14694	Ubiquitin carboxyl-terminal hydrolase 10 [OS=Homo sapiens]	USP10	+	pcDNA3.1_RBM39	2.15334	0.00292456	-4.01689	-3.37809	18.3615	19.8574	19.1545	14.9084	19.9483	18.0475	24.7426	19.2328	24.105	20.8375	24.132	21.329
1247	+	2.15135	3.08421	Color2 [DarkGray]	1	4		Q14241	Elongin-A [OS=Homo sapiens]	ELOA	+	pcDNA3.1_RBM39	2.15135	0.00292863	-3.08421	-3.37537	16.2909	14.0163	17.4688	16.194	17.1468	17.9948	20.4225	17.0358	21.3989	17.9308	20.94	19.8889
1248	+	2.14833	3.83734	Color2 [DarkGray]	1	4		Q14258	E3 ubiquitin/ISG15 ligase TRIM25 [OS=Homo sapiens]	TRIM25	+	pcDNA3.1_RBM39	2.14833	0.00295833	-3.83734	-3.37123	19.3169	21.8053	19.2416	20.7171	20.271	21.0258	21.5364	27.1519	22.9093	25.9712	21.3567	26.4762
1249	+	2.14789	4.13224	Color2 [DarkGray]	1	4		Q15427	Splicing factor 3b subunit 4 [OS=Homo sapiens]	SF3B4	+	pcDNA3.1_RBM39	2.14789	0.00296237	-4.13224	-3.37063	16.6932	14.1327	15.0614	11.9528	14.2478	11.7348	20.511	18.6393	18.7833	14.0883	19.809	16.7854
1250	+	2.14636	4.34223	Color2 [DarkGray]	1	4		O75147	Obscurin-like protein 1 [OS=Homo sapiens]	OBSL1	+	pcDNA3.1_RBM39	2.14636	0.0029696	-4.34223	-3.36853	17.8002	12.6649	19.0398	11.6139	15.7989	13.5654	20.9242	17.8899	19.9469	19.0322	20.1055	18.6379
1251	+	2.146	3.21347	Color2 [DarkGray]	1	4		Q8N442	translation factor GUF1, mitochondrial [OS=Homo sapiens]	GUF1	+	pcDNA3.1_RBM39	2.146	0.00296723	-3.21347	-3.36804	19.9989	19.2318	15.9205	19.4326	18.3212	17.0572	20.261	23.1993	19.4272	22.8849	20.2637	23.2069
1252	+	2.14571	3.48803	Color2 [DarkGray]	1	4		Q96EX3	Wd repeat-containing protein 34 [OS=Homo sapiens]	DYNC2I2	+	pcDNA3.1_RBM39	2.14571	0.00296486	-3.48803	-3.36764	12.5086	11.6974	12.5439	16.5005	14.2798	16.6696	18.0371	16.1895	19.0666	16.0063	18.9278	16.9008
1253	+	2.143	4.05497	Color2 [DarkGray]	1	4		Q9BSF4	Mitochondrial import inner membrane translocase subunit Tim29 [OS=Homo sapiens]	TIMM29	+	pcDNA3.1_RBM39	2.143	0.00296568	-4.05497	-3.36394	16.3043	18.908	13.2862	12.1938	12.8964	12.759	19.204	17.887	19.7359	17.4504	19.7684	16.632
1254	+	2.14237	4.56058	Color2 [DarkGray]	1	4		Q9Y2Q9	28S ribosomal protein S28, mitochondrial [OS=Homo sapiens]	MRPS28	+	pcDNA3.1_RBM39	2.14237	0.0029697	-4.56058	-3.36308	19.8219	18.3551	21.2802	15.6248	21.1238	16.8923	26.1334	20.7177	25.6381	20.668	24.4897	22.8147
1255	+	2.1416	4.34161	Color2 [DarkGray]	1	4		Q86U44	N6-adenosine-methyltransferase 70 kDa subunit [OS=Homo sapiens]	METTL3	+	pcDNA3.1_RBM39	2.1416	0.00297371	-4.34161	-3.36202	16.9161	17.5553	13.1402	10.2352	11.7092	12.9898	19.2266	19.8777	18.4064	17.1837	16.7895	17.1117
1256	+	2.13992	4.12172	Color2 [DarkGray]	1	4		P11387	DNA topoisomerase 1 [OS=Homo sapiens]	TOP1	+	pcDNA3.1_RBM39	2.13992	0.00301274	-4.12172	-3.35972	25.5287	23.0752	19.0489	18.3354	19.1674	20.3878	27.1108	25.0798	24.7226	24.0226	24.7919	24.5461
1257	+	2.1395	3.93839	Color2 [DarkGray]	1	4		O15213	WD repeat-containing protein 46 [OS=Homo sapiens]	WDR46	+	pcDNA3.1_RBM39	2.1395	0.00301034	-3.93839	-3.35915	18.2864	19.641	15.248	20.1705	20.6353	21.1223	20.5535	24.9566	21.9132	24.6231	21.9086	24.7788
1258	+	2.13867	3.87805	Color2 [DarkGray]	1	4		Q92922	SWI/SNF complex subunit SMARCC1 [OS=Homo sapiens]	SMARCC1	+	pcDNA3.1_RBM39	2.13867	0.00301749	-3.87805	-3.35802	20.3981	18.6782	17.0835	16.1185	17.2939	17.3779	25.3188	21.1062	22.6513	19.2354	22.8476	19.0591
1259	+	2.13717	3.01115	Color2 [DarkGray]	1	4		Q8WVM0	Dimethyladenosine transferase 1, mitochondrial [OS=Homo sapiens]	TFB1M	+	pcDNA3.1_RBM39	2.13717	0.0030278	-3.01115	-3.35596	14.9815	12.6409	17.9292	16.616	17.4532	17.1331	18.9853	17.4354	19.5748	19.7075	18.9943	20.1234
1260	+	2.13341	4.38083	Color2 [DarkGray]	1	4		O95104	Splicing factor, arginine/serine-rich 15 [OS=Homo sapiens]	SCAF4	+	pcDNA3.1_RBM39	2.13341	0.00306032	-4.38083	-3.35082	16.8301	11.2829	14.427	15.8004	14.7933	15.0474	21.9015	18.211	20.9303	15.7842	21.1119	16.527
1261	+	2.13302	3.67034	Color2 [DarkGray]	1	4		Q15398-1	Isoform 2 of Disks large-associated protein 5 [OS=Homo sapiens]	DLGAP5	+	pcDNA3.1_RBM39	2.13302	0.00305789	-3.67034	-3.35029	15.7766	14.454	12.9694	11.5865	12.6411	15.4537	17.731	17.8014	15.7091	14.4035	19.6226	19.6357
1262	+	2.13049	3.74375	Color2 [DarkGray]	1	4		Q13049	E3 ubiquitin-protein ligase TRIM32 [OS=Homo sapiens]	TRIM32	+	pcDNA3.1_RBM39	2.13049	0.00307765	-3.74375	-3.34684	14.332	18.4458	13.3145	15.7645	16.4703	16.4801	18.8879	21.3301	16.3759	19.6581	18.8118	22.2058
1263	+	2.13044	4.1118	Color2 [DarkGray]	1	4		Q9NUQ8	ATP-binding cassette sub-family F member 3 [OS=Homo sapiens]	ABCF3	+	pcDNA3.1_RBM39	2.13044	0.00307522	-4.1118	-3.34676	17.964	15.1459	16.829	11.4716	17.1437	20.0139	20.3043	21.0725	20.38	21.2925	19.1316	21.0581
1264	+	2.12635	4.32592	Color2 [DarkGray]	1	4		Q16822-1	Phosphoenolpyruvate carboxykinase [GTP], mitochondrial [OS=Homo sapiens]	PCK2	+	pcDNA3.1_RBM39	2.12635	0.00311709	-4.32592	-3.34118	16.4661	20.34	11.948	18.1853	16.8371	19.3004	20.166	22.4943	22.5701	21.5259	19.9933	22.2828
1265	+	2.12579	2.84102	Color2 [DarkGray]	1	4		P24928	DNA-directed RNA polymerase II subunit RPB1 [OS=Homo sapiens]	POLR2A	+	pcDNA3.1_RBM39	2.12579	0.00311462	-2.84102	-3.3404	18.6205	17.4934	18.3352	19.9351	20.0645	20.1978	24.1035	20.3913	22.2232	20.9638	23.9226	20.0881
1266	+	2.12569	4.48359	Color2 [DarkGray]	1	4		Q9H4L4	Sentrin-specific protease 3 [OS=Homo sapiens]	SENP3	+	pcDNA3.1_RBM39	2.12569	0.00311216	-4.48359	-3.34028	18.0463	18.7819	14.43	20.2458	18.3512	19.3802	21.0552	24.8184	22.516	24.5271	18.3748	24.8456
1267	+	2.12538	4.2046	Color2 [DarkGray]	1	4		Q9BWT3	Poly(A) polymerase gamma [OS=Homo sapiens]	PAPOLG	+	pcDNA3.1_RBM39	2.12538	0.00310971	-4.2046	-3.33985	13.4637	12.6742	12.2593	12.3236	13.1086	11.5102	21.6863	12.3026	16.6756	15.9381	17.3355	16.6292
1268	+	2.12492	5.2835	Color2 [DarkGray]	1	4		Q9UJK0	Ribosome biogenesis protein TSR3 homolog [OS=Homo sapiens]	TSR3	+	pcDNA3.1_RBM39	2.12492	0.00310726	-5.2835	-3.33922	16.6539	13.2802	13.5814	11.4676	12.0223	12.5275	20.7183	13.6772	22.2373	19.9308	19.7124	14.9578
1269	+	2.12455	3.67946	Color2 [DarkGray]	1	4		O60508	pre-mRNA-processing factor 17 [OS=Homo sapiens]	CDC40	+	pcDNA3.1_RBM39	2.12455	0.00310481	-3.67946	-3.33871	19.5209	22.0625	16.9834	19.1716	17.1887	20.169	21.5598	25.2627	21.6459	24.2867	20.4169	24.0007
1270	+	2.12444	3.00109	Color2 [DarkGray]	1	4		Q93008-1	Isoform 2 of Probable ubiquitin carboxyl-terminal hydrolase FAF-X [OS=Homo sapiens]	USP9X	+	pcDNA3.1_RBM39	2.12444	0.00310236	-3.00109	-3.33857	19.2852	17.2835	17.6736	16.7418	18.2595	16.3971	22.2755	18.116	22.5514	19.4329	22.1404	19.131
1271	+	2.12191	3.8271	Color2 [DarkGray]	1	4		Q9HD23	magnesium transporter MRS2 homolog, mitochondrial [OS=Homo sapiens]	MRS2	+	pcDNA3.1_RBM39	2.12191	0.00313139	-3.8271	-3.33511	21.3128	18.9767	19.2021	20.1014	21.2082	20.7547	26.2897	21.9495	26.7619	20.2676	25.7906	23.4591
1272	+	2.12175	4.51758	Color2 [DarkGray]	1	4		Q9P1Y6-1	PHD and RING finger domain-containing protein 1 [OS=Homo sapiens]	PHRF1	+	pcDNA3.1_RBM39	2.12175	0.00312893	-4.51758	-3.33489	17.7154	15.1531	15.0105	11.9785	15.7459	13.6579	22.9488	18.0473	21.2268	16.3422	20.9804	16.8212
1273	+	2.12059	4.60481	Color2 [DarkGray]	1	4		P62750	60S ribosomal protein L23a [OS=Homo sapiens]	RPL23A	+	pcDNA3.1_RBM39	2.12059	0.00313904	-4.60481	-3.33331	22.0688	19.9872	21.632	15.9885	19.766	18.573	27.7772	21.9807	26.6296	22.2416	24.9901	22.025
1274	+	2.12057	3.44169	Color2 [DarkGray]	1	4		Q96T17-2	Isoform 2 of MAP7 domain-containing protein 2 [OS=Homo sapiens]	MAP7D2	+	pcDNA3.1_RBM39	2.12057	0.00313658	-3.44169	-3.33328	17.0738	14.7824	17.8195	15.883	17.7575	15.5678	21.5828	16.2253	21.9111	18.3568	20.7111	20.7471
1275	+	2.12052	3.34333	Color2 [DarkGray]	1	4		Q9UPN3	Microtubule-actin cross-linking factor 1, isoforms 1/2/3/5 [OS=Homo sapiens]	MACF1	+	pcDNA3.1_RBM39	2.12052	0.00313412	-3.34333	-3.33322	19.4365	16.2716	17.6391	15.2751	17.2837	15.4038	22.1551	20.0681	19.5836	16.9642	21.8823	20.7165
1276	+	2.12017	3.12183	Color2 [DarkGray]	1	4		Q3B820	Protein FAM161A [OS=Homo sapiens]	FAM161A	+	pcDNA3.1_RBM39	2.12017	0.0031442	-3.12183	-3.33274	17.5572	15.4396	15.6372	13.1017	11.502	14.4243	16.808	19.245	17.2344	17.213	18.2403	17.6523
1277	+	2.11976	3.3906	Color2 [DarkGray]	1	4		Q14573	Inositol 1,4,5-trisphosphate receptor type 3 [OS=Homo sapiens]	ITPR3	+	pcDNA3.1_RBM39	2.11976	0.003148	-3.3906	-3.33218	15.7709	11.4607	13.7982	13.1018	11.6159	12.9382	19.0048	13.9894	18.2529	16.0109	16.8557	14.9157
1278	+	2.11917	3.35589	Color2 [DarkGray]	1	4		Q96Q07-1	BTB/POZ domain-containing protein 9 [OS=Homo sapiens]	BTBD9	+	pcDNA3.1_RBM39	2.11917	0.00314554	-3.35589	-3.33137	16.2875	15.1512	11.8398	13.1274	11.0528	14.0005	17.2917	18.6423	16.1908	17.4711	14.3848	17.6138
1279	+	2.11814	3.99392	Color2 [DarkGray]	1	4		Q13686	Nucleic acid dioxygenase ALKBH1 [OS=Homo sapiens]	ALKBH1	+	pcDNA3.1_RBM39	2.11814	0.00314308	-3.99392	-3.32997	13.1921	11.1699	11.9671	11.1121	15.3317	12.0592	17.7376	12.5644	19.8529	16.3869	15.1414	17.1124
1280	+	2.11786	3.14471	Color2 [DarkGray]	1	4		Q8TF20-1	Zinc finger protein 721 [OS=Homo sapiens]	ZNF721	+	pcDNA3.1_RBM39	2.11786	0.00314063	-3.14471	-3.32959	13.6363	12.0465	16.2766	15.0968	14.4683	14.7632	20.1702	17.2898	15.7003	17.9858	15.3676	18.6422
1281	+	2.11723	5.37901	Color2 [DarkGray]	1	4		Q9H7B2	Ribosome production factor 2 homolog [OS=Homo sapiens]	RPF2	+	pcDNA3.1_RBM39	2.11723	0.00314754	-5.37901	-3.32872	16.7085	14.02	15.7943	13.857	15.9816	10.9784	23.1679	14.4821	22.2641	18.3655	22.593	18.7413
1282	+	2.11662	4.32812	Color2 [DarkGray]	1	4		P20618	proteasome subunit beta type-1 [OS=Homo sapiens]	PSMB1	+	pcDNA3.1_RBM39	2.11662	0.00314821	-4.32812	-3.32789	15.6523	11.439	15.6076	11.1171	14.8802	11.967	17.7766	14.9901	17.3327	20.9913	19.9166	15.6245
1283	+	2.1156	2.61928	Color2 [DarkGray]	1	4		Q9Y5B6	PAX3- and PAX7-binding protein 1 [OS=Homo sapiens]	PAXBP1	+	pcDNA3.1_RBM39	2.1156	0.00315199	-2.61928	-3.32649	19.6519	19.4518	18.138	16.2757	18.28	17.4245	22.4024	21.1881	21.1376	18.1086	21.5046	20.5964
1284	+	2.11511	4.27581	Color2 [DarkGray]	1	4		Q9Y295	developmentally-regulated GTP-binding protein 1 [OS=Homo sapiens]	DRG1	+	pcDNA3.1_RBM39	2.11511	0.00315576	-4.27581	-3.32582	20.5251	18.3289	16.9868	16.4376	19.5184	16.6817	24.5561	20.0904	24.4977	19.2456	25.2022	20.5414
1285	+	2.11412	3.02903	Color2 [DarkGray]	1	4		Q8N1F7-1	Nuclear pore complex protein Nup93 [OS=Homo sapiens]	NUP93	+	pcDNA3.1_RBM39	2.11412	0.00316265	-3.02903	-3.32447	21.7502	19.4742	22.8853	18.9813	20.909	19.2095	25.4742	23.2382	24.3739	21.3914	24.7399	22.1662
1286	+	2.11153	4.437	Color2 [DarkGray]	1	4		Q07020	60S ribosomal protein L18 [OS=Homo sapiens]	RPL18	+	pcDNA3.1_RBM39	2.11153	0.00318196	-4.437	-3.32094	22.823	20.7983	21.652	19.043	21.7047	19.8887	28.8275	22.9747	28.0632	22.3992	27.4069	22.8601
1287	+	2.11015	3.45007	Color2 [DarkGray]	1	4		Q8N5V2-1	Ephexin-1 [OS=Homo sapiens]	NGEF	+	pcDNA3.1_RBM39	2.11015	0.0031826	-3.45007	-3.31906	14.5674	16.7225	12.5807	11.4063	15.3928	13.1264	16.9943	19.4414	15.235	16.488	17.1173	19.2204
1288	+	2.10948	2.74973	Color2 [DarkGray]	1	4		Q99741	Cell division control protein 6 homolog [OS=Homo sapiens]	CDC6	+	pcDNA3.1_RBM39	2.10948	0.00318012	-2.74973	-3.31814	14.8967	15.3549	18.3085	18.955	17.5398	16.6653	19.1336	20.3108	20.7216	19.4579	17.65	20.9446
1289	+	2.10939	3.69761	Color2 [DarkGray]	1	4		Q9NV70-1	exocyst complex component 1 [OS=Homo sapiens]	EXOC1	+	pcDNA3.1_RBM39	2.10939	0.00317766	-3.69761	-3.31801	15.564	12.6697	11.7589	12.0354	12.6751	14.1263	19.1943	15.4708	17.6226	13.0192	18.8929	16.8153
1290	+	2.10906	4.54157	Color2 [DarkGray]	1	4		Q9NYW8	RB-associated KRAB zinc finger protein [OS=Homo sapiens]	RBAK	+	pcDNA3.1_RBM39	2.10906	0.00317519	-4.54157	-3.31757	15.1348	15.5196	17.2045	19.3996	11.7689	18.8569	19.6878	23.3987	20.8543	18.4646	20.2032	22.5251
1291	+	2.10758	3.60991	Color2 [DarkGray]	1	4		Q8TEM1-1	Nuclear pore membrane glycoprotein 210 [OS=Homo sapiens]	NUP210	+	pcDNA3.1_RBM39	2.10758	0.00318203	-3.60991	-3.31556	16.1829	12.4588	16.8317	16.375	16.6494	16.2504	20.7832	15.4821	21.37	19.1806	20.2586	19.3331
1292	+	2.10667	4.11717	Color2 [DarkGray]	1	4		Q9Y6X9-1	MORC family CW-type zinc finger protein 2 [OS=Homo sapiens]	MORC2	+	pcDNA3.1_RBM39	2.10667	0.00317957	-4.11717	-3.31431	15.4044	11.7797	14.7474	12.5112	14.2092	15.2817	20.7257	15.013	20.1834	14.862	20.0029	17.8496
1293	+	2.10647	4.46636	Color2 [DarkGray]	1	4		Q9NRF8	CTP synthase 2 [OS=Homo sapiens]	CTPS2	+	pcDNA3.1_RBM39	2.10647	0.00317711	-4.46636	-3.31403	18.9456	17.718	12.9104	15.6384	15.3118	18.0249	21.7056	19.2847	24.2826	17.358	22.3654	20.3508
1294	+	2.10606	4.69968	Color2 [DarkGray]	1	4		P31749	RAC-alpha serine/threonine-protein kinase [OS=Homo sapiens]	AKT1	+	pcDNA3.1_RBM39	2.10606	0.00318083	-4.69968	-3.31347	12.7821	12.0845	13.935	11.5196	14.5168	15.7715	19.406	23.167	18.2974	15.0176	18.0814	14.8382
1295	+	2.10532	3.62637	Color2 [DarkGray]	1	4		Q5EBL2	zinc finger protein 628 [OS=Homo sapiens]	ZNF628	+	pcDNA3.1_RBM39	2.10532	0.00318147	-3.62637	-3.31246	19.6701	15.2761	15.8004	15.5659	13.5195	16.7734	22.3004	17.7079	20.6537	18.1816	20.5	19.02
1296	+	2.10488	3.91416	Color2 [DarkGray]	1	4		P42694	Probable helicase with zinc finger domain [OS=Homo sapiens]	HELZ	+	pcDNA3.1_RBM39	2.10488	0.00317901	-3.91416	-3.31186	17.6731	15.1376	14.0633	11.8745	13.1684	11.512	19.7343	19.8706	16.8156	18.4234	15.7576	16.3123
1297	+	2.10284	2.94457	Color2 [DarkGray]	1	4		Q9NY74	Ewing's tumor-associated antigen 1 [OS=Homo sapiens]	ETAA1	+	pcDNA3.1_RBM39	2.10284	0.00319198	-2.94457	-3.30909	12.0561	11.7655	13.1334	10.797	13.461	11.8651	15.1359	13.3532	16.8789	13.206	17.9912	14.1804
1298	+	2.09955	3.52013	Color2 [DarkGray]	1	4		O94952-1	Isoform 2 of F-box only protein 21 [OS=Homo sapiens]	FBXO21	+	pcDNA3.1_RBM39	2.09955	0.00322342	-3.52013	-3.3046	16.253	16.1247	13.0113	13.9444	12.6222	15.0177	21.0657	19.9081	16.7757	17.0289	15.4481	17.8676
1299	+	2.09919	5.97349	Color2 [DarkGray]	1	4		P09622	Dihydrolipoyl dehydrogenase, mitochondrial [OS=Homo sapiens]	DLD	+	pcDNA3.1_RBM39	2.09919	0.00322094	-5.97349	-3.30411	15.9074	15.1874	15.7668	9.19894	15.0756	9.29231	19.7895	14.5396	19.2119	22.3328	17.7523	22.6431
1300	+	2.09793	6.22939	Color2 [DarkGray]	1	4		Q9NQ29	putative RNA-binding protein Luc7-like 1 [OS=Homo sapiens]	LUC7L	+	pcDNA3.1_RBM39	2.09793	0.00322154	-6.22939	-3.30238	15.9035	11.0772	14.9173	14.3417	15.8198	11.0098	21.0973	20.1566	23.7574	16.2018	24.6897	14.5428
1301	+	2.09074	3.90495	Color2 [DarkGray]	1	4		Q9H0S4	Probable ATP-dependent RNA helicase DDX47 [OS=Homo sapiens]	DDX47	+	pcDNA3.1_RBM39	2.09074	0.0032867	-3.90495	-3.29258	19.3559	17.1342	19.8762	17.2849	20.0941	18.0955	24.4392	20.076	24.7047	20.3188	25.524	20.2079
1302	+	2.09072	3.15973	Color2 [DarkGray]	1	4		Q5VTE6-1	protein angel homolog 2 [OS=Homo sapiens]	ANGEL2	+	pcDNA3.1_RBM39	2.09072	0.00328418	-3.15973	-3.29257	14.2179	11.6489	14.2195	14.8133	13.8581	14.5678	15.8724	15.4685	19.2225	14.4022	18.2851	19.0331
1303	+	2.08828	5.1801	Color2 [DarkGray]	1	4		P46776	60S ribosomal protein L27a [OS=Homo sapiens]	RPL27A	+	pcDNA3.1_RBM39	2.08828	0.00329394	-5.1801	-3.28923	21.7614	17.8892	20.9453	16.9539	20.0432	17.7358	28.2053	21.486	26.9486	21.6329	27.0548	21.0817
1304	+	2.08494	3.56036	Color2 [DarkGray]	1	4		P51610-1	Host cell factor 1 [OS=Homo sapiens]	HCFC1	+	pcDNA3.1_RBM39	2.08494	0.00330982	-3.56036	-3.28468	20.8035	19.0283	16.077	15.569	16.7441	16.1144	22.9097	19.5157	21.6679	18.3908	21.6002	21.614
1305	+	2.08371	3.92065	Color2 [DarkGray]	1	4		Q9NYK5-1	39S ribosomal protein L39, mitochondrial [OS=Homo sapiens]	MRPL39	+	pcDNA3.1_RBM39	2.08371	0.00332261	-3.92065	-3.28301	19.1898	17.7214	17.1497	15.1761	18.1955	14.5693	23.3562	19.2387	23.0048	18.2655	22.6486	19.0118
1306	+	2.08338	3.18091	Color2 [DarkGray]	1	4		P35611-1	Alpha-adducin [OS=Homo sapiens]	ADD1	+	pcDNA3.1_RBM39	2.08338	0.00332006	-3.18091	-3.28256	18.5437	17.0202	15.5025	14.8661	15.4837	16.9069	21.9442	19.3853	20.5156	16.4395	20.6958	18.4282
1307	+	2.08161	5.0008	Color2 [DarkGray]	1	4		Q9Y399	28S ribosomal protein S2, mitochondrial [OS=Homo sapiens]	MRPS2	+	pcDNA3.1_RBM39	2.08161	0.00333588	-5.0008	-3.28014	21.6595	19.2184	16.8676	18.3699	17.0372	18.1175	27.0246	20.1818	25.9826	19.2315	25.9687	22.8856
1308	+	2.07934	2.99082	Color2 [DarkGray]	1	4		Q8WVM8	Sec1 family domain-containing protein 1 [OS=Homo sapiens]	SCFD1	+	pcDNA3.1_RBM39	2.07934	0.00334557	-2.99082	-3.27705	15.317	18.3957	14.359	16.579	15.0775	16.7563	18.345	20.538	17.0103	17.4811	21.1082	19.9468
1309	+	2.07812	2.78813	Color2 [DarkGray]	1	4		Q9UJN7	Zinc finger protein 391 [OS=Homo sapiens]	ZNF391	+	pcDNA3.1_RBM39	2.07812	0.00334301	-2.78813	-3.27539	15.2219	15.016	13.7934	12.7581	16.8972	13.4998	18.2226	14.915	18.556	16.6264	18.6953	16.8999
1310	+	2.07708	4.41486	Color2 [DarkGray]	1	4		O00411	DNA-directed RNA polymerase, mitochondrial [OS=Homo sapiens]	POLRMT	+	pcDNA3.1_RBM39	2.07708	0.00335267	-4.41486	-3.27398	19.8984	16.9504	18.0083	16.7689	18.4352	16.7915	25.2768	20.0394	24.4406	21.093	24.7604	17.7316
1311	+	2.07646	3.77976	Color2 [DarkGray]	1	4		Q5JTW2-1	Centrosomal protein of 78 kDa [OS=Homo sapiens]	CEP78	+	pcDNA3.1_RBM39	2.07646	0.00335011	-3.77976	-3.27314	18.3533	19.5927	17.5324	19.2765	12.0381	17.6004	22.2614	21.2771	20.9009	21.4109	20.5807	20.6409
1312	+	2.07515	3.29913	Color2 [DarkGray]	1	4		Q9H4W6-2	Isoform Short of Transcription factor COE3 [OS=Homo sapiens]	EBF3	+	pcDNA3.1_RBM39	2.07515	0.00335976	-3.29913	-3.27135	16.1989	16.2367	18.7277	17.5999	20.2674	15.2219	19.5941	19.3292	21.4928	19.3085	23.3895	20.933
1313	+	2.0749	3.24154	Color2 [DarkGray]	1	4		Q9HBI1-1	Beta-parvin [OS=Homo sapiens]	PARVB	+	pcDNA3.1_RBM39	2.0749	0.0033572	-3.24154	-3.27101	16.3617	13.138	14.2254	12.6923	13.7243	13.3414	19.36	14.4345	17.8898	14.7664	18.396	18.0857
1314	+	2.07441	4.07201	Color2 [DarkGray]	1	4		Q9UGR2	Zinc finger CCCH domain-containing protein 7B [OS=Homo sapiens]		+	pcDNA3.1_RBM39	2.07441	0.00335464	-4.07201	-3.27035	16.9929	11.8964	17.1097	18.394	17.7921	12.3586	19.3312	19.0472	19.6044	21.9005	19.1975	19.895
1315	+	2.07377	4.35913	Color2 [DarkGray]	1	4		Q8IYN0	zinc finger protein 100 [OS=Homo sapiens]	ZNF100	+	pcDNA3.1_RBM39	2.07377	0.00335817	-4.35913	-3.26947	13.0698	10.4	12.1076	11.6067	11.7337	11.2451	20.728	12.5311	18.0938	13.1485	17.0212	14.795
1316	+	2.07263	3.4875	Color2 [DarkGray]	1	4		Q3KQV3	Zinc finger protein 792 [OS=Homo sapiens]	ZNF792	+	pcDNA3.1_RBM39	2.07263	0.00337386	-3.4875	-3.26792	14.7941	12.797	13.2045	15.706	13.3234	15.6961	14.8199	20.6951	15.2503	18.4544	18.3851	18.8413
1317	+	2.07054	4.43044	Color2 [DarkGray]	1	4		Q8N587	Zinc finger protein 561 [OS=Homo sapiens]	ZNF561	+	pcDNA3.1_RBM39	2.07054	0.00338345	-4.43044	-3.26507	15.6538	10.9359	17.1364	11.2365	15.6824	11.0632	20.0968	18.0392	18.7633	15.0724	19.0171	17.302
1318	+	2.06616	4.75117	Color2 [DarkGray]	1	4		Q9UH65	Switch-associated protein 70 [OS=Homo sapiens]	SWAP70	+	pcDNA3.1_RBM39	2.06616	0.00342337	-4.75117	-3.25912	12.8976	17.9771	13.9108	13.8319	14.5828	14.0325	16.4112	19.1194	19.1768	16.6773	25.0286	19.3265
1319	+	2.06585	3.96242	Color2 [DarkGray]	1	4		Q13283	Ras GTPase-activating protein-binding protein 1 [OS=Homo sapiens]	G3BP1	+	pcDNA3.1_RBM39	2.06585	0.00342077	-3.96242	-3.2587	19.3017	21.7774	19.0663	19.612	17.712	19.8073	22.3054	26.3819	20.3399	25.677	20.8304	25.5168
1320	+	2.06555	4.19728	Color2 [DarkGray]	1	4		Q9BYD1	39S ribosomal protein L13, mitochondrial [OS=Homo sapiens]	MRPL13	+	pcDNA3.1_RBM39	2.06555	0.00341818	-4.19728	-3.25828	15.0549	16.5467	15.3434	12.4349	13.4761	12.6876	21.5686	15.2661	20.616	18.6869	19.4222	15.1675
1321	+	2.06307	5.74905	Color2 [DarkGray]	1	4		Q96A35	39S ribosomal protein L24, mitochondrial [OS=Homo sapiens]	MRPL24	+	pcDNA3.1_RBM39	2.06307	0.00345496	-5.74905	-3.25491	20.5723	16.2852	12.8985	10.3301	13.4704	16.3111	23.1786	20.4822	21.2158	20.3514	22.8431	16.2907
1322	+	2.06252	4.49755	Color2 [DarkGray]	1	4		O00566	U3 small nucleolar ribonucleoprotein protein Mpp10 [OS=Homo sapiens]	MPHOSPH10	+	pcDNA3.1_RBM39	2.06252	0.00345537	-4.49755	-3.25416	18.6575	14.737	12.3412	11.4328	17.0478	13.1034	20.2432	21.1976	20.0818	18.7886	16.0294	17.9644
1323	+	2.06043	4.09403	Color2 [DarkGray]	1	4		Q9NVE7	pantothenate kinase 4 [OS=Homo sapiens]	PANK4	+	pcDNA3.1_RBM39	2.06043	0.0034709	-4.09403	-3.25132	18.4483	15.3215	15.1758	15.2765	16.9241	14.3357	21.8272	18.3128	18.5327	16.84	20.3005	24.2328
1324	+	2.05729	2.21713	Color2 [DarkGray]	1	4		P51692	Signal transducer and activator of transcription 5B [OS=Homo sapiens]	STAT5B	+	pcDNA3.1_RBM39	2.05729	0.00350453	-2.21713	-3.24704	13.5756	12.4594	13.9203	12.2061	11.1164	12.0016	16.4918	13.9467	16.2331	13.3212	14.6423	13.9471
1325	+	2.05485	4.4487	Color2 [DarkGray]	1	4		Q9BQ75	Protein CMSS1 [OS=Homo sapiens]	CMSS1	+	pcDNA3.1_RBM39	2.05485	0.00351698	-4.4487	-3.24373	18.5082	15.79	18.4711	16.5672	19.5199	19.4059	25.2908	21.0825	25.1994	20.0731	24.8428	18.466
1326	+	2.05368	3.7215	Color2 [DarkGray]	1	4		P98182-1	Zinc finger protein 200 [OS=Homo sapiens]	ZNF200	+	pcDNA3.1_RBM39	2.05368	0.00351735	-3.7215	-3.24214	16.1627	15.5236	15.2367	11.347	14.6745	11.1358	19.954	17.5548	18.6291	14.7779	18.3802	17.1134
1327	+	2.05047	4.85056	Color2 [DarkGray]	1	4		Q8IV48	3'-5' exoribonuclease 1 [OS=Homo sapiens]	ERI1	+	pcDNA3.1_RBM39	2.05047	0.00354182	-4.85056	-3.23778	14.9458	11.9826	12.3393	16.1077	11.1396	16.2174	19.0536	13.9937	21.1127	16.2442	20.4882	20.9433
1328	+	2.0504	3.11787	Color2 [DarkGray]	1	4		P61221	ATP-binding cassette sub-family E member 1 [OS=Homo sapiens]	ABCE1	+	pcDNA3.1_RBM39	2.0504	0.00353916	-3.11787	-3.23768	19.8282	22.7368	18.5146	20.2537	17.4194	19.9123	23.1458	24.7372	22.5437	22.9871	20.1912	23.7673
1329	+	2.05011	4.1014	Color2 [DarkGray]	1	4		Q96CB8	integrator complex subunit 12 [OS=Homo sapiens]	INTS12	+	pcDNA3.1_RBM39	2.05011	0.0035395	-4.1014	-3.23728	15.9234	12.6992	15.0126	12.8817	15.4465	15.1402	20.3584	15.1104	20.9745	17.5488	21.7369	15.9831
1330	+	2.04975	4.44839	Color2 [DarkGray]	1	4		P18077	60S ribosomal protein L35a [OS=Homo sapiens]	RPL35A	+	pcDNA3.1_RBM39	2.04975	0.00353985	-4.44839	-3.2368	20.2741	16.8759	18.0434	15.5198	17.9298	16.9614	25.6334	19.4438	24.1682	18.104	23.8688	21.0766
1331	+	2.04939	4.86717	Color2 [DarkGray]	1	4		Q8N8A6	ATP-dependent RNA helicase DDX51 [OS=Homo sapiens]	DDX51	+	pcDNA3.1_RBM39	2.04939	0.00353719	-4.86717	-3.23631	16.6862	12.2666	16.6926	13.6103	17.5344	13.4806	22.2496	18.1919	22.6363	15.3161	22.3101	18.7697
1332	+	2.04831	3.62524	Color2 [DarkGray]	1	4		Q6V9R5-1	zinc finger protein 562 [OS=Homo sapiens]	ZNF562	+	pcDNA3.1_RBM39	2.04831	0.00354955	-3.62524	-3.23484	16.0797	11.3184	11.6415	12.3068	12.5603	12.9294	18.2455	13.432	17.6563	18.8071	14.625	15.8216
1333	+	2.0471	3.59654	Color2 [DarkGray]	1	4		Q9UJS0	Calcium-binding mitochondrial carrier protein Aralar2 [OS=Homo sapiens]	SLC25A13	+	pcDNA3.1_RBM39	2.0471	0.00356189	-3.59654	-3.23319	20.4447	23.2958	18.8077	21.9039	21.1948	21.9046	23.0428	27.336	23.2566	26.678	22.2009	26.6165
1334	+	2.04594	4.47943	Color2 [DarkGray]	1	4		P23396-1	40S ribosomal protein S3 [OS=Homo sapiens]	RPS3	+	pcDNA3.1_RBM39	2.04594	0.00358021	-4.47943	-3.23163	25.2155	23.7342	22.4735	19.6341	23.4691	21.0169	29.1629	24.3891	29.2805	24.3265	30.1633	25.0976
1335	+	2.04368	3.48215	Color2 [DarkGray]	1	4		Q13200	26S proteasome non-ATPase regulatory subunit 2 [OS=Homo sapiens]	PSMD2	+	pcDNA3.1_RBM39	2.04368	0.00358951	-3.48215	-3.22856	21.4607	17.7387	17.6192	15.0522	18.8791	16.1075	23.0663	21.6495	21.5648	20.181	22.1373	19.1513
1336	+	2.04355	2.08971	Color2 [DarkGray]	1	4		P40227-1	T-complex protein 1 subunit zeta [OS=Homo sapiens]	CCT6A	+	pcDNA3.1_RBM39	2.04355	0.00358683	-2.08971	-3.22837	22.5173	21.1822	21.4466	21.1045	21.5438	23.5767	24.5765	22.0852	24.6954	22.89	24.1976	25.4646
1337	+	2.04345	4.46806	Color2 [DarkGray]	1	4		Q14232	Translation initiation factor eIF-2B subunit alpha [OS=Homo sapiens]	EIF2B1	+	pcDNA3.1_RBM39	2.04345	0.00358414	-4.46806	-3.22824	13.0034	14.5833	15.6094	13.1139	12.1225	12.1338	18.5279	14.9489	19.2697	13.2834	20.834	20.5107
1338	+	2.04261	5.22785	Color2 [DarkGray]	1	4		O75616-1	GTPase Era, mitochondrial [OS=Homo sapiens]	ERAL1	+	pcDNA3.1_RBM39	2.04261	0.00359043	-5.22785	-3.2271	20.2257	19.5442	14.0787	13.203	14.5421	12.8638	22.5459	19.7537	23.3401	21.1557	21.9002	17.1291
1339	+	2.04145	4.8774	Color2 [DarkGray]	1	4		A5YKK6	CCR4-NOT transcription complex subunit 1 [OS=Homo sapiens]	CNOT1	+	pcDNA3.1_RBM39	2.04145	0.0035997	-4.8774	-3.22553	17.887	19.1136	14.0541	12.3565	14.2666	12.9067	19.5123	18.2119	19.7804	24.5196	17.4426	20.3823
1340	+	2.04134	3.2955	Color2 [DarkGray]	1	4		P41252	isoleucine--tRNA ligase, cytoplasmic [OS=Homo sapiens]	IARS1	+	pcDNA3.1_RBM39	2.04134	0.0036	-3.2955	-3.22537	21.9561	20.2181	20.5469	17.4846	20.2943	18.4977	24.5243	21.372	24.9469	20.9463	25.1151	21.8661
1341	+	2.03718	4.47012	Color2 [DarkGray]	1	4		O95070	protein YIF1A [OS=Homo sapiens]	YIF1A	+	pcDNA3.1_RBM39	2.03718	0.00362416	-4.47012	-3.21972	16.4225	14.1195	13.5132	12.2583	14.2312	11.3416	20.2567	17.3429	15.5452	14.7388	22.4807	18.3427
1342	+	2.03707	3.91821	Color2 [DarkGray]	1	4		Q96C36	Pyrroline-5-carboxylate reductase 2 [OS=Homo sapiens]	PYCR2	+	pcDNA3.1_RBM39	2.03707	0.00362146	-3.91821	-3.21957	15.9612	13.2682	14.7826	11.365	11.7082	11.9665	19.575	17.1549	14.9527	13.7691	19.3037	17.8057
1343	+	2.03614	3.87029	Color2 [DarkGray]	1	4		P51991-1	Heterogeneous nuclear ribonucleoprotein A3 [OS=Homo sapiens]	HNRNPA3	+	pcDNA3.1_RBM39	2.03614	0.00361876	-3.87029	-3.2183	20.4558	16.8715	18.9251	18.304	20.4595	19.1917	25.7706	19.4104	24.5593	20.965	25.1985	21.5257
1344	+	2.0348	4.51611	Color2 [DarkGray]	1	4		P31943	Heterogeneous nuclear ribonucleoprotein H [OS=Homo sapiens]	HNRNPH1	+	pcDNA3.1_RBM39	2.0348	0.0036369	-4.51611	-3.21649	24.9955	21.7644	23.6657	17.801	23.8174	21.5909	29.3176	24.2828	28.7198	24.4588	28.522	25.4305
1345	+	2.03191	3.29598	Color2 [DarkGray]	1	4		Q96EY7-1	pentatricopeptide repeat domain-containing protein 3, mitochondrial [OS=Homo sapiens]	PTCD3	+	pcDNA3.1_RBM39	2.03191	0.00364907	-3.29598	-3.21256	21.9808	20.5124	24.7552	24.6523	23.8897	25.3334	27.1789	29.0069	26.3098	26.7865	23.9767	27.6409
1346	+	2.03131	3.5327	Color2 [DarkGray]	1	4		Q9NVW2	E3 ubiquitin-protein ligase RLIM [OS=Homo sapiens]	RLIM	+	pcDNA3.1_RBM39	2.03131	0.00364933	-3.5327	-3.21175	12.3453	10.701	16.057	14.107	17.4786	15.726	17.3822	17.0454	19.0186	17.6642	17.3069	19.1937
1347	+	2.03078	2.88064	Color2 [DarkGray]	1	4		Q9BTE3-2	Isoform 2 of Mini-chromosome maintenance complex-binding protein [OS=Homo sapiens]	MCMBP	+	pcDNA3.1_RBM39	2.03078	0.00364959	-2.88064	-3.21103	18.597	21.1725	16.9716	19.5169	16.9265	19.2113	21.5317	23.6209	19.5604	21.8311	20.4141	22.7214
1348	+	2.02747	5.54801	Color2 [DarkGray]	1	4		P23258	tubulin gamma-1 chain [OS=Homo sapiens]	TUBG1	+	pcDNA3.1_RBM39	2.02747	0.00368843	-5.54801	-3.20653	19.8916	17.2531	17.4084	11.2415	17.656	12.1007	24.192	17.9474	23.5628	21.2745	22.6251	19.2375
1349	+	2.02532	3.38889	Color2 [DarkGray]	1	4		Q07002	Cyclin-dependent kinase 18 [OS=Homo sapiens]	CDK18	+	pcDNA3.1_RBM39	2.02532	0.00370941	-3.38889	-3.20361	16.3207	16.227	16.487	15.144	16.4429	15.7154	20.7605	14.6366	20.4733	19.9324	21.8631	19.0043
1350	+	2.02405	3.84278	Color2 [DarkGray]	1	4		Q9HC62	Sentrin-specific protease 2 [OS=Homo sapiens]	SENP2	+	pcDNA3.1_RBM39	2.02405	0.00371852	-3.84278	-3.20189	11.6305	10.3765	15.5445	11.2341	16.0957	15.6057	18.6611	17.1945	18.8725	15.9061	17.4092	15.5004
1351	+	2.02376	4.97754	Color2 [DarkGray]	1	4		Q15555	Microtubule-associated protein RP/EB family member 2 [OS=Homo sapiens]	MAPRE2	+	pcDNA3.1_RBM39	2.02376	0.00371577	-4.97754	-3.2015	18.6193	13.849	19.9036	13.4476	17.8785	15.9501	23.5519	17.984	23.5594	18.373	24.2015	21.8436
1352	+	2.02312	2.19086	Color2 [DarkGray]	1	4		Q13123	Protein Red [OS=Homo sapiens]	IK	+	pcDNA3.1_RBM39	2.02312	0.00371893	-2.19086	-3.20064	19.4007	17.4516	20.6967	18.1728	18.5844	20.743	22.4075	21.6597	21.6252	20.8408	19.643	22.0182
1353	+	2.02263	4.65318	Color2 [DarkGray]	1	4		Q16795	NADH dehydrogenase [ubiquinone] 1 alpha subcomplex subunit 9, mitochondrial [OS=Homo sapiens]	NDUFA9	+	pcDNA3.1_RBM39	2.02263	0.00371619	-4.65318	-3.19996	14.3532	10.2424	14.1647	11.8475	13.9844	9.57673	19.8673	14.0501	17.8853	16.817	20.1397	13.3289
1354	+	2.02181	3.95152	Color2 [DarkGray]	1	4		Q9Y282-1	Endoplasmic reticulum-Golgi intermediate compartment protein 3 [OS=Homo sapiens]	ERGIC3	+	pcDNA3.1_RBM39	2.02181	0.00372526	-3.95152	-3.19885	16.045	11.0907	12.7158	12.8907	11.6768	10.5266	19.1418	14.6093	18.0584	15.1979	18.1562	13.4911
1355	+	2.01708	3.58068	Color2 [DarkGray]	1	4		P04792	Heat shock protein beta-1 [OS=Homo sapiens]	HSPB1	+	pcDNA3.1_RBM39	2.01708	0.00381402	-3.58068	-3.19244	22.1988	21.1496	18.0839	18.2528	18.8283	16.8632	23.6545	19.8981	24.6229	24.2826	23.1557	21.2468
1356	+	2.01618	3.74955	Color2 [DarkGray]	1	4		P15880	40S ribosomal protein S2 [OS=Homo sapiens]	RPS2	+	pcDNA3.1_RBM39	2.01618	0.00381416	-3.74955	-3.19121	22.1427	20.1575	22.2035	21.0479	22.2689	21.2293	27.5208	22.4011	27.0223	22.1069	28.4335	24.0623
1357	+	2.01571	5.55734	Color2 [DarkGray]	1	4		P18124	60S ribosomal protein L7 [OS=Homo sapiens]	RPL7	+	pcDNA3.1_RBM39	2.01571	0.00381135	-5.55734	-3.19058	23.0658	18.7567	22.0113	17.9276	22.0259	17.763	29.2933	22.2062	28.8082	22.0044	28.9338	23.6484
1358	+	2.01515	3.20481	Color2 [DarkGray]	1	4		P04844-1	Dolichyl-diphosphooligosaccharide--protein glycosyltransferase subunit 2 [OS=Homo sapiens]	RPN2	+	pcDNA3.1_RBM39	2.01515	0.00381443	-3.20481	-3.18982	19.6448	23.0745	18.1759	21.7181	18.5549	21.9479	23.6409	24.3675	23.6297	23.2742	21.5335	25.899
1359	+	2.01389	4.06896	Color2 [DarkGray]	1	4		Q9NWW5	ceroid-lipofuscinosis neuronal protein 6 [OS=Homo sapiens]	CLN6	+	pcDNA3.1_RBM39	2.01389	0.00381457	-4.06896	-3.1881	16.0373	13.4847	13.3654	13.1207	12.3882	11.4036	20.9871	18.1661	18.2099	13.1901	18.3136	15.3469
1360	+	2.01325	3.34828	Color2 [DarkGray]	1	4		Q96Q89-1	Kinesin-like protein KIF20B [OS=Homo sapiens]	KIF20B	+	pcDNA3.1_RBM39	2.01325	0.00382647	-3.34828	-3.18724	13.2273	10.8625	11.2132	14.306	11.4196	11.6312	17.041	13.2744	16.296	12.3445	15.8575	17.9361
1361	+	2.01323	2.53353	Color2 [DarkGray]	1	4		Q9NUT2-1	ATP-binding cassette sub-family B member 8, mitochondrial [OS=Homo sapiens]	ABCB8	+	pcDNA3.1_RBM39	2.01323	0.00382366	-2.53353	-3.18722	14.8096	15.6487	13.0705	17.5505	13.8741	13.0423	16.6034	16.318	17.7175	16.3291	18.1777	18.0513
1362	+	2.01273	4.07953	Color2 [DarkGray]	1	4		Q16576-1	Histone-binding protein RBBP7 [OS=Homo sapiens]	RBBP7	+	pcDNA3.1_RBM39	2.01273	0.00382085	-4.07953	-3.18654	20.4704	16.1247	18.2678	15.8959	17.4167	16.8461	23.8443	17.8366	23.777	19.9894	24.0214	20.0303
1363	+	2.01221	4.25896	Color2 [DarkGray]	1	4		Q13247	Serine/arginine-rich splicing factor 6 [OS=Homo sapiens]	SRSF6	+	pcDNA3.1_RBM39	2.01221	0.00382392	-4.25896	-3.18583	21.1296	18.3377	19.5157	17.2494	19.1269	17.5202	26.1606	18.9204	25.1461	21.5209	25.5431	21.1419
1364	+	2.01123	4.10729	Color2 [DarkGray]	1	4		P83369	U7 snRNA-associated Sm-like protein LSm11 [OS=Homo sapiens]	LSM11	+	pcDNA3.1_RBM39	2.01123	0.00382405	-4.10729	-3.1845	18.7244	17.7293	16.5679	13.4366	15.8502	11.7581	20.4806	17.0114	20.4882	18.2683	21.067	21.3949
1365	+	2.01052	1.78176	Color2 [DarkGray]	1	4		P07900	Heat shock protein HSP 90-alpha [OS=Homo sapiens]	HSP90AA1	+	pcDNA3.1_RBM39	2.01052	0.00382418	-1.78176	-3.18354	22.4037	19.8621	21.3226	19.8231	20.5264	19.9903	23.5214	21.2606	22.7004	21.4197	23.0768	22.6399
1366	+	2.00936	2.82967	Color2 [DarkGray]	1	4		Q16181	Septin-7 [OS=Homo sapiens]	SEPTIN7	+	pcDNA3.1_RBM39	2.00936	0.00382723	-2.82967	-3.18197	16.1232	11.6411	14.1993	11.8104	13.5736	12.3065	17.9814	15.4387	14.732	15.8895	17.5093	15.0813
1367	+	2.00751	4.40964	Color2 [DarkGray]	1	4		Q9NW64-1	Pre-mRNA-splicing factor RBM22 [OS=Homo sapiens]	RBM22	+	pcDNA3.1_RBM39	2.00751	0.00383029	-4.40964	-3.17946	15.3563	10.5775	12.1202	11.3349	12.2362	11.9442	19.2438	19.0956	13.2025	13.6379	19.5976	15.2498
1368	+	2.007	3.76519	Color2 [DarkGray]	1	4		Q8IZ69	tRNA (uracil-5-)-methyltransferase homolog A [OS=Homo sapiens]	TRMT2A	+	pcDNA3.1_RBM39	2.007	0.00383626	-3.76519	-3.17876	16.5215	16.8425	17.2467	11.1587	11.3813	13.4021	18.7991	18.8764	18.292	17.1361	17.3535	18.6869
1369	+	2.00667	3.34279	Color2 [DarkGray]	1	4		Q68CZ1	protein fantom [OS=Homo sapiens]	RPGRIP1L	+	pcDNA3.1_RBM39	2.00667	0.00383346	-3.34279	-3.17831	14.8772	12.7933	10.6762	12.0324	11.728	11.0669	18.0938	15.0663	16.5909	11.8264	15.8693	15.784
1370	+	2.00591	4.9081	Color2 [DarkGray]	1	4		P60866	40S ribosomal protein S20 [OS=Homo sapiens]	RPS20	+	pcDNA3.1_RBM39	2.00591	0.00383066	-4.9081	-3.17729	20.8115	16.9076	18.3487	12.4174	18.4761	15.1831	25.0049	19.4539	23.6911	20.4038	23.4434	19.5959
1371	+	2.0023	3.78345	Color2 [DarkGray]	1	4		Q96H86	Zinc finger protein 764 [OS=Homo sapiens]	ZNF764	+	pcDNA3.1_RBM39	2.0023	0.00386871	-3.78345	-3.1724	16.1858	12.6336	13.2029	11.1507	13.1153	11.3392	18.9123	15.894	18.5657	13.2425	18.4618	15.252
1372	+	1.9967	3.17878	Color2 [DarkGray]	1	4		Q5SW79-1	Centrosomal protein of 170 kDa [OS=Homo sapiens]	CEP170	+	pcDNA3.1_RBM39	1.9967	0.00393003	-3.17878	-3.1648	22.3603	22.2436	19.009	16.9926	18.9883	18.2273	24.4051	23.175	23.1428	21.5416	23.1428	21.4864
1373	+	1.99524	3.50642	Color2 [DarkGray]	1	4		Q9H857-2	Isoform 2 of 5'-nucleotidase domain-containing protein 2 [OS=Homo sapiens]	NT5DC2	+	pcDNA3.1_RBM39	1.99524	0.00395047	-3.50642	-3.16282	20.687	18.5021	18.847	15.2578	18.6579	15.6442	23.3798	18.6985	21.9753	20.6381	23.0748	20.8681
1374	+	1.99133	3.43435	Color2 [DarkGray]	1	4		Q9NX74	tRNA-dihydrouridine(20) synthase [NAD(P)+]-like [OS=Homo sapiens]	DUS2	+	pcDNA3.1_RBM39	1.99133	0.00398836	-3.43435	-3.15752	12.8702	16.0231	14.1828	10.5087	11.6	12.4174	17.3149	15.3837	15.7271	13.6645	17.3001	18.8181
1375	+	1.99035	1.99078	Color2 [DarkGray]	1	4		Q8IUR7-1	Armadillo repeat-containing protein 8 [OS=Homo sapiens]	ARMC8	+	pcDNA3.1_RBM39	1.99035	0.00399127	-1.99078	-3.1562	18.0842	21.5063	18.8939	19.9555	18.4806	19.2545	20.5593	22.9454	20.4747	21.7723	21.4797	20.8883
1376	+	1.98985	2.7698	Color2 [DarkGray]	1	4		O43318-2	Isoform 1A of Mitogen-activated protein kinase kinase kinase 7 [OS=Homo sapiens]	MAP3K7	+	pcDNA3.1_RBM39	1.98985	0.00398837	-2.7698	-3.15552	20.6302	21.329	19.4821	19.8818	16.6794	20.8636	20.8484	23.0301	24.4079	21.2336	23.447	22.5177
1377	+	1.98751	3.78762	Color2 [DarkGray]	1	4		Q9NZJ0	Denticleless protein homolog [OS=Homo sapiens]	DTL	+	pcDNA3.1_RBM39	1.98751	0.00402324	-3.78762	-3.15235	16.1279	13.4714	14.4575	10.8964	13.6019	14.8888	20.1431	17.5911	18.2416	13.6335	19.7431	16.8172
1378	+	1.9861	3.87664	Color2 [DarkGray]	1	4		P50454	Serpin H1 [OS=Homo sapiens]	SERPINH1	+	pcDNA3.1_RBM39	1.9861	0.00403193	-3.87664	-3.15044	19.1868	15.0036	17.9653	19.9387	18.3946	12.7792	22.0734	19.4522	20.994	21.7191	22.4744	19.8151
1379	+	1.98154	4.50459	Color2 [DarkGray]	1	4		Q8N9B5-1	Junction-mediating and -regulatory protein [OS=Homo sapiens]	JMY	+	pcDNA3.1_RBM39	1.98154	0.00410152	-4.50459	-3.14427	16.0019	17.3174	10.533	14.0141	13.3032	13.8746	18.524	22.4979	16.9384	20.263	14.9348	18.9136
1380	+	1.98113	4.51753	Color2 [DarkGray]	1	4		Q96I25	Splicing factor 45 [OS=Homo sapiens]	RBM17	+	pcDNA3.1_RBM39	1.98113	0.00411594	-4.51753	-3.14371	20.7467	16.1797	19.641	15.8406	19.5111	17.3203	25.0314	18.6578	24.5531	19.4508	24.6401	24.0114
1381	+	1.97963	4.86832	Color2 [DarkGray]	1	4		Q96SZ6	CDK5 regulatory subunit-associated protein 1 [OS=Homo sapiens]	CDK5RAP1	+	pcDNA3.1_RBM39	1.97963	0.00414193	-4.86832	-3.14168	14.1286	13.5724	12.8659	11.4578	11.6863	15.9425	20.9669	21.4696	18.4849	11.9195	18.317	17.7055
1382	+	1.97787	5.22528	Color2 [DarkGray]	1	4		Q9NZC9	SWI/SNF-related matrix-associated actin-dependent regulator of chromatin subfamily A-like protein 1 [OS=Homo sapiens]	SMARCAL1	+	pcDNA3.1_RBM39	1.97787	0.00415919	-5.22528	-3.1393	15.9017	11.8433	17.4962	11.1837	18.01	12.2185	20.5908	17.9499	19.7847	16.8864	24.4854	18.3079
1383	+	1.97114	3.8955	Color2 [DarkGray]	1	4		Q9Y388	RNA-binding motif protein, X-linked 2 [OS=Homo sapiens]	RBMX2	+	pcDNA3.1_RBM39	1.97114	0.00421114	-3.8955	-3.13018	20.6861	19.2153	17.7297	14.4718	15.9791	14.9299	22.8328	18.3798	22.7679	19.7819	21.9764	20.6462
1384	+	1.97006	3.1364	Color2 [DarkGray]	1	4		P17987	T-complex protein 1 subunit alpha [OS=Homo sapiens]	TCP1	+	pcDNA3.1_RBM39	1.97006	0.00421387	-3.1364	-3.12873	23.4096	20.5176	23.078	19.405	22.4244	23.4138	26.7062	23.9748	26.6127	23.2657	27.0408	23.4663
1385	+	1.96924	3.22642	Color2 [DarkGray]	1	4		Q86WR7-1	Proline and serine-rich protein 2 [OS=Homo sapiens]	PROSER2	+	pcDNA3.1_RBM39	1.96924	0.00421083	-3.22642	-3.12762	12.6954	14.639	14.909	12.7691	12.4954	14.8442	12.6256	18.5905	17.2982	18.1233	16.708	18.3648
1386	+	1.9664	3.07425	Color2 [DarkGray]	1	4		P08237	ATP-dependent 6-phosphofructokinase, muscle type [OS=Homo sapiens]	PFKM	+	pcDNA3.1_RBM39	1.9664	0.00424531	-3.07425	-3.12378	20.5099	17.9165	16.3222	14.1241	16.4251	17.4799	22.4473	20.0217	19.6891	19.1021	19.8037	20.1593
1387	+	1.96637	3.55827	Color2 [DarkGray]	1	4		Q9NVI1-1	Isoform 1 of Fanconi anemia group I protein [OS=Homo sapiens]	FANCI	+	pcDNA3.1_RBM39	1.96637	0.00424225	-3.55827	-3.12373	17.9223	17.7717	18.1144	14.2627	18.5869	18.7799	22.8845	21.1445	22.7673	18.5197	23.2	18.2713
1388	+	1.96475	4.4716	Color2 [DarkGray]	1	4		Q8N556-1	actin filament-associated protein 1 [OS=Homo sapiens]	AFAP1	+	pcDNA3.1_RBM39	1.96475	0.00424496	-4.4716	-3.12154	14.8075	11.8205	12.2168	12.5262	13.7058	13.0912	20.3442	16.7349	18.8657	11.1191	18.9225	19.0111
1389	+	1.96386	3.94295	Color2 [DarkGray]	1	4		O60934	Nibrin [OS=Homo sapiens]	NBN	+	pcDNA3.1_RBM39	1.96386	0.0042563	-3.94295	-3.12033	15.6867	15.852	12.2631	10.4362	12.6777	12.439	19.3446	12.8823	17.6933	17.0785	17.494	18.5197
1390	+	1.96262	3.55515	Color2 [DarkGray]	1	4		Q96LW1	Zinc finger protein 354B [OS=Homo sapiens]	ZNF354B	+	pcDNA3.1_RBM39	1.96262	0.00425899	-3.55515	-3.11866	15.4927	13.435	14.6153	19.4211	18.7506	13.7681	20.2652	18.2997	19.2434	20.5853	18.0716	20.3487
1391	+	1.95828	4.0354	Color2 [DarkGray]	1	4		O96013-1	serine/threonine-protein kinase PAK 4 [OS=Homo sapiens]	PAK4	+	pcDNA3.1_RBM39	1.95828	0.00431057	-4.0354	-3.11279	18.31	18.0757	13.2368	14.0428	13.8881	14.5418	22.3238	21.4689	16.5726	19.2773	17.2963	19.3687
1392	+	1.95807	2.6636	Color2 [DarkGray]	1	4		Q6NW34	Nucleolus and neural progenitor protein [OS=Homo sapiens]	NEPRO	+	pcDNA3.1_RBM39	1.95807	0.00430747	-2.6636	-3.11251	17.5502	18.3377	20.9714	19.5888	21.1842	20.7164	24.0862	20.8103	23.6133	20.5135	22.8803	22.4267
1393	+	1.958	2.75985	Color2 [DarkGray]	1	4		Q9NWS9	Zinc finger protein 446 [OS=Homo sapiens]	ZNF446	+	pcDNA3.1_RBM39	1.958	0.00430438	-2.75985	-3.1124	13.6464	15.781	17.4667	19.205	17.6095	17.1853	20.1739	20.4045	19.2758	18.1746	18.6076	20.8165
1394	+	1.95267	4.39315	Color2 [DarkGray]	1	4		P17980	26S proteasome regulatory subunit 6A [OS=Homo sapiens]	PSMC3	+	pcDNA3.1_RBM39	1.95267	0.00436729	-4.39315	-3.1052	17.6424	11.3913	16.0189	9.64254	13.5092	13.1473	19.6736	15.806	18.4313	15.5352	19.7184	18.5459
1395	+	1.95196	3.30263	Color2 [DarkGray]	1	4		Q96A33-1	Coiled-coil domain-containing protein 47 [OS=Homo sapiens]	CCDC47	+	pcDNA3.1_RBM39	1.95196	0.00436703	-3.30263	-3.10424	18.7903	18.8721	18.0419	19.7116	14.7913	19.8105	23.7421	19.2295	23.432	20.033	22.2965	21.1003
1396	+	1.95126	4.8721	Color2 [DarkGray]	1	4		P49005	DNA polymerase delta subunit 2 [OS=Homo sapiens]	POLD2	+	pcDNA3.1_RBM39	1.95126	0.0043639	-4.8721	-3.1033	17.6052	13.9809	16.4929	10.2065	16.0024	13.6231	21.4003	16.981	20.7915	15.0793	21.405	21.4864
1397	+	1.95117	-2.97409	Color2 [DarkGray]	1	4		P22735	Protein-glutamine gamma-glutamyltransferase K [OS=Homo sapiens]	TGM1	+	pcDNA3.1_RBM39	1.95117	0.00436077	2.97409	3.10317	18.4628	18.0228	21.2899	22.2004	19.23	21.2084	18.3275	16.5766	18.2394	17.6267	17.7049	14.0948
1398	+	1.94856	4.88279	Color2 [DarkGray]	1	4		O14979-1	Heterogeneous nuclear ribonucleoprotein D-like [OS=Homo sapiens]	HNRNPDL	+	pcDNA3.1_RBM39	1.94856	0.00438913	-4.88279	-3.09964	15.3231	14.731	16.1669	10.3744	11.918	11.7325	21.3099	17.5569	20.1154	14.6685	21.1754	14.7167
1399	+	1.94688	3.82422	Color2 [DarkGray]	1	4		P00367	Glutamate dehydrogenase 1, mitochondrial [OS=Homo sapiens]	GLUD1	+	pcDNA3.1_RBM39	1.94688	0.00443174	-3.82422	-3.09737	19.1988	16.1491	18.9205	17.1197	18.7351	17.4301	22.8881	17.1492	23.2973	24.2784	23.3105	19.5752
1400	+	1.94616	3.28306	Color2 [DarkGray]	1	4		Q9P1Y5-1	Calmodulin-regulated spectrin-associated protein 3 [OS=Homo sapiens]	CAMSAP3	+	pcDNA3.1_RBM39	1.94616	0.00443429	-3.28306	-3.0964	20.8743	18.5948	20.0293	17.7364	20.1686	17.7754	22.6521	19.2805	23.6104	25.7632	22.6429	20.9281
1401	+	1.94502	3.43259	Color2 [DarkGray]	1	4		P06748	Nucleophosmin [OS=Homo sapiens]	NPM1	+	pcDNA3.1_RBM39	1.94502	0.00444825	-3.43259	-3.09485	21.7524	19.3322	20.4364	19.5181	21.2505	20.2496	26.8234	21.7586	25.3133	21.6656	26.2647	21.3092
1402	+	1.93729	3.94842	Color2 [DarkGray]	1	4		Q9Y4W2	Ribosomal biogenesis protein LAS1L [OS=Homo sapiens]	LAS1L	+	pcDNA3.1_RBM39	1.93729	0.00454208	-3.94842	-3.08441	21.3686	20.2288	17.2443	14.9347	16.3598	15.5841	22.285	20.0846	24.6742	20.1719	21.5789	20.6163
1403	+	1.93598	4.78745	Color2 [DarkGray]	1	4		O95707	Ribonuclease P protein subunit p29 [OS=Homo sapiens]	POP4	+	pcDNA3.1_RBM39	1.93598	0.00455025	-4.78745	-3.08264	13.3954	10.0802	11.433	14.3024	11.2579	15.0542	20.2775	15.4226	20.224	13.0411	20.2884	14.9942
1404	+	1.93525	3.91221	Color2 [DarkGray]	1	4		Q9NV88-1	integrator complex subunit 9 [OS=Homo sapiens]	INTS9	+	pcDNA3.1_RBM39	1.93525	0.00456695	-3.91221	-3.08166	21.338	19.9781	15.9561	13.5503	16.0273	16.5969	22.9948	21.5039	21.0408	19.3224	20.9903	21.0677
1405	+	1.93223	3.03277	Color2 [DarkGray]	1	4		P17027	Zinc finger protein 23 [OS=Homo sapiens]	ZNF23	+	pcDNA3.1_RBM39	1.93223	0.00460071	-3.03277	-3.07758	12.6075	16.4484	14.6226	12.6444	14.0114	10.8688	16.7398	17.1938	16.6907	14.4682	15.5817	18.7255
1406	+	1.93082	3.68069	Color2 [DarkGray]	1	4		P55081	microfibrillar-associated protein 1 [OS=Homo sapiens]	MFAP1	+	pcDNA3.1_RBM39	1.93082	0.00460028	-3.68069	-3.07567	16.8356	20.3257	17.0049	19.848	17.9587	20.596	21.4662	24.55	19.6817	24.0802	19.9045	24.9706
1407	+	1.92824	3.86349	Color2 [DarkGray]	1	4		Q9Y2S7	Polymerase delta-interacting protein 2 [OS=Homo sapiens]	POLDIP2	+	pcDNA3.1_RBM39	1.92824	0.00463682	-3.86349	-3.07219	17.9894	15.1785	13.9017	15.0017	13.0552	19.8147	21.6143	18.2119	21.4173	19.1627	20.2439	17.472
1408	+	1.92751	4.46598	Color2 [DarkGray]	1	4		Q9NUQ3-1	Gamma-taxilin [OS=Homo sapiens]	TXLNG	+	pcDNA3.1_RBM39	1.92751	0.00463352	-4.46598	-3.0712	17.6089	19.231	11.083	14.7197	11.7906	16.806	18.7913	22.0767	19.758	19.924	17.8357	19.6495
1409	+	1.92595	4.65245	Color2 [DarkGray]	1	4		Q8WWY3	U4/U6 small nuclear ribonucleoprotein Prp31 [OS=Homo sapiens]	PRPF31	+	pcDNA3.1_RBM39	1.92595	0.00465295	-4.65245	-3.0691	15.5449	13.8123	15.8826	13.258	16.1939	15.907	22.4373	14.6588	22.5527	16.1374	22.3569	20.3702
1410	+	1.919	4.42936	Color2 [DarkGray]	1	4		Q96EY4	translation machinery-associated protein 16 [OS=Homo sapiens]	TMA16	+	pcDNA3.1_RBM39	1.919	0.00473191	-4.42936	-3.05972	16.276	17.6665	17.0428	13.8674	16.3218	11.8879	23.143	17.5446	22.1421	15.8725	21.1227	19.8135
1411	+	1.91722	4.40775	Color2 [DarkGray]	1	4		Q6UB99	ankyrin repeat domain-containing protein 11 [OS=Homo sapiens]	ANKRD11	+	pcDNA3.1_RBM39	1.91722	0.00474841	-4.40775	-3.05732	13.2788	10.0608	16.6498	10.5543	17.0746	16.0079	19.3049	15.8134	20.2243	19.6457	17.2976	17.7867
1412	+	1.91675	5.1388	Color2 [DarkGray]	1	4		P48730-1	Casein kinase I isoform delta [OS=Homo sapiens]	CSNK1D	+	pcDNA3.1_RBM39	1.91675	0.00474504	-5.1388	-3.05667	14.1045	12.6384	12.0542	12.6845	12.4993	14.2267	20.7321	12.09	20.4765	14.0114	20.755	20.9754
1413	+	1.91481	5.17504	Color2 [DarkGray]	1	4		O75818-1	Ribonuclease P protein subunit p40 [OS=Homo sapiens]	RPP40	+	pcDNA3.1_RBM39	1.91481	0.00476433	-5.17504	-3.05406	18.1136	13.3566	14.9534	12.3203	12.408	14.7673	22.6124	17.9926	22.6985	16.4273	22.4522	14.7866
1414	+	1.91431	2.94158	Color2 [DarkGray]	1	4		Q53EZ4-1	Centrosomal protein of 55 kDa [OS=Homo sapiens]	CEP55	+	pcDNA3.1_RBM39	1.91431	0.00476379	-2.94158	-3.05338	13.0283	14.148	13.9138	15.9562	11.8453	15.3624	19.173	18.5702	17.0416	14.5527	17.3669	15.1991
1415	+	1.91402	3.88952	Color2 [DarkGray]	1	4		Q05655	protein kinase C delta type [OS=Homo sapiens]	PRKCD	+	pcDNA3.1_RBM39	1.91402	0.00477173	-3.88952	-3.05299	18.6545	17.4464	17.2837	13.8242	22.4037	17.4713	20.9763	20.0012	22.4352	24.2047	21.1997	21.6038
1416	+	1.91319	3.47805	Color2 [DarkGray]	1	4		Q8NCW6	Polypeptide N-acetylgalactosaminyltransferase 11 [OS=Homo sapiens]	GALNT11	+	pcDNA3.1_RBM39	1.91319	0.00479379	-3.47805	-3.05188	14.8865	12.5505	17.104	19.5261	17.1648	19.2659	19.9548	19.5489	19.8612	20.0618	20.0415	21.8981
1417	+	1.9129	3.57125	Color2 [DarkGray]	1	4		O43813	LanC-like protein 1 [OS=Homo sapiens]	LANCL1	+	pcDNA3.1_RBM39	1.9129	0.00479887	-3.57125	-3.05148	16.8662	11.6722	11.9624	14.7107	14.589	11.6384	19.9559	16.3805	17.9553	16.499	17.7638	14.3119
1418	+	1.91224	4.41582	Color2 [DarkGray]	1	4		P42167	Lamina-associated polypeptide 2, isoforms beta/gamma [OS=Homo sapiens]	TMPO	+	pcDNA3.1_RBM39	1.91224	0.00480677	-4.41582	-3.05059	19.7464	15.9088	15.9767	15.5911	18.8167	17.4925	22.9228	15.7518	22.5599	24.6676	22.857	21.268
1419	+	1.90983	3.93072	Color2 [DarkGray]	1	4		Q96G61	Diphosphoinositol polyphosphate phosphohydrolase 3-beta [OS=Homo sapiens]	NUDT11	+	pcDNA3.1_RBM39	1.90983	0.00482593	-3.93072	-3.04733	17.6798	12.644	14.8056	14.1216	15.2272	12.6654	21.9958	16.9606	20.0955	15.3967	19.7548	16.5244
1420	+	1.90667	4.25547	Color2 [DarkGray]	1	4		Q92997	segment polarity protein dishevelled homolog DVL-3 [OS=Homo sapiens]	DVL3	+	pcDNA3.1_RBM39	1.90667	0.00485634	-4.25547	-3.04308	16.7111	10.298	12.1759	10.7924	13.4513	16.6842	18.2392	17.8577	19.2386	18.9646	17.4838	13.862
1421	+	1.90582	3.37303	Color2 [DarkGray]	1	4		Q5U5Q3	RNA-binding E3 ubiquitin-protein ligase MEX3C [OS=Homo sapiens]	MEX3C	+	pcDNA3.1_RBM39	1.90582	0.00486137	-3.37303	-3.04192	15.3254	19.2334	21.66	15.1609	19.7699	19.7706	21.5103	22.6027	21.0509	21.5105	21.9534	22.5306
1422	+	1.90412	5.12989	Color2 [DarkGray]	1	4		Q9BVA0	Katanin p80 WD40 repeat-containing subunit B1 [OS=Homo sapiens]	KATNB1	+	pcDNA3.1_RBM39	1.90412	0.00488045	-5.12989	-3.03963	21.3539	16.6324	12.4748	11.5405	14.6231	11.9513	22.4703	21.1583	18.13	19.6844	18.0033	19.909
1423	+	1.90279	3.42964	Color2 [DarkGray]	1	4		P62917	60S ribosomal protein L8 [OS=Homo sapiens]	RPL8	+	pcDNA3.1_RBM39	1.90279	0.00488545	-3.42964	-3.03784	23.0141	20.5658	20.6235	22.8314	22.2743	23.4781	28.3239	22.6607	27.5956	23.5785	27.3766	23.8297
1424	+	1.90081	5.68701	Color2 [DarkGray]	1	4		Q6ZW49	PAX-interacting protein 1 [OS=Homo sapiens]	PAXIP1	+	pcDNA3.1_RBM39	1.90081	0.00490169	-5.68701	-3.03516	18.3664	15.3882	11.8617	10.038	12.6127	20.5873	21.4155	18.5115	19.9283	17.7694	22.1156	23.236
1425	+	1.90073	2.79747	Color2 [DarkGray]	1	4		Q12769	nuclear pore complex protein Nup160 [OS=Homo sapiens]	NUP160	+	pcDNA3.1_RBM39	1.90073	0.00489825	-2.79747	-3.03506	16.2523	13.8718	16.0313	14.7865	15.7242	13.7301	20.2719	16.9068	18.1674	14.8597	19.6743	17.3011
1426	+	1.8933	4.23208	Color2 [DarkGray]	1	4		Q8TEQ6	gem-associated protein 5 [OS=Homo sapiens]	GEMIN5	+	pcDNA3.1_RBM39	1.8933	0.00497335	-4.23208	-3.02504	18.0872	15.9353	15.4667	10.1151	13.8459	12.6798	21.69	19.4759	19.2537	16.4135	18.1626	16.5267
1427	+	1.89317	4.48171	Color2 [DarkGray]	1	4		Q16555-1	Dihydropyrimidinase-related protein 2 [OS=Homo sapiens]	DPYSL2	+	pcDNA3.1_RBM39	1.89317	0.00496987	-4.48171	-3.02486	16.8891	20.025	11.4088	17.0499	11.3394	16.9598	20.9544	21.3396	20.1167	18.5236	19.9369	19.6912
1428	+	1.89219	4.72346	Color2 [DarkGray]	1	4		Q9BRJ2	39S ribosomal protein L45, mitochondrial [OS=Homo sapiens]	MRPL45	+	pcDNA3.1_RBM39	1.89219	0.00498039	-4.72346	-3.02354	16.9797	15.5681	16.1774	12.3927	18.0413	14.8049	23.2819	14.5343	22.5167	18.9038	22.5638	20.5045
1429	+	1.88945	3.87366	Color2 [DarkGray]	1	4		O00410	Importin-5 [OS=Homo sapiens]	IPO5	+	pcDNA3.1_RBM39	1.88945	0.0049909	-3.87366	-3.01984	18.4484	16.5731	17.9193	19.1071	16.6235	16.7601	21.6964	18.556	21.7742	19.063	26.8211	20.7628
1430	+	1.88811	4.26735	Color2 [DarkGray]	1	4		Q9Y5M8	signal recognition particle receptor subunit beta [OS=Homo sapiens]	SRPRB	+	pcDNA3.1_RBM39	1.88811	0.0049986	-4.26735	-3.01805	14.1973	12.735	18.5801	16.6771	12.1273	11.9696	19.7461	15.5805	21.741	17.6869	19.6444	17.4916
1431	+	1.88795	3.22324	Color2 [DarkGray]	1	4		Q9NSY1	BMP-2-inducible protein kinase [OS=Homo sapiens]	BMP2K	+	pcDNA3.1_RBM39	1.88795	0.00499511	-3.22324	-3.01783	13.4671	11.9292	15.6276	10.8998	14.5391	11.6384	17.9949	16.3045	17.7291	13.1367	17.2262	15.0493
1432	+	1.88792	2.32914	Color2 [DarkGray]	1	4		P11586	C-1-tetrahydrofolate synthase, cytoplasmic [OS=Homo sapiens]	MTHFD1	+	pcDNA3.1_RBM39	1.88792	0.00499162	-2.32914	-3.01779	22.8134	21.9604	20.8172	18.8317	20.6927	20.9311	24.7382	21.8702	24.3497	21.8477	24.4204	22.7951
1433	+	1.88779	2.26166	Color2 [DarkGray]	1	4		P14625	Endoplasmin [OS=Homo sapiens]	HSP90B1	+	pcDNA3.1_RBM39	1.88779	0.00499651	-2.26166	-3.01761	22.2088	20.0349	20.167	18.3051	19.9518	18.4701	23.7271	20.4556	22.6007	21.2338	22.7823	21.9082
1434	+	1.88623	3.70612	Color2 [DarkGray]	1	4		Q14669-3	Isoform 3 of E3 ubiquitin-protein ligase TRIP12 [OS=Homo sapiens]	TRIP12	+	pcDNA3.1_RBM39	1.88623	0.00502092	-3.70612	-3.0155	12.7124	12.1919	17.0712	17.1635	16.5487	17.7952	19.8168	17.347	21.073	18.0186	21.4346	18.0298
1435	+	1.88495	4.73811	Color2 [DarkGray]	1	4		Q9H7H0	Methyltransferase-like protein 17, mitochondrial [OS=Homo sapiens]	METTL17	+	pcDNA3.1_RBM39	1.88495	0.00503693	-4.73811	-3.01378	15.7561	13.0424	18.5701	12.1171	15.0028	12.389	21.7119	16.3896	21.5113	14.688	20.8161	20.1894
1436	+	1.88339	3.84333	Color2 [DarkGray]	1	4		Q96QR8	Transcriptional activator protein Pur-beta [OS=Homo sapiens]	PURB	+	pcDNA3.1_RBM39	1.88339	0.00504735	-3.84333	-3.01167	18.833	15.4023	16.4198	14.4447	15.1236	18.6367	21.7219	15.3217	20.4127	22.0064	21.4152	21.042
1437	+	1.88305	4.01072	Color2 [DarkGray]	1	4		P49116-1	Nuclear receptor subfamily 2 group C member 2 [OS=Homo sapiens]	NR2C2	+	pcDNA3.1_RBM39	1.88305	0.00504384	-4.01072	-3.01122	11.5816	12.4465	16.7553	13.1042	16.6605	15.6808	16.0062	16.416	19.1007	16.6624	21.3922	20.7154
1438	+	1.87885	2.81645	Color2 [DarkGray]	1	4		P11171-1	protein 4.1 [OS=Homo sapiens]	EPB41	+	pcDNA3.1_RBM39	1.87885	0.00508762	-2.81645	-3.00556	17.145	15.5524	13.1705	14.7479	16.302	19.432	19.9995	18.6665	18.8763	18.2293	19.6459	17.831
1439	+	1.87838	3.47511	Color2 [DarkGray]	1	4		O60684	Importin subunit alpha-7 [OS=Homo sapiens]	KPNA6	+	pcDNA3.1_RBM39	1.87838	0.00508409	-3.47511	-3.00492	18.071	16.1037	16.2587	21.0113	16.6782	20.897	22.8576	20.8888	22.7851	18.5317	22.7707	22.0367
1440	+	1.87729	6.93999	Color2 [DarkGray]	1	4		Q96RL7	Vacuolar protein sorting-associated protein 13a [OS=Homo sapiens]	VPS13A	+	pcDNA3.1_RBM39	1.87729	0.00511111	-6.93999	-3.00346	22.6351	16.8601	11.1657	9.57677	11.4916	11.6623	25.082	20.3139	19.4068	21.8389	21.5825	16.8074
1441	+	1.8771	4.41574	Color2 [DarkGray]	1	4		Q2TAL8	Glutamine-rich protein 1 [OS=Homo sapiens]	QRICH1	+	pcDNA3.1_RBM39	1.8771	0.00511312	-4.41574	-3.00321	16.215	11.4783	14.6664	11.7436	14.4097	18.6123	16.4057	15.953	19.5009	19.2809	20.2672	22.2122
1442	+	1.8768	2.69314	Color2 [DarkGray]	1	4		Q06330-1	Recombining binding protein suppressor of hairless [OS=Homo sapiens]	RBPJ	+	pcDNA3.1_RBM39	1.8768	0.00511234	-2.69314	-3.00279	15.8122	14.1969	17.0327	15.4839	17.4034	16.6939	18.7924	18.55	19.2849	15.4728	19.6304	21.0514
1443	+	1.8758	4.83236	Color2 [DarkGray]	1	4		Q9Y3B4	Splicing factor 3B subunit 6 [OS=Homo sapiens]	SF3B6	+	pcDNA3.1_RBM39	1.8758	0.00512266	-4.83236	-3.00144	13.7469	12.0346	17.9661	10.8264	16.1343	16.9649	16.4661	16.2446	21.9677	21.3687	22.0794	18.5409
1444	+	1.87514	4.74725	Color2 [DarkGray]	1	4		P39748	Flap endonuclease 1 [OS=Homo sapiens]	FEN1	+	pcDNA3.1_RBM39	1.87514	0.00512188	-4.74725	-3.00056	18.2908	15.7732	13.8145	10.1984	13.9093	13.0075	20.8495	18.0408	19.2496	17.4576	22.9071	14.9725
1445	+	1.87228	2.74888	Color2 [DarkGray]	1	4		Q9Y4L1	Hypoxia up-regulated protein 1 [OS=Homo sapiens]	HYOU1	+	pcDNA3.1_RBM39	1.87228	0.00513772	-2.74888	-2.9967	20.3464	17.9494	17.3209	15.1925	17.1064	16.093	21.2112	20.6704	19.4357	21.0124	20.6229	17.5493
1446	+	1.87188	2.95554	Color2 [DarkGray]	1	4		Q9HB21-1	pleckstrin homology domain-containing family A member 1 [OS=Homo sapiens]	PLEKHA1	+	pcDNA3.1_RBM39	1.87188	0.0051397	-2.95554	-2.99616	15.1251	13.4752	12.8087	11.9204	12.4516	11.4215	19.1592	13.9905	15.996	13.4195	16.2345	16.136
1447	+	1.87118	2.96598	Color2 [DarkGray]	1	4		Q96D46	60S ribosomal export protein NMD3 [OS=Homo sapiens]	NMD3	+	pcDNA3.1_RBM39	1.87118	0.00514167	-2.96598	-2.99522	20.1836	16.6716	17.7247	18.869	17.4434	20.4009	23.3831	18.5354	22.7436	20.8799	23.0722	20.4748
1448	+	1.86924	4.60059	Color2 [DarkGray]	1	4		Q9BYG3	MKI67 FHA domain-interacting nucleolar phosphoprotein [OS=Homo sapiens]	NIFK	+	pcDNA3.1_RBM39	1.86924	0.00516851	-4.60059	-2.99262	15.7279	16.7146	15.6904	15.2964	15.4654	16.7995	23.6144	18.7196	23.012	14.1168	23.4807	20.3542
1449	+	1.86671	3.27933	Color2 [DarkGray]	1	4		P05787	Keratin, type II cytoskeletal 8 [OS=Homo sapiens]	KRT8	+	pcDNA3.1_RBM39	1.86671	0.00520083	-3.27933	-2.9892	22.0059	18.6513	20.655	19.966	20.9515	20.2797	25.2953	19.4666	25.519	24.8234	25.0915	21.9896
1450	+	1.86453	3.90337	Color2 [DarkGray]	1	4		Q12874	splicing factor 3a subunit 3 [OS=Homo sapiens]	SF3A3	+	pcDNA3.1_RBM39	1.86453	0.00522483	-3.90337	-2.98627	19.491	18.4783	18.4785	18.0429	14.3251	21.4391	23.6689	19.5154	23.4472	19.497	23.0846	24.4622
1451	+	1.8634	4.87822	Color2 [DarkGray]	1	4		Q8IWS0-1	PHD finger protein 6 [OS=Homo sapiens]	PHF6	+	pcDNA3.1_RBM39	1.8634	0.00522674	-4.87822	-2.98475	20.5751	18.0087	18.7442	16.2639	18.7266	16.7702	26.3954	20.1405	26.2111	19.3269	26.6468	19.6373
1452	+	1.86188	4.03115	Color2 [DarkGray]	1	4		Q6R327-1	Rapamycin-insensitive companion of mTOR [OS=Homo sapiens]	RICTOR	+	pcDNA3.1_RBM39	1.86188	0.00524518	-4.03115	-2.9827	16.4611	15.4182	17.9129	13.8315	15.3932	12.6852	22.8951	15.8323	20.2611	16.8129	18.5533	21.5342
1453	+	1.86151	3.43503	Color2 [DarkGray]	1	4		P40763	Signal transducer and activator of transcription 3 [OS=Homo sapiens]	STAT3	+	pcDNA3.1_RBM39	1.86151	0.00524157	-3.43503	-2.9822	19.5817	15.1045	17.9593	13.1701	17.5458	17.1023	21.2456	17.1583	21.6997	21.0837	20.4615	19.425
1454	+	1.86147	2.06741	Color2 [DarkGray]	1	4		O75691	Small subunit processome component 20 homolog [OS=Homo sapiens]	UTP20	+	pcDNA3.1_RBM39	1.86147	0.00523796	-2.06741	-2.98214	15.8621	17.7887	17.7347	16.586	17.4061	18.1263	20.5874	17.3597	20.3849	18.6671	20.8128	18.0967
1455	+	1.85759	3.73979	Color2 [DarkGray]	1	4		P30876	DNA-directed RNA polymerase II subunit RPB2 [OS=Homo sapiens]	POLR2B	+	pcDNA3.1_RBM39	1.85759	0.0052811	-3.73979	-2.97691	21.2288	17.7841	19.1119	16.3066	19.2621	15.0366	24.3191	20.1937	23.5675	19.0847	23.2272	20.7766
1456	+	1.85607	5.1417	Color2 [DarkGray]	1	4		P49759	Dual specificity protein kinase CLK1 [OS=Homo sapiens]	CLK1	+	pcDNA3.1_RBM39	1.85607	0.00529121	-5.1417	-2.97487	13.6927	12.9528	11.0105	9.92691	11.4996	11.5681	21.161	12.6232	19.6094	12.0124	20.2977	15.7973
1457	+	1.85535	4.40008	Color2 [DarkGray]	1	4		Q9NWU5	39S ribosomal protein L22, mitochondrial [OS=Homo sapiens]	MRPL22	+	pcDNA3.1_RBM39	1.85535	0.00530405	-4.40008	-2.9739	16.0968	13.3822	17.0971	13.6208	16.7785	11.7544	21.1088	13.5191	21.1556	20.0835	18.8466	20.4166
1458	+	1.8544	2.27447	Color2 [DarkGray]	1	4		Q14157-1	Isoform 2 of Ubiquitin-associated protein 2-like [OS=Homo sapiens]	UBAP2L	+	pcDNA3.1_RBM39	1.8544	0.00532236	-2.27447	-2.97262	19.6094	18.8911	18.4316	16.6367	17.6344	17.7209	22.5575	19.068	21.2662	18.8756	21.5346	19.2691
1459	+	1.85437	2.67542	Color2 [DarkGray]	1	4		P23246-1	splicing factor, proline- and glutamine-rich [OS=Homo sapiens]	SFPQ	+	pcDNA3.1_RBM39	1.85437	0.00531871	-2.67542	-2.97258	20.2298	21.8066	18.3068	17.8911	18.2468	17.9529	23.2693	20.6184	21.8537	20.3863	23.8738	20.485
1460	+	1.8539	2.99277	Color2 [DarkGray]	1	4		Q8TDD1	ATP-dependent RNA helicase DDX54 [OS=Homo sapiens]	DDX54	+	pcDNA3.1_RBM39	1.8539	0.00531781	-2.99277	-2.97195	21.3876	18.2949	21.0247	24.5317	20.4264	23.8277	25.6132	23.3841	25.3206	24.5586	24.9832	23.5899
1461	+	1.85388	4.20622	Color2 [DarkGray]	1	4		O15230	Laminin subunit alpha-5 [OS=Homo sapiens]	LAMA5	+	pcDNA3.1_RBM39	1.85388	0.00531417	-4.20622	-2.97193	16.4649	15.756	12.1867	12.8199	13.0151	11.2275	20.196	17.67	19.1869	13.2123	20.41	16.0323
1462	+	1.85234	3.17283	Color2 [DarkGray]	1	4		Q13596	Sorting nexin-1 [OS=Homo sapiens]	SNX1	+	pcDNA3.1_RBM39	1.85234	0.00532421	-3.17283	-2.96985	12.9548	16.075	12.964	11.709	12.4005	12.2308	17.9367	18.791	16.8827	15.9929	14.6651	13.1026
1463	+	1.8509	4.13764	Color2 [DarkGray]	1	4		Q13155	aminoacyl tRNA synthase complex-interacting multifunctional protein 2 [OS=Homo sapiens]	AIMP2	+	pcDNA3.1_RBM39	1.8509	0.00533971	-4.13764	-2.96791	18.9628	11.5835	15.017	15.678	16.867	15.5208	22.7757	16.7855	21.437	18.3374	21.2994	17.8201
1464	+	1.8503	3.1288	Color2 [DarkGray]	1	4		Q9UI10-1	translation initiation factor eIF-2B subunit delta [OS=Homo sapiens]	EIF2B4	+	pcDNA3.1_RBM39	1.8503	0.00534153	-3.1288	-2.9671	18.3184	18.1432	16.4912	15.9069	16.3793	17.3356	22.0221	16.4156	21.8031	18.1597	20.8395	22.1073
1465	+	1.84982	4.30297	Color2 [DarkGray]	1	4		Q99959	Plakophilin-2 [OS=Homo sapiens]	PKP2	+	pcDNA3.1_RBM39	1.84982	0.00534061	-4.30297	-2.96645	18.4419	10.6023	17.8306	15.5964	18.0076	19.6246	22.8531	20.6385	22.0726	18.9208	21.4082	20.0281
1466	+	1.84483	3.85098	Color2 [DarkGray]	1	4		Q05048	Cleavage stimulation factor subunit 1 [OS=Homo sapiens]	CSTF1	+	pcDNA3.1_RBM39	1.84483	0.0054161	-3.85098	-2.95974	15.5613	10.2167	14.4308	14.0989	14.7198	14.0594	19.7401	16.6131	18.4326	12.9653	18.7036	19.738
1467	+	1.84272	3.77157	Color2 [DarkGray]	1	4		P51991-2	Isoform 2 of Heterogeneous nuclear ribonucleoprotein A3 [OS=Homo sapiens]	HNRNPA3	+	pcDNA3.1_RBM39	1.84272	0.00546149	-3.77157	-2.95689	14.5309	12.3942	12.9763	11.2653	13.3594	13.2766	20.1438	14.9068	15.9855	12.3553	19.4712	17.5694
1468	+	1.84233	4.12564	Color2 [DarkGray]	1	4		Q08380	Galectin-3-binding protein [OS=Homo sapiens]	LGALS3BP	+	pcDNA3.1_RBM39	1.84233	0.00546594	-4.12564	-2.95638	17.7805	16.5983	11.8904	12.4249	13.2505	11.6561	20.5641	21.11	16.9965	17.3678	16.1258	16.1904
1469	+	1.84114	3.2532	Color2 [DarkGray]	1	4		Q9Y3I0	tRNA-splicing ligase RtcB homolog [OS=Homo sapiens]	RTCB	+	pcDNA3.1_RBM39	1.84114	0.00547311	-3.2532	-2.95477	21.9462	18.5301	20.9876	19.9906	20.804	19.3526	26.1577	21.2229	25.0917	20.1647	25.1929	23.3003
1470	+	1.83974	4.11664	Color2 [DarkGray]	1	4		Q5BJF2	sigma intracellular receptor 2 [OS=Homo sapiens]	TMEM97	+	pcDNA3.1_RBM39	1.83974	0.00550748	-4.11664	-2.95288	16.7398	17.4119	15.2491	10.069	11.549	14.4149	20.3236	17.0452	19.9438	15.6162	19.1361	18.0686
1471	+	1.83756	2.77796	Color2 [DarkGray]	1	4		O60318	Germinal-center associated nuclear protein [OS=Homo sapiens]	MCM3AP	+	pcDNA3.1_RBM39	1.83756	0.00553637	-2.77796	-2.94995	14.8232	12.02	11.7745	12.6279	13.154	11.0994	17.4579	13.4337	17.1566	12.8843	16.1092	15.125
1472	+	1.83414	4.31432	Color2 [DarkGray]	1	4		Q9HC07	Transmembrane protein 165 [OS=Homo sapiens]	TMEM165	+	pcDNA3.1_RBM39	1.83414	0.00555978	-4.31432	-2.94535	13.0725	12.566	16.2415	10.4644	14.7945	10.978	19.7058	14.0753	19.8753	15.8918	19.9774	14.4772
1473	+	1.82896	4.54643	Color2 [DarkGray]	1	4		Q9Y3C1	nucleolar protein 16 [OS=Homo sapiens]	NOP16	+	pcDNA3.1_RBM39	1.82896	0.00564834	-4.54643	-2.93837	15.4687	14.2012	13.5094	9.36998	13.462	11.0316	22.1528	17.3539	19.6195	16.4858	14.2764	14.4331
1474	+	1.82441	4.96073	Color2 [DarkGray]	1	4		P11802	Cyclin-dependent kinase 4 [OS=Homo sapiens]	CDK4	+	pcDNA3.1_RBM39	1.82441	0.00567978	-4.96073	-2.93226	19.0041	15.3512	17.5641	10.246	17.8094	12.7584	22.1981	17.7592	23.3856	17.599	21.6749	19.8808
1475	+	1.82327	4.64191	Color2 [DarkGray]	1	4		Q86W42	THO complex subunit 6 homolog [OS=Homo sapiens]	THOC6	+	pcDNA3.1_RBM39	1.82327	0.00568407	-4.64191	-2.93073	14.6	10.1356	18.7435	10.006	13.3917	11.1578	20.2726	16.7521	18.6943	15.5851	18.979	15.6028
1476	+	1.82318	5.52457	Color2 [DarkGray]	1	4		Q9Y3D3	28S ribosomal protein S16, mitochondrial [OS=Homo sapiens]	MRPS16	+	pcDNA3.1_RBM39	1.82318	0.00568022	-5.52457	-2.9306	17.7137	16.2224	13.2826	13.6093	15.5261	10.6442	24.8011	17.1341	23.0445	17.2873	22.4737	15.405
1477	+	1.82205	3.74646	Color2 [DarkGray]	1	4		Q9NYU2-1	UDP-glucose:glycoprotein glucosyltransferase 1 [OS=Homo sapiens]	UGGT1	+	pcDNA3.1_RBM39	1.82205	0.0056872	-3.74646	-2.92908	17.3998	11.5919	16.2109	10.7233	15.5349	12.1334	18.707	19.8466	15.8077	17.4393	16.6996	17.5728
1478	+	1.82007	4.81053	Color2 [DarkGray]	1	4		Q00587-1	Cdc42 effector protein 1 [OS=Homo sapiens]	CDC42EP1	+	pcDNA3.1_RBM39	1.82007	0.00572124	-4.81053	-2.92642	14.9027	15.367	11.3163	13.0421	12.173	12.0375	20.1018	13.0127	17.6402	14.1386	21.5025	21.306
1479	+	1.81935	3.06922	Color2 [DarkGray]	1	4		Q6P158-1	putative ATP-dependent RNA helicase DHX57 [OS=Homo sapiens]	DHX57	+	pcDNA3.1_RBM39	1.81935	0.00572549	-3.06922	-2.92545	19.3243	17.7813	21.8877	19.1994	21.2582	22.8593	25.7378	21.7735	24.6303	21.6441	24.4366	22.5032
1480	+	1.8126	6.00038	Color2 [DarkGray]	1	4		Q07021	Complement component 1 Q subcomponent-binding protein, mitochondrial [OS=Homo sapiens]	C1QBP	+	pcDNA3.1_RBM39	1.8126	0.00580811	-6.00038	-2.91637	12.6882	11.4064	19.338	17.7619	20.2373	12.8594	24.9314	19.709	23.5039	18.5452	25.3879	18.216
1481	+	1.81244	2.26498	Color2 [DarkGray]	1	4		Q06124	tyrosine-protein phosphatase non-receptor type 11 [OS=Homo sapiens]	PTPN11	+	pcDNA3.1_RBM39	1.81244	0.00580959	-2.26498	-2.91616	17.5876	19.9143	18.0111	17.0308	17.5933	17.6925	19.2774	20.6746	21.5429	19.3487	22.4624	18.1134
1482	+	1.80616	4.81829	Color2 [DarkGray]	1	4		P84103	Serine/arginine-rich splicing factor 3 [OS=Homo sapiens]	SRSF3	+	pcDNA3.1_RBM39	1.80616	0.00587314	-4.81829	-2.90772	22.3333	19.1246	21.771	15.6885	21.2779	17.062	27.308	22.0444	27.2268	23.913	25.864	19.8106
1483	+	1.80385	2.86556	Color2 [DarkGray]	1	4		Q9H900-1	Protein zwilch homolog [OS=Homo sapiens]	ZWILCH	+	pcDNA3.1_RBM39	1.80385	0.00590964	-2.86556	-2.90462	17.3198	19.1514	18.7558	17.2953	17.328	16.3998	23.4164	21.3868	18.2862	21.5954	17.6517	21.1069
1484	+	1.8013	5.28944	Color2 [DarkGray]	1	4		Q5JTY5	COBW domain-containing protein 3 [OS=Homo sapiens]	ZNG1C	+	pcDNA3.1_RBM39	1.8013	0.00594609	-5.28944	-2.90118	16.9637	10.911	19.5443	14.6305	16.877	11.5342	20.3145	16.9191	22.307	24.4232	21.0694	17.164
1485	+	1.80103	4.31168	Color2 [DarkGray]	1	4		P40937-1	Replication factor C subunit 5 [OS=Homo sapiens]	RFC5	+	pcDNA3.1_RBM39	1.80103	0.00594209	-4.31168	-2.90083	17.1464	13.9941	16.1317	13.782	16.086	15.8256	21.7709	13.1195	20.5149	20.3063	22.5645	20.5597
1486	+	1.79904	4.06693	Color2 [DarkGray]	1	4		P62249	40S ribosomal protein S16 [OS=Homo sapiens]	RPS16	+	pcDNA3.1_RBM39	1.79904	0.00598116	-4.06693	-2.89814	21.6685	18.7656	20.3446	17.1327	20.1924	18.8713	26.465	20.3867	25.8148	20.0567	26.5177	22.1357
1487	+	1.7972	1.99292	Color2 [DarkGray]	1	4		O96017-1	Serine/threonine-protein kinase Chk2 [OS=Homo sapiens]	CHEK2	+	pcDNA3.1_RBM39	1.7972	0.0060121	-1.99292	-2.89568	16.2638	17.7727	16.2391	15.1036	15.7776	16.071	17.3157	19.7181	16.2536	17.247	19.2308	19.4202
1488	+	1.79607	3.60639	Color2 [DarkGray]	1	4		P51530	DNA replication ATP-dependent helicase/nuclease DNA2 [OS=Homo sapiens]	DNA2	+	pcDNA3.1_RBM39	1.79607	0.00601613	-3.60639	-2.89415	16.7514	15.7672	21.2288	17.0701	20.8727	18.6283	22.5371	19.806	22.8005	19.9926	21.5066	25.3139
1489	+	1.7956	2.96243	Color2 [DarkGray]	1	4		Q9Y4R8	telomere length regulation protein TEL2 homolog [OS=Homo sapiens]	TELO2	+	pcDNA3.1_RBM39	1.7956	0.00601478	-2.96243	-2.89353	15.2216	11.1861	13.8383	12.8248	13.6906	12.4363	17.8238	12.3669	17.8797	16.1868	17.2899	15.4252
1490	+	1.79488	3.24811	Color2 [DarkGray]	1	4		Q9NP92	39S ribosomal protein S30, mitochondrial [OS=Homo sapiens]	MRPS30	+	pcDNA3.1_RBM39	1.79488	0.00601879	-3.24811	-2.89255	13.778	11.3443	15.209	15.9168	15.4826	14.754	15.6969	15.2269	18.3806	16.523	19.515	20.6309
1491	+	1.79488	4.47371	Color2 [DarkGray]	1	4		Q8N983	39S ribosomal protein L43, mitochondrial [OS=Homo sapiens]	MRPL43	+	pcDNA3.1_RBM39	1.79488	0.00601476	-4.47371	-2.89255	16.765	20.3766	14.8192	12.9209	14.9859	12.4279	22.0039	20.0949	20.2623	15.1197	21.3216	20.3353
1492	+	1.79434	4.19527	Color2 [DarkGray]	1	4		Q7Z333	Probable helicase senataxin [OS=Homo sapiens]	SETX	+	pcDNA3.1_RBM39	1.79434	0.00601072	-4.19527	-2.89183	24.9978	18.671	19.6126	19.2765	17.2106	16.1781	25.4869	20.701	23.9587	24.9261	23.9149	22.1307
1493	+	1.79369	3.69321	Color2 [DarkGray]	1	4		O75582-1	Ribosomal protein S6 kinase alpha-5 [OS=Homo sapiens]	RPS6KA5	+	pcDNA3.1_RBM39	1.79369	0.00601474	-3.69321	-2.89096	15.9522	13.91	14.2815	12.6648	14.706	13.0889	19.7446	18.3031	19.7481	16.573	19.9076	12.4864
1494	+	1.79219	3.68556	Color2 [DarkGray]	1	4		Q99755-3	Isoform 3 of Phosphatidylinositol 4-phosphate 5-kinase type-1 alpha [OS=Homo sapiens]	PIP5K1A	+	pcDNA3.1_RBM39	1.79219	0.00603481	-3.68556	-2.88894	18.7255	19.0946	13.36	16.0178	15.5567	16.1602	21.0739	22.1508	20.3486	19.7986	15.8673	21.789
1495	+	1.79159	2.6273	Color2 [DarkGray]	1	4		Q5JSZ5-1	Protein PRRC2B [OS=Homo sapiens]	PRRC2B	+	pcDNA3.1_RBM39	1.79159	0.00603344	-2.6273	-2.88813	19.0523	16.2727	16.112	15.8588	16.0969	16.1115	21.5559	17.7622	19.6176	16.7688	21.0163	18.547
1496	+	1.78983	2.08785	Color2 [DarkGray]	1	4		Q86X53	Glutamate-rich protein 1 [OS=Homo sapiens]	ERICH1	+	pcDNA3.1_RBM39	1.78983	0.00604278	-2.08785	-2.88577	14.0112	12.1748	12.0198	12.594	12.9744	14.3243	15.3538	15.1942	13.7023	14.3316	14.1773	17.8664
1497	+	1.7888	3.43457	Color2 [DarkGray]	1	4		Q13136	Liprin-alpha-1 [OS=Homo sapiens]	PPFIA1	+	pcDNA3.1_RBM39	1.7888	0.00604409	-3.43457	-2.88438	17.4221	12.0437	18.0988	14.9871	17.808	16.1653	21.9213	17.1139	19.8619	17.6922	20.1333	20.4097
1498	+	1.78758	4.14821	Color2 [DarkGray]	1	4		Q12834	cell division cycle protein 20 homolog [OS=Homo sapiens]	CDC20	+	pcDNA3.1_RBM39	1.78758	0.00606409	-4.14821	-2.88274	15.7975	13.8549	12.2838	10.5661	12.083	12.091	21.2693	12.1508	18.3756	15.6135	17.4054	16.7509
1499	+	1.78489	3.3579	Color2 [DarkGray]	1	4		O00213	amyloid-beta A4 precursor protein-binding family B member 1 [OS=Homo sapiens]	APBB1	+	pcDNA3.1_RBM39	1.78489	0.00611608	-3.3579	-2.87912	14.2359	15.6839	17.4287	14.9707	11.9335	14.6752	17.6843	19.2073	20.4444	18.2007	14.1113	19.4272
1500	+	1.78418	3.79157	Color2 [DarkGray]	1	4		Q9NWV8	BRISC and BRCA1-A complex member 1 [OS=Homo sapiens]	BABAM1	+	pcDNA3.1_RBM39	1.78418	0.00611733	-3.79157	-2.87817	14.1669	10.3762	12.6868	11.5676	11.6581	11.4839	18.6062	14.0781	19.4379	12.8649	16.9957	12.7061
1501	+	1.78269	3.42115	Color2 [DarkGray]	1	4		Q96LT9	RNA-binding protein 40 [OS=Homo sapiens]	RNPC3	+	pcDNA3.1_RBM39	1.78269	0.00611859	-3.42115	-2.87617	15.3716	19.1115	17.2625	21.1146	17.6983	20.3192	19.5963	24.3321	20.6531	23.4424	20.1535	23.2271
1502	+	1.78194	5.08902	Color2 [DarkGray]	1	4		Q16763	ubiquitin-conjugating enzyme E2 S [OS=Homo sapiens]	UBE2S	+	pcDNA3.1_RBM39	1.78194	0.00613049	-5.08902	-2.87516	18.1278	14.6975	13.8229	13.8524	10.5257	11.9798	21.6874	12.962	21.1604	18.4357	21.9876	17.3073
1503	+	1.78165	3.68204	Color2 [DarkGray]	1	4		Q15054	DNA polymerase delta subunit 3 [OS=Homo sapiens]	POLD3	+	pcDNA3.1_RBM39	1.78165	0.00613706	-3.68204	-2.87477	18.9978	20.5445	15.6086	19.8704	20.7727	19.6617	21.4005	25.5116	21.4282	24.8515	19.4158	24.9404
1504	+	1.77769	2.42851	Color2 [DarkGray]	1	4		Q99623	Prohibitin-2 [OS=Homo sapiens]	PHB2	+	pcDNA3.1_RBM39	1.77769	0.00616755	-2.42851	-2.86946	19.3899	18.9247	18.913	17.6433	17.6647	15.2872	21.4484	17.6659	20.6176	20.0982	21.2286	21.3353
1505	+	1.77635	4.15286	Color2 [DarkGray]	1	4		Q9BZL6	Serine/threonine-protein kinase D2 [OS=Homo sapiens]	PRKD2	+	pcDNA3.1_RBM39	1.77635	0.00620066	-4.15286	-2.86765	15.9065	14.4436	12.4152	15.1891	11.8886	11.5762	20.2302	16.9904	19.4555	13.816	21.1446	14.6998
1506	+	1.77548	4.18473	Color2 [DarkGray]	1	4		P49207	60S ribosomal protein L34 [OS=Homo sapiens]	RPL34	+	pcDNA3.1_RBM39	1.77548	0.0062178	-4.18473	-2.86649	21.0707	18.5171	19.5152	16.4156	19.7053	16.7023	26.417	19.1143	25.1018	20.2168	25.1674	21.0172
1507	+	1.77203	3.2022	Color2 [DarkGray]	1	4		Q99733	Nucleosome assembly protein 1-like 4 [OS=Homo sapiens]	NAP1L4	+	pcDNA3.1_RBM39	1.77203	0.00624818	-3.2022	-2.86185	14.4636	13.6118	15.2809	10.498	13.6093	13.8094	15.7354	18.4136	18.7977	13.2188	18.4916	15.8294
1508	+	1.77139	4.38789	Color2 [DarkGray]	1	4		Q969V3	Nicalin [OS=Homo sapiens]	NCLN	+	pcDNA3.1_RBM39	1.77139	0.00625995	-4.38789	-2.86099	19.2752	15.6575	17.8949	14.8039	17.6246	18.8629	23.3803	16.9836	22.2443	19.4755	21.7078	26.6547
1509	+	1.76719	4.2383	Color2 [DarkGray]	1	4		Q53T94	TATA box-binding protein-associated factor RNA polymerase I subunit B [OS=Homo sapiens]	TAF1B	+	pcDNA3.1_RBM39	1.76719	0.00636978	-4.2383	-2.85535	15.6966	15.0374	15.1294	14.5405	16.6502	17.1398	16.3478	22.7266	19.5885	22.4479	15.1947	23.3182
1510	+	1.76625	2.82751	Color2 [DarkGray]	1	4		P33527	Multidrug resistance-associated protein 1 [OS=Homo sapiens]	ABCC1	+	pcDNA3.1_RBM39	1.76625	0.00637881	-2.82751	-2.85409	13.528	12.1691	13.2862	11.2569	13.1657	11.5603	17.846	14.5173	16.9712	12.5928	16.925	13.0788
1511	+	1.76434	3.97149	Color2 [DarkGray]	1	4		Q7Z3C6	autophagy-related protein 9A [OS=Homo sapiens]	ATG9A	+	pcDNA3.1_RBM39	1.76434	0.00643018	-3.97149	-2.85152	15.2609	10.9615	16.3929	17.2875	15.3366	17.0557	20.6008	19.9448	20.1645	14.2856	20.6088	20.5195
1512	+	1.76327	3.87883	Color2 [DarkGray]	1	4		P23526-1	Adenosylhomocysteinase [OS=Homo sapiens]	AHCY	+	pcDNA3.1_RBM39	1.76327	0.00643651	-3.87883	-2.85009	20.6923	16.5934	19.6825	14.7533	18.5014	14.0188	21.6477	18.8357	23.5567	18.9468	21.739	22.7888
[truncated: 1,091 more rows]
